# Supplementary material for: The diversity and consistency of what and when people eat
Source: Nat Metab. 2026 Apr 23;8(4):981–97. doi: 10.1038/s42255-026-01504-0 (PMC13121034; doi:10.1038/s42255-026-01504-0)
Supplement: Supplementary file 4 — Each tab contains the respective data for the figures or figure subpanel. [file 42255_2026_1504_MOESM4_ESM.xlsx]

## Sheet: figure_1b
Unnamed: 0	Day	Time
0	1	15.3333
1	2	10.7333
2	2	13.4167
3	2	13.9667
4	2	16.8667
5	2	17.2167
6	2	18.0167
7	3	12.4833
8	3	15.1667
9	3	15.1667
10	4	12.1411
11	4	12.1411
12	4	13.1333
13	4	13.1333
14	4	13.5383
15	5	12.2086
16	5	12.2086
17	5	14.3503
18	5	15.4067
19	5	15.4067
20	5	15.4067
21	5	16.6158
22	6	16.9703
23	6	18.335
24	6	18.335
25	6	18.335
26	7	12.1689
27	7	12.1689
28	7	15.29
29	7	15.2931
30	7	15.2931
31	7	18.5108
32	7	18.5108
33	7	18.5108
34	8	13.0119
35	8	13.0119
36	9	8.7475
37	9	8.7475
38	9	20.8769
39	10	12.7656
40	10	12.7656
41	10	17.8486
42	10	17.8486
43	11	9.26194
44	11	9.26194
45	11	18.1672
46	11	18.1672
47	12	15.0161
48	12	15.0161
49	12	15.0161
50	12	15.0161
51	13	12.1186
52	13	13.5058
53	13	13.5058
54	13	13.5058
55	13	13.5058
56	13	15.6169
57	13	18.3811
58	14	13.2647
59	14	13.2647
60	14	18.2597

## Sheet: figure_1c
float_time	count	percent
0	11142	0.42
1	5933	0.22
2	3662	0.14
3	3421	0.13
4	5630	0.21
5	17417	0.66
6	55278	2.08
7	120248	4.53
8	166861	6.28
9	175107	6.59
10	160551	6.05
11	170209	6.41
12	246752	9.29
13	212187	7.99
14	156551	5.89
15	131331	4.95
16	127533	4.8
17	176532	6.65
18	237167	8.93
19	202221	7.61
20	133511	5.03
21	77754	2.93
22	39592	1.49
23	19128	0.72

## Sheet: figure_1d
Statistic	Decile	Unnamed: 2
4	1	Logs
3.5	1	Logs
4.30769	1	Logs
2.84615	1	Eating Events
4.36364	1	Logs
4.53846	1	Logs
4.14286	1	Logs
4.5	1	Logs
4.5	1	Logs
3	1	Eating Events
3.07692	1	Eating Events
1.71429	1	Eating Events
4.21429	1	Logs
3	1	Eating Events
2.46154	1	Eating Events
2.57143	1	Eating Events
4.15385	1	Logs
2.92857	1	Eating Events
4.35714	1	Logs
3.72727	1	Logs
3.35714	1	Logs
2.85714	1	Eating Events
3.07692	1	Eating Events
2.69231	1	Eating Events
4.07143	1	Logs
2.83333	1	Eating Events
3	1	Eating Events
2.57143	1	Eating Events
4.35714	1	Logs
2.71429	1	Eating Events
2.53846	1	Logs
2.78571	1	Eating Events
2.64286	1	Eating Events
3.78571	1	Logs
3.64286	1	Logs
3.30769	1	Logs
4.14286	1	Logs
4	1	Logs
3.07143	1	Eating Events
2.76923	1	Eating Events
3.92857	1	Logs
3.21429	1	Logs
2.57143	1	Eating Events
4.38462	1	Logs
3.07143	1	Eating Events
3	1	Eating Events
2.57143	1	Eating Events
2.85714	1	Eating Events
4.23077	1	Logs
3.64286	1	Logs
3.07692	1	Eating Events
4	1	Logs
2.69231	1	Eating Events
2.42857	1	Logs
3.38462	1	Logs
2.84615	1	Eating Events
2.92308	1	Eating Events
3.07143	1	Eating Events
4.42857	1	Logs
4.42857	1	Logs
3.35714	1	Logs
3.38462	1	Logs
3	1	Eating Events
4.30769	1	Logs
4.5	1	Logs
4.14286	1	Logs
2.21429	1	Eating Events
3.57143	1	Logs
4	1	Logs
2.85714	1	Eating Events
3.78571	1	Logs
3.07143	1	Eating Events
2.69231	1	Eating Events
2.64286	1	Eating Events
3.92857	1	Logs
2.71429	1	Eating Events
2.71429	1	Eating Events
2.76923	1	Eating Events
3.85714	1	Logs
3	1	Logs
3.07143	1	Eating Events
3	1	Eating Events
4.28571	1	Logs
3.07143	1	Logs
4.5	1	Logs
4.07143	1	Logs
2.83333	1	Logs
2.85714	1	Eating Events
4.16667	1	Logs
4.14286	1	Logs
4.07143	1	Logs
4.30769	1	Logs
1.92308	1	Logs
3.14286	1	Logs
3	1	Eating Events
3.71429	1	Logs
3.64286	1	Logs
4.07143	1	Logs
3.84615	1	Logs
3.69231	1	Logs
4.15385	1	Logs
3.07143	1	Logs
3.61538	1	Logs
4.42857	1	Logs
3.07143	1	Eating Events
2.78571	1	Eating Events
4.21429	1	Logs
4	1	Logs
2.85714	1	Eating Events
3.64286	1	Logs
3.07143	1	Eating Events
2.92857	1	Eating Events
2.64286	1	Eating Events
1.92308	1	Logs
4.46154	1	Logs
2.21429	1	Eating Events
3.07692	1	Eating Events
3.07143	1	Eating Events
2.92308	1	Logs
4.53846	1	Logs
3.07143	1	Eating Events
2.57143	1	Eating Events
3	1	Eating Events
2.92308	1	Eating Events
4.14286	1	Logs
2.75	1	Eating Events
3.76923	1	Logs
2.64286	1	Eating Events
3	1	Eating Events
4.42857	1	Logs
2.84615	1	Eating Events
4	1	Logs
2.69231	1	Eating Events
3.16667	1	Logs
2.92857	1	Eating Events
4.57143	1	Logs
3	1	Eating Events
3.5	1	Logs
3.14286	1	Logs
4.21429	1	Logs
3.42857	1	Logs
3.92857	1	Logs
3.07143	1	Eating Events
3	1	Eating Events
2.35714	1	Eating Events
2.71429	1	Eating Events
2.78571	1	Eating Events
1.71429	1	Eating Events
4.28571	1	Logs
2.64286	1	Logs
2.85714	1	Eating Events
3.07143	1	Eating Events
4.41667	1	Logs
3.07692	1	Eating Events
3.15385	1	Logs
3.35714	1	Logs
3.21429	1	Logs
3.38462	1	Logs
2.42857	1	Eating Events
2.64286	1	Eating Events
3.46154	1	Logs
4.5	1	Logs
3.76923	1	Logs
4.07143	1	Logs
2.42857	1	Eating Events
2.71429	1	Eating Events
3.21429	1	Logs
2.71429	1	Eating Events
4	1	Logs
4.07143	1	Logs
4.23077	1	Logs
3.78571	1	Logs
4.53846	1	Logs
3.57143	1	Logs
4.30769	1	Logs
4.53846	1	Logs
3.41667	1	Logs
2.92857	1	Eating Events
2.92308	1	Eating Events
3.85714	1	Logs
2.64286	1	Eating Events
2.75	1	Eating Events
4.57143	1	Logs
3.71429	1	Logs
2.61538	1	Eating Events
3.07143	1	Eating Events
4.53846	1	Logs
3	1	Eating Events
3.76923	1	Logs
3.5	1	Logs
2.69231	1	Eating Events
3	1	Eating Events
3.76923	1	Logs
4.46154	1	Logs
3	1	Eating Events
2.78571	1	Eating Events
3.69231	1	Logs
2.28571	1	Eating Events
4.07692	1	Logs
3.64286	1	Logs
3.71429	1	Logs
4.38462	1	Logs
2.61538	1	Eating Events
3.92857	1	Logs
3.30769	1	Logs
4.14286	1	Logs
2.42857	1	Eating Events
2.78571	1	Eating Events
2.92857	1	Eating Events
4.42857	1	Logs
2.92308	1	Eating Events
2.78571	1	Logs
3.92857	1	Logs
3.07692	1	Eating Events
3.07143	1	Logs
2.90909	1	Logs
2.91667	1	Eating Events
4.5	1	Logs
2.92857	1	Eating Events
2.92857	1	Logs
2.07692	1	Logs
2.57143	1	Eating Events
2.64286	1	Eating Events
3.21429	1	Logs
4.07143	1	Logs
4.42857	1	Logs
4.28571	1	Logs
3.07143	1	Eating Events
2.76923	1	Logs
2.58333	1	Eating Events
2.5	1	Eating Events
2.42857	1	Eating Events
4	1	Logs
3.07143	1	Eating Events
4.35714	1	Logs
4.46154	1	Logs
2.69231	1	Eating Events
4.54545	1	Logs
2.38462	1	Eating Events
2.71429	1	Eating Events
3.07692	1	Eating Events
2.71429	1	Logs
2.92308	1	Logs
4.15385	1	Logs
2.78571	1	Eating Events
2.35714	1	Logs
3.07143	1	Eating Events
3.61538	1	Logs
3	1	Eating Events
2.64286	1	Eating Events
2.42857	1	Eating Events
2.07143	1	Eating Events
2.57143	1	Eating Events
4.14286	1	Logs
3.66667	1	Logs
3.75	1	Logs
4.28571	1	Logs
2.71429	1	Eating Events
2.35714	1	Eating Events
2.35714	1	Logs
2.28571	1	Eating Events
4.35714	1	Logs
4.42857	1	Logs
4.28571	1	Logs
2.28571	1	Logs
3.07692	1	Eating Events
2.78571	1	Eating Events
4.57143	1	Logs
3	1	Eating Events
2.58333	1	Eating Events
2.78571	1	Logs
2.5	1	Eating Events
3.71429	1	Logs
2.78571	1	Eating Events
3.07143	1	Eating Events
2.85714	1	Logs
2.45455	1	Eating Events
2.92857	1	Eating Events
2.92857	1	Eating Events
3.84615	1	Logs
2.07692	1	Eating Events
3	1	Eating Events
3.42857	1	Logs
2.78571	1	Eating Events
4.14286	1	Logs
4.57143	1	Logs
4.35714	1	Logs
2.85714	1	Logs
4.3	1	Logs
3.42857	1	Logs
2.57143	1	Eating Events
2.69231	1	Eating Events
4.42857	1	Logs
2.42857	1	Eating Events
2.42857	1	Eating Events
4.07143	1	Logs
2.64286	1	Eating Events
2.5	1	Logs
2.21429	1	Eating Events
2.85714	1	Eating Events
4.07143	1	Logs
3.57143	1	Logs
2.69231	1	Eating Events
3.07692	1	Eating Events
3.85714	1	Logs
3.07143	1	Eating Events
3.21429	1	Logs
3.07692	1	Eating Events
2.42857	1	Eating Events
3.28571	1	Logs
4	1	Logs
3.21429	1	Logs
3	1	Eating Events
3.07143	1	Eating Events
4.42857	1	Logs
4.21429	1	Logs
4.28571	1	Logs
2.85714	1	Eating Events
3.5	1	Logs
2.71429	1	Eating Events
4.28571	1	Logs
2.85714	1	Eating Events
2.53846	1	Eating Events
2.71429	1	Eating Events
3	1	Eating Events
2.64286	1	Eating Events
3.35714	1	Logs
4	1	Logs
4.15385	1	Logs
3.07143	1	Eating Events
2.78571	1	Eating Events
2.71429	1	Eating Events
3	1	Eating Events
4.35714	1	Logs
2.64286	1	Logs
4.21429	1	Logs
4.30769	1	Logs
3.07143	1	Logs
4.21429	1	Logs
2.78571	1	Eating Events
3.57143	1	Logs
3.85714	1	Logs
3	1	Logs
3.85714	1	Logs
4.07143	1	Logs
4	1	Logs
2	1	Eating Events
3.92857	1	Logs
2.57143	1	Eating Events
3.83333	1	Logs
4.5	1	Logs
3.5	1	Logs
3.35714	1	Logs
2.35714	1	Eating Events
2.76923	1	Eating Events
4.57143	1	Logs
4.07692	1	Logs
3.41667	1	Logs
2.92857	1	Eating Events
2.92857	1	Eating Events
4.28571	1	Logs
3.35714	1	Logs
2.64286	1	Eating Events
4.16667	1	Logs
3.85714	1	Logs
4.07143	1	Logs
2.46154	1	Eating Events
4.42857	1	Logs
2.42857	1	Eating Events
2.42857	1	Eating Events
4.46154	1	Logs
4.21429	1	Logs
3.07692	1	Eating Events
4.30769	1	Logs
2.92857	1	Eating Events
2.84615	1	Eating Events
4.07143	1	Logs
2	1	Eating Events
4.07692	1	Logs
3.71429	1	Logs
4.28571	1	Logs
3.07143	1	Eating Events
4.16667	1	Logs
2.76923	1	Eating Events
2.78571	1	Eating Events
4.28571	1	Logs
3.92857	1	Logs
3	1	Eating Events
4.42857	1	Logs
4.42857	1	Logs
4.07143	1	Logs
3.30769	1	Logs
2.42857	1	Eating Events
2.5	1	Logs
2.78571	1	Eating Events
2.85714	1	Eating Events
3.5	1	Logs
2.76923	1	Eating Events
3.78571	1	Logs
4.42857	1	Logs
2.85714	1	Eating Events
2.71429	1	Eating Events
4.57143	1	Logs
4.15385	1	Logs
4	1	Logs
2.07143	1	Eating Events
2.92857	1	Eating Events
2	1	Logs
3.07143	1	Eating Events
3.35714	1	Logs
2.85714	1	Eating Events
2.83333	1	Eating Events
3.07143	1	Eating Events
4.28571	1	Logs
2.71429	1	Eating Events
3	1	Logs
2.69231	1	Eating Events
2.85714	1	Logs
2.41667	1	Eating Events
4.57143	1	Logs
2.35714	1	Eating Events
4.42857	1	Logs
3	1	Eating Events
3.92308	1	Logs
1.92857	1	Eating Events
2.71429	1	Eating Events
2.92857	1	Logs
3.35714	1	Logs
2.85714	1	Logs
3.85714	1	Logs
3.07692	1	Eating Events
3.07143	1	Eating Events
2.71429	1	Eating Events
1.85714	1	Eating Events
3.84615	1	Logs
2.85714	1	Eating Events
3.91667	1	Logs
2.78571	1	Eating Events
4.35714	1	Logs
3.07143	1	Eating Events
2.85714	1	Logs
2.5	1	Eating Events
2.64286	1	Logs
2.92857	1	Eating Events
2.92857	1	Eating Events
2.92857	1	Eating Events
4.35714	1	Logs
3.76923	1	Logs
2.85714	1	Logs
2.92857	1	Eating Events
3.25	1	Logs
3.64286	1	Logs
2.5	1	Logs
3	1	Logs
3.69231	1	Logs
2.92857	1	Eating Events
1.92857	1	Eating Events
4.28571	1	Logs
2.84615	1	Eating Events
2.90909	1	Eating Events
4.41667	1	Logs
2.64286	1	Eating Events
2.71429	1	Eating Events
3.90909	1	Logs
2.57143	1	Eating Events
2.61538	1	Eating Events
4.46154	1	Logs
2.57143	1	Eating Events
2.78571	1	Eating Events
3.07692	1	Eating Events
3.07143	1	Eating Events
4.42857	1	Logs
2.5	1	Eating Events
4	1	Logs
4.21429	1	Logs
2.78571	1	Eating Events
3	1	Eating Events
3.07692	1	Eating Events
4.5	1	Logs
3.07143	1	Eating Events
3.92857	1	Logs
3.71429	1	Logs
4.07143	1	Logs
2.57143	1	Eating Events
2.71429	1	Eating Events
2.61538	1	Eating Events
3.28571	1	Logs
2.57143	1	Eating Events
3.5	1	Logs
2.84615	1	Logs
2.85714	1	Eating Events
3	1	Eating Events
3	1	Eating Events
2.85714	1	Eating Events
4.53846	1	Logs
2.42857	1	Eating Events
3.92857	1	Logs
2.92857	1	Eating Events
4.07143	1	Logs
4	1	Logs
4.07143	1	Logs
2.57143	1	Eating Events
4.38462	1	Logs
3.64286	1	Logs
4.07143	1	Logs
2.92857	1	Eating Events
4.07143	1	Logs
3.07692	1	Eating Events
4.25	1	Logs
1.71429	1	Eating Events
2.85714	1	Eating Events
2.78571	1	Eating Events
3.35714	1	Logs
3.41667	1	Logs
4.15385	1	Logs
3.07143	1	Eating Events
2.71429	1	Eating Events
3.85714	1	Logs
4.35714	1	Logs
2.91667	1	Eating Events
2.92308	1	Eating Events
2.85714	1	Eating Events
4.15385	1	Logs
2.92857	1	Eating Events
2.53846	1	Eating Events
2.46154	1	Eating Events
4.07143	1	Logs
2.64286	1	Eating Events
3	1	Eating Events
3.38462	1	Logs
3	1	Eating Events
2.85714	1	Eating Events
3.85714	1	Logs
2.84615	1	Eating Events
3.07143	1	Eating Events
3.07692	1	Eating Events
4.21429	1	Logs
2.57143	1	Eating Events
2.78571	1	Eating Events
3	1	Eating Events
3.64286	1	Logs
2.85714	1	Eating Events
1.92308	1	Eating Events
3	1	Eating Events
2.78571	1	Eating Events
2.57143	1	Eating Events
4.14286	1	Logs
2.58333	1	Eating Events
4.14286	1	Logs
2.71429	1	Eating Events
3.69231	1	Logs
2.35714	1	Eating Events
3	1	Eating Events
2	1	Eating Events
2.76923	1	Logs
4.14286	1	Logs
2.23077	1	Eating Events
3.07143	1	Eating Events
3.92857	1	Logs
2.64286	1	Eating Events
4.14286	1	Logs
2.92857	1	Eating Events
2.8	1	Eating Events
4.42857	1	Logs
2.57143	1	Eating Events
2.92857	1	Eating Events
3	1	Logs
3	1	Eating Events
3.92857	1	Logs
2.53846	1	Eating Events
4.14286	1	Logs
2.57143	1	Eating Events
4.07143	1	Logs
3.28571	1	Logs
3.61538	1	Logs
2.41667	1	Eating Events
2.64286	1	Eating Events
4.38462	1	Logs
2.92857	1	Eating Events
4.5	1	Logs
2.71429	1	Logs
3.85714	1	Logs
2.69231	1	Eating Events
3.69231	1	Logs
2.53846	1	Logs
3.42857	1	Logs
3.64286	1	Logs
3.07143	1	Eating Events
2.5	1	Eating Events
4.42857	1	Logs
3.09091	1	Logs
2.64286	1	Eating Events
2.71429	1	Eating Events
3.28571	1	Logs
2.71429	1	Eating Events
2.28571	1	Eating Events
4.5	1	Logs
2.57143	1	Eating Events
3.71429	1	Logs
3	1	Eating Events
4.28571	1	Logs
4.21429	1	Logs
4.42857	1	Logs
2.5	1	Eating Events
3	1	Eating Events
2.92857	1	Eating Events
2.42857	1	Eating Events
2.76923	1	Logs
2.71429	1	Eating Events
4.07143	1	Logs
2.64286	1	Eating Events
4.5	1	Logs
2.85714	1	Eating Events
4.07143	1	Logs
3.07143	1	Eating Events
2.92308	1	Logs
2.57143	1	Eating Events
2.92857	1	Eating Events
3	1	Eating Events
3	1	Eating Events
4.53846	1	Logs
2.84615	1	Eating Events
4.38462	1	Logs
2.92857	1	Logs
4.28571	1	Logs
4.57143	1	Logs
3.07692	1	Eating Events
3	1	Eating Events
2.92857	1	Eating Events
2.84615	1	Eating Events
4.5	1	Logs
2.54545	1	Logs
3.07143	1	Eating Events
2.71429	1	Eating Events
2.53846	1	Eating Events
2.42857	1	Eating Events
4.14286	1	Logs
2.64286	1	Eating Events
3.07143	1	Eating Events
2.57143	1	Eating Events
3.61538	1	Logs
3.85714	1	Logs
3.85714	1	Logs
2.78571	1	Eating Events
3.78571	1	Logs
4.23077	1	Logs
3	1	Eating Events
2.92857	1	Eating Events
3.76923	1	Logs
2.92857	1	Eating Events
3.85714	1	Logs
3	1	Eating Events
4.14286	1	Logs
4	1	Logs
2.5	1	Eating Events
3.78571	1	Logs
4.14286	1	Logs
2.57143	1	Eating Events
4.14286	1	Logs
3	1	Eating Events
2.76923	1	Eating Events
3.28571	1	Logs
2.35714	1	Eating Events
2.92857	1	Eating Events
3.42857	1	Logs
3.15385	1	Logs
2.85714	1	Eating Events
2.5	1	Logs
3.57143	1	Logs
4.38462	1	Logs
2.57143	1	Eating Events
4.5	1	Logs
3.35714	1	Logs
3.42857	1	Logs
4.53846	1	Logs
3.84615	1	Logs
2.71429	1	Logs
2.78571	1	Eating Events
2.58333	1	Eating Events
3.92857	1	Logs
3.85714	1	Logs
3.92857	1	Logs
4.14286	1	Logs
4.41667	1	Logs
2.42857	1	Eating Events
4.30769	1	Logs
4.30769	1	Logs
2.85714	1	Eating Events
2.78571	1	Logs
3	1	Logs
2.92857	1	Eating Events
3.92857	1	Logs
2.42857	1	Eating Events
4.21429	1	Logs
2.78571	1	Eating Events
3.92857	1	Logs
2.5	1	Eating Events
4.21429	1	Logs
3.42857	1	Logs
3.85714	1	Logs
3.28571	1	Logs
3.38462	1	Logs
2.92857	1	Eating Events
2.85714	1	Eating Events
2.85714	1	Eating Events
3.14286	1	Logs
3.85714	1	Logs
4.57143	1	Logs
2.78571	1	Eating Events
3.85714	1	Logs
2.84615	1	Eating Events
3.71429	1	Logs
3.07143	1	Eating Events
2.78571	1	Logs
2.83333	1	Logs
2.64286	1	Logs
3.58333	1	Logs
3.14286	1	Logs
2.35714	1	Eating Events
2.92308	1	Eating Events
3	1	Logs
4.07143	1	Logs
4.14286	1	Logs
2.85714	1	Eating Events
4.53846	1	Logs
2.42857	1	Eating Events
2.23077	1	Eating Events
4.07143	1	Logs
3.76923	1	Logs
2.21429	1	Logs
2.35714	1	Eating Events
2.78571	1	Eating Events
1.92857	1	Eating Events
2.53846	1	Eating Events
3.07143	1	Eating Events
2.57143	1	Eating Events
2.92308	1	Eating Events
2.61538	1	Eating Events
3.35714	1	Logs
3	1	Eating Events
4.57143	1	Logs
2.92857	1	Eating Events
3.5	1	Logs
3.35714	1	Logs
3.35714	1	Logs
4.35714	1	Logs
2.35714	1	Eating Events
4.53846	1	Logs
2.76923	1	Eating Events
4.14286	1	Logs
3.75	1	Logs
3.76923	1	Logs
2.42857	1	Eating Events
3.07143	1	Eating Events
2.78571	1	Eating Events
1.92857	1	Eating Events
3.92857	1	Logs
4.57143	1	Logs
4.35714	1	Logs
3	1	Logs
3.53846	1	Logs
3	1	Eating Events
3.53846	1	Logs
2.85714	1	Eating Events
2.78571	1	Eating Events
2.92857	1	Eating Events
2.08333	1	Eating Events
2.76923	1	Eating Events
4.28571	1	Logs
3	1	Eating Events
2.64286	1	Eating Events
3.61538	1	Logs
4	1	Logs
4.42857	1	Logs
3.07143	1	Eating Events
4	1	Logs
2.71429	1	Eating Events
3.35714	1	Logs
4.28571	1	Logs
4.42857	1	Logs
3.38462	1	Logs
3.85714	1	Logs
3.78571	1	Logs
4.28571	1	Logs
4.38462	1	Logs
2.78571	1	Eating Events
4.35714	1	Logs
2.83333	1	Eating Events
4.46154	1	Logs
2.84615	1	Eating Events
2.21429	1	Eating Events
2.92857	1	Eating Events
3.5	1	Logs
4.42857	1	Logs
4.28571	1	Logs
2.42857	1	Eating Events
2.57143	1	Eating Events
4.35714	1	Logs
4.15385	1	Logs
3	1	Eating Events
2.64286	1	Eating Events
4.07692	1	Logs
3.07143	1	Eating Events
4.57143	1	Logs
2.75	1	Eating Events
2.92308	1	Eating Events
2.14286	1	Eating Events
3.07143	1	Eating Events
3.57143	1	Logs
2.92857	1	Eating Events
2.85714	1	Eating Events
3.71429	1	Logs
2.64286	1	Eating Events
3.91667	1	Logs
2.92308	1	Eating Events
2.78571	1	Eating Events
4.28571	1	Logs
2.46154	1	Eating Events
4.38462	1	Logs
4.35714	1	Logs
3	1	Eating Events
2.92308	1	Eating Events
2.78571	1	Eating Events
4.57143	1	Logs
2.71429	1	Eating Events
3	1	Eating Events
2	1	Logs
3.07143	1	Eating Events
3	1	Eating Events
3	1	Eating Events
2.76923	1	Eating Events
4.5	1	Logs
4	1	Logs
2.92857	1	Eating Events
3.5	1	Logs
3.71429	1	Logs
3.14286	1	Logs
3.42857	1	Logs
3.92857	1	Logs
4.14286	1	Logs
4.28571	1	Logs
2.21429	1	Logs
4.27273	1	Logs
3.92857	1	Logs
4.21429	1	Logs
3.30769	1	Logs
3.57143	1	Logs
2.92857	1	Eating Events
4.28571	1	Logs
3.07143	1	Eating Events
3.21429	1	Logs
2.92857	1	Eating Events
2.85714	1	Eating Events
3.61538	1	Logs
3	1	Eating Events
4.53846	1	Logs
2.85714	1	Eating Events
4.14286	1	Logs
4.35714	1	Logs
2.5	1	Logs
2.64286	1	Eating Events
2.92857	1	Logs
2.78571	1	Eating Events
3.07143	1	Eating Events
2.5	1	Eating Events
4.28571	1	Logs
3	1	Eating Events
4.14286	1	Logs
2.5	1	Logs
4.16667	1	Logs
4.42857	1	Logs
4.5	1	Logs
2.57143	1	Logs
4.21429	1	Logs
2.85714	1	Eating Events
3.85714	1	Logs
4.54545	1	Logs
3.78571	1	Logs
2.23077	1	Eating Events
3.5	1	Logs
3.78571	1	Logs
2.42857	1	Eating Events
4.14286	1	Logs
4.07143	1	Logs
4	1	Logs
2.5	1	Eating Events
3.23077	1	Logs
3.23077	1	Logs
2.85714	1	Eating Events
3.07692	1	Eating Events
2.92857	1	Eating Events
4	1	Logs
4.35714	1	Logs
4.35714	1	Logs
2.53846	1	Logs
2	1	Logs
4	1	Logs
3.07143	1	Eating Events
4.16667	1	Logs
4.2	1	Logs
2.78571	1	Eating Events
3.92857	1	Logs
3.5	1	Logs
4	1	Logs
2.64286	1	Eating Events
3.46154	1	Logs
2.85714	1	Eating Events
2.71429	1	Logs
2.42857	1	Eating Events
3.57143	1	Logs
3.28571	1	Logs
2.92857	1	Logs
3.07143	1	Eating Events
2.64286	1	Eating Events
3.64286	1	Logs
2.07143	1	Eating Events
3.42857	1	Logs
3.64286	1	Logs
4.21429	1	Logs
2.71429	1	Eating Events
2.92308	1	Eating Events
3.5	1	Logs
3.92857	1	Logs
2.78571	1	Eating Events
2.85714	1	Logs
3.07692	1	Eating Events
2.83333	1	Logs
2.64286	1	Eating Events
2.92857	1	Eating Events
3.35714	1	Logs
2.35714	1	Eating Events
3.78571	1	Logs
2.78571	1	Eating Events
2.28571	1	Eating Events
2.85714	1	Eating Events
2.85714	1	Eating Events
2.57143	1	Eating Events
4.21429	1	Logs
2	1	Eating Events
3.35714	1	Logs
3.23077	1	Logs
3	1	Logs
2.85714	1	Eating Events
2.92857	1	Eating Events
3.07143	1	Eating Events
2.69231	1	Eating Events
3	1	Eating Events
2.85714	1	Eating Events
3.07143	1	Eating Events
2.78571	1	Eating Events
2.35714	1	Eating Events
2.21429	1	Eating Events
4.35714	1	Logs
2.21429	1	Eating Events
2.64286	1	Logs
3.35714	1	Logs
4.5	1	Logs
2.42857	1	Logs
2.64286	1	Eating Events
2.5	1	Eating Events
4.23077	1	Logs
2.71429	1	Eating Events
2.78571	1	Eating Events
3.42857	1	Logs
1.84615	1	Eating Events
3.07143	1	Eating Events
3.64286	1	Logs
2.42857	1	Eating Events
4.28571	1	Logs
2.64286	1	Eating Events
4.28571	1	Logs
3.92857	1	Logs
2	1	Eating Events
3.84615	1	Logs
3.07143	1	Eating Events
3.78571	1	Logs
3.07692	1	Eating Events
4.5	1	Logs
2.78571	1	Eating Events
3.69231	1	Logs
3.85714	1	Logs
4.57143	1	Logs
2.92857	1	Eating Events
4.35714	1	Logs
3.35714	1	Logs
3	1	Eating Events
2.14286	1	Eating Events
2.92857	1	Eating Events
3.35714	1	Logs
3.81818	1	Logs
3	1	Eating Events
4.57143	1	Logs
4.25	1	Logs
4.28571	1	Logs
2.92857	1	Eating Events
3	1	Eating Events
4.5	1	Logs
2.85714	1	Eating Events
2.42857	1	Logs
3	1	Eating Events
2.69231	1	Eating Events
4	1	Logs
2.85714	1	Eating Events
4	1	Logs
4.07143	1	Logs
3.35714	1	Logs
4	1	Logs
3.42857	1	Logs
3.78571	1	Logs
2.84615	1	Eating Events
2.78571	1	Logs
4.35714	1	Logs
4.30769	1	Logs
2.66667	1	Eating Events
3	1	Eating Events
3	1	Eating Events
4.28571	1	Logs
2.5	1	Eating Events
3.92308	1	Logs
3.35714	1	Logs
3.53846	1	Logs
3	1	Eating Events
3	1	Eating Events
2.64286	1	Eating Events
2.61538	1	Eating Events
3.25	1	Logs
2.78571	1	Eating Events
4.28571	1	Logs
2.76923	1	Eating Events
4.08333	1	Logs
2.64286	1	Eating Events
3.07143	1	Eating Events
3.07143	1	Eating Events
2.71429	1	Eating Events
3.28571	1	Logs
3.5	1	Logs
4.35714	1	Logs
2.91667	1	Eating Events
2.78571	1	Eating Events
3.92857	1	Logs
2.92857	1	Logs
2.85714	1	Eating Events
4.07143	1	Logs
2.69231	1	Eating Events
3.58333	1	Logs
3.84615	1	Logs
4.41667	1	Logs
3.07143	1	Eating Events
3	1	Eating Events
3.07692	1	Eating Events
3.07143	1	Eating Events
3.76923	1	Logs
3.85714	1	Logs
4.28571	1	Logs
4	1	Logs
3.64286	1	Logs
3.78571	1	Logs
3	1	Eating Events
2.64286	1	Logs
3.07143	1	Eating Events
3	1	Eating Events
2.64286	1	Eating Events
4.35714	1	Logs
4.14286	1	Logs
3.92857	1	Logs
3.64286	1	Logs
4	1	Logs
3.92857	1	Logs
2.76923	1	Logs
2.38462	1	Eating Events
2.85714	1	Eating Events
4.28571	1	Logs
2.64286	1	Logs
2.85714	1	Eating Events
1.71429	1	Eating Events
3	1	Eating Events
4.15385	1	Logs
4.28571	1	Logs
3	1	Eating Events
3.07143	1	Eating Events
4.14286	1	Logs
2.92857	1	Eating Events
4.28571	1	Logs
3.33333	1	Logs
2	1	Eating Events
3	1	Eating Events
4.30769	1	Logs
2.76923	1	Eating Events
3.71429	1	Logs
3.07143	1	Eating Events
3	1	Logs
2.61538	1	Logs
3.07143	1	Eating Events
2.85714	1	Eating Events
2.71429	1	Eating Events
2.53846	1	Logs
4.07692	1	Logs
4.23077	1	Logs
3.57143	1	Logs
2.28571	1	Eating Events
4.46154	1	Logs
4.15385	1	Logs
2.76923	1	Eating Events
4	1	Logs
3.42857	1	Logs
2.83333	1	Eating Events
3.07143	1	Eating Events
2.42857	1	Eating Events
3	1	Eating Events
2.35714	1	Eating Events
3	1	Eating Events
2.78571	1	Eating Events
3.07143	1	Eating Events
3.07692	1	Eating Events
4.5	1	Logs
2.92857	1	Eating Events
3.07143	1	Eating Events
3.07143	1	Eating Events
2.75	1	Eating Events
2.75	1	Eating Events
3.64286	1	Logs
3.42857	1	Logs
3.33333	1	Logs
4.21429	1	Logs
2.64286	1	Eating Events
2.53846	1	Eating Events
3.64286	1	Logs
2.57143	1	Eating Events
3.53846	1	Logs
2.64286	1	Eating Events
2.61538	1	Eating Events
3.42857	1	Logs
2.5	1	Eating Events
3.07692	1	Logs
2.78571	1	Eating Events
3.64286	1	Logs
2.38462	1	Eating Events
3.92857	1	Logs
4.41667	1	Logs
4.46154	1	Logs
2.92857	1	Logs
3	1	Eating Events
2.21429	1	Eating Events
2.85714	1	Eating Events
2.53846	1	Eating Events
3.57143	1	Logs
2.38462	1	Eating Events
2.69231	1	Eating Events
2.92857	1	Eating Events
4.53846	1	Logs
2.14286	1	Logs
3.35714	1	Logs
3.92857	1	Logs
2.92857	1	Eating Events
2.85714	1	Eating Events
4.35714	1	Logs
3.07143	1	Eating Events
3	1	Eating Events
4.14286	1	Logs
2.64286	1	Eating Events
2.92308	1	Eating Events
2.92857	1	Eating Events
2.78571	1	Eating Events
2.71429	1	Eating Events
3.07143	1	Eating Events
3	1	Eating Events
2.85714	1	Eating Events
2.92857	1	Eating Events
3.61538	1	Logs
3	1	Eating Events
2.61538	1	Eating Events
4.30769	1	Logs
4	1	Logs
2.76923	1	Eating Events
4.5	1	Logs
3	1	Eating Events
2.92308	1	Eating Events
3.85714	1	Logs
3.35714	1	Logs
2.90909	1	Eating Events
2.78571	1	Eating Events
4.28571	1	Logs
4.5	1	Logs
2.76923	1	Eating Events
3	1	Eating Events
2.61538	1	Eating Events
3.07143	1	Eating Events
3.07143	1	Eating Events
3	1	Eating Events
2.46154	1	Logs
2.78571	1	Eating Events
2.78571	1	Eating Events
3.92308	1	Logs
4.42857	1	Logs
2.92857	1	Eating Events
2.92857	1	Eating Events
3.92308	1	Logs
2.28571	1	Eating Events
2.92857	1	Logs
2.64286	1	Eating Events
4	1	Logs
2.85714	1	Eating Events
3.25	1	Logs
4.07143	1	Logs
2.85714	1	Eating Events
3.07143	1	Eating Events
4.16667	1	Logs
2.61538	1	Eating Events
2.5	1	Eating Events
2.78571	1	Eating Events
2.78571	1	Eating Events
3.35714	1	Logs
3.36364	1	Logs
2.53846	1	Logs
4.35714	1	Logs
4.42857	1	Logs
4.07143	1	Logs
2.14286	1	Eating Events
2.85714	1	Eating Events
2.92857	1	Eating Events
3.35714	1	Logs
3.92857	1	Logs
3.28571	1	Logs
2.92308	1	Logs
2.85714	1	Eating Events
3.07692	1	Eating Events
3.35714	1	Logs
4.07143	1	Logs
3	1	Eating Events
4.07143	1	Logs
2.5	1	Eating Events
3.71429	1	Logs
2.57143	1	Eating Events
3	1	Eating Events
3.07143	1	Eating Events
2.85714	1	Eating Events
3.15385	1	Logs
2.57143	1	Eating Events
2.92308	1	Eating Events
3	1	Eating Events
2.14286	1	Eating Events
3.71429	1	Logs
2.85714	1	Logs
2.64286	1	Eating Events
2.85714	1	Eating Events
3.5	1	Logs
3.07143	1	Eating Events
2.92857	1	Eating Events
2	1	Eating Events
3.92857	1	Logs
4.07692	1	Logs
2.92857	1	Eating Events
3	1	Eating Events
4.5	1	Logs
3.07143	1	Eating Events
3.07143	1	Eating Events
2.85714	1	Eating Events
2.81818	1	Eating Events
2.61538	1	Eating Events
3	1	Eating Events
2.61538	1	Eating Events
4.46154	1	Logs
4.08333	1	Logs
4	1	Logs
4.07692	1	Logs
2.71429	1	Eating Events
2.46154	1	Eating Events
3.35714	1	Logs
2.85714	1	Eating Events
2.5	1	Eating Events
4.07143	1	Logs
3	1	Eating Events
4.5	1	Logs
2.85714	1	Eating Events
4.42857	1	Logs
4.53846	1	Logs
4.5	1	Logs
4.21429	1	Logs
4.35714	1	Logs
3	1	Eating Events
3.5	1	Logs
3.57143	1	Logs
2.42857	1	Eating Events
2.66667	1	Eating Events
2.57143	1	Eating Events
3.71429	1	Logs
4.28571	1	Logs
4.57143	1	Logs
2.78571	1	Eating Events
2.28571	1	Eating Events
2.64286	1	Logs
4.57143	1	Logs
4.07143	1	Logs
4.42857	1	Logs
3.85714	1	Logs
3.69231	1	Logs
4.28571	1	Logs
4.14286	1	Logs
2.90909	1	Eating Events
4	1	Logs
2.71429	1	Eating Events
2.53846	1	Eating Events
2.28571	1	Eating Events
3.57143	1	Logs
3	1	Eating Events
2.23077	1	Eating Events
3.5	1	Logs
2.21429	1	Eating Events
2.92857	1	Eating Events
4.14286	1	Logs
3.45455	1	Logs
4.57143	1	Logs
2.71429	1	Eating Events
2.66667	1	Eating Events
4.42857	1	Logs
2.92857	1	Eating Events
2.64286	1	Eating Events
4	1	Logs
3.53846	1	Logs
2.61538	1	Eating Events
2.64286	1	Eating Events
3.07143	1	Eating Events
3.23077	1	Logs
3.85714	1	Logs
3.92308	1	Logs
3.07143	1	Logs
3.53846	1	Logs
2.35714	1	Eating Events
3	1	Eating Events
2.61538	1	Eating Events
4.28571	1	Logs
4.28571	1	Logs
2.92857	1	Eating Events
2.38462	1	Eating Events
2.85714	1	Eating Events
4.42857	1	Logs
3.07143	1	Eating Events
3.85714	1	Logs
2.85714	1	Eating Events
3	1	Eating Events
2.76923	1	Eating Events
2.46154	1	Eating Events
2.41667	1	Eating Events
4.21429	1	Logs
4.15385	1	Logs
2.71429	1	Eating Events
4.14286	1	Logs
2.92857	1	Eating Events
4.35714	1	Logs
2.5	1	Eating Events
2.92308	1	Eating Events
2.85714	1	Eating Events
2.35714	1	Logs
2.5	1	Eating Events
2.84615	1	Eating Events
4.35714	1	Logs
2.35714	1	Eating Events
3.61538	1	Logs
3	1	Logs
4.28571	1	Logs
2.58333	1	Eating Events
2	1	Eating Events
2.14286	1	Logs
4	1	Logs
4.5	1	Logs
4.14286	1	Logs
2.5	1	Eating Events
3.07143	1	Eating Events
2.07143	1	Eating Events
2.92857	1	Eating Events
2.85714	1	Eating Events
2.5	1	Eating Events
2.42857	1	Eating Events
3.71429	1	Logs
4.35714	1	Logs
4	1	Logs
2.61538	1	Eating Events
2.58333	1	Eating Events
4.21429	1	Logs
3.07143	1	Eating Events
4	1	Logs
2.78571	1	Eating Events
4.28571	1	Logs
3.5	1	Logs
2.61538	1	Eating Events
3.92857	1	Logs
2.92857	1	Eating Events
2.28571	1	Eating Events
2.85714	1	Eating Events
2.57143	1	Eating Events
4.46154	1	Logs
2.75	1	Eating Events
3.07143	1	Eating Events
3	1	Eating Events
3.07692	1	Eating Events
4.07143	1	Logs
4.35714	1	Logs
2.85714	1	Eating Events
3	1	Eating Events
3	1	Eating Events
2.61538	1	Eating Events
3	1	Eating Events
3	1	Eating Events
2.78571	1	Eating Events
2.57143	1	Eating Events
2.63636	1	Eating Events
2.57143	1	Eating Events
2.64286	1	Eating Events
1.85714	1	Eating Events
2.92857	1	Eating Events
2.5	1	Eating Events
2.71429	1	Eating Events
4	1	Logs
3.07143	1	Eating Events
2.85714	1	Eating Events
1.92857	1	Eating Events
3	1	Eating Events
2.85714	1	Eating Events
2.75	1	Eating Events
3	1	Eating Events
2.92857	1	Eating Events
4.57143	1	Logs
2.64286	1	Eating Events
3	1	Eating Events
4.07143	1	Logs
2.35714	1	Eating Events
3.07692	1	Eating Events
2.57143	1	Eating Events
2.85714	1	Logs
2.21429	1	Eating Events
2.46154	1	Eating Events
2.71429	1	Eating Events
2.78571	1	Eating Events
2.46154	1	Eating Events
2.71429	1	Eating Events
2.76923	1	Eating Events
2.5	1	Eating Events
2.85714	1	Eating Events
2.83333	1	Eating Events
2.57143	1	Eating Events
3	1	Eating Events
2.84615	1	Eating Events
2.92308	1	Eating Events
3	1	Eating Events
2.92857	1	Eating Events
3.07692	1	Eating Events
2.78571	1	Eating Events
2.92308	1	Eating Events
1.92308	1	Eating Events
2.85714	1	Eating Events
4.57143	1	Logs
2.92857	1	Eating Events
4.07143	1	Logs
4.5	1	Logs
3	1	Eating Events
2.57143	1	Eating Events
2.85714	1	Eating Events
2.78571	1	Eating Events
3.92857	1	Logs
3.41667	1	Logs
2.78571	1	Eating Events
3	1	Eating Events
4.28571	1	Logs
2.16667	1	Eating Events
2.71429	1	Eating Events
2.78571	1	Eating Events
2.71429	1	Eating Events
3.07143	1	Eating Events
2.92857	1	Eating Events
3	1	Eating Events
4.07692	1	Logs
4.57143	1	Logs
2.84615	1	Eating Events
2.61538	1	Eating Events
3.64286	1	Logs
3.38462	1	Logs
3	1	Eating Events
3.07692	1	Eating Events
2.61538	1	Eating Events
2.85714	1	Eating Events
2.23077	1	Eating Events
2.78571	1	Eating Events
3.07143	1	Eating Events
2.71429	1	Eating Events
2.83333	1	Eating Events
3.07143	1	Eating Events
2.85714	1	Eating Events
2.64286	1	Eating Events
2.28571	1	Eating Events
2.53846	1	Eating Events
3	1	Eating Events
2.85714	1	Eating Events
2.78571	1	Eating Events
2.85714	1	Eating Events
2.35714	1	Eating Events
2.64286	1	Eating Events
4.33333	1	Logs
4.21429	1	Logs
3.57143	1	Logs
2.69231	1	Logs
2.92857	1	Eating Events
3.07143	1	Eating Events
2.83333	1	Eating Events
3.07143	1	Logs
3.07143	1	Eating Events
3.07143	1	Eating Events
2.85714	1	Eating Events
3	1	Eating Events
2.92857	1	Eating Events
4.38462	1	Logs
4.07692	1	Logs
2.5	1	Eating Events
3	1	Eating Events
3	1	Eating Events
2.92857	1	Eating Events
2.85714	1	Eating Events
2.72727	1	Eating Events
2.84615	1	Eating Events
3	1	Logs
3.07692	1	Eating Events
2.92857	1	Eating Events
2.85714	1	Eating Events
2.33333	1	Eating Events
4.21429	1	Logs
3.07143	1	Eating Events
2.92308	1	Eating Events
2.53846	1	Logs
4.07143	1	Logs
3	1	Eating Events
3	1	Eating Events
3	1	Eating Events
2.84615	1	Eating Events
3	1	Eating Events
2.42857	1	Eating Events
3.07143	1	Eating Events
2.78571	1	Eating Events
2.57143	1	Eating Events
2.64286	1	Eating Events
3	1	Eating Events
4.21429	1	Logs
2.85714	1	Eating Events
3	1	Eating Events
2.76923	1	Eating Events
3	1	Eating Events
2.42857	1	Eating Events
2.71429	1	Eating Events
4.38462	1	Logs
2.07143	1	Eating Events
3.07143	1	Eating Events
2.38462	1	Eating Events
2.92857	1	Eating Events
2.76923	1	Eating Events
2.84615	1	Eating Events
2.78571	1	Eating Events
2.57143	1	Eating Events
2.78571	1	Eating Events
2.64286	1	Eating Events
2.71429	1	Eating Events
3.38462	1	Logs
2.83333	1	Eating Events
3	1	Eating Events
2.5	1	Eating Events
3.84615	1	Logs
4.41667	1	Logs
2.92857	1	Eating Events
2.53846	1	Eating Events
2.71429	1	Eating Events
3	1	Eating Events
2.28571	1	Eating Events
3	1	Eating Events
2.92857	1	Eating Events
3.07143	1	Eating Events
2.28571	1	Eating Events
2.64286	1	Logs
2.85714	1	Eating Events
2.28571	1	Eating Events
2.78571	1	Eating Events
3	1	Eating Events
2.76923	1	Eating Events
2.78571	1	Eating Events
4.21429	1	Logs
4.30769	1	Logs
2.61538	1	Eating Events
3	1	Eating Events
1.92857	1	Eating Events
2.71429	1	Eating Events
4	1	Logs
2.71429	1	Eating Events
2.57143	1	Eating Events
3.07692	1	Eating Events
2.35714	1	Eating Events
4.28571	1	Logs
4.54545	1	Logs
2.85714	1	Eating Events
2.92308	1	Eating Events
2	1	Logs
2.91667	1	Eating Events
2.78571	1	Eating Events
2.78571	1	Eating Events
3.07143	1	Eating Events
1.92857	1	Eating Events
2.78571	1	Eating Events
2.35714	1	Eating Events
2.75	1	Eating Events
3.07143	1	Eating Events
2.85714	1	Eating Events
4.35714	1	Logs
2.42857	1	Eating Events
2.78571	1	Eating Events
2.92857	1	Eating Events
2.5	1	Eating Events
2.5	1	Eating Events
3.07143	1	Eating Events
2.78571	1	Eating Events
3.07143	1	Eating Events
2.92857	1	Eating Events
2.28571	1	Eating Events
1.85714	1	Eating Events
2.78571	1	Eating Events
3	1	Eating Events
2.78571	1	Eating Events
2.21429	1	Eating Events
3	1	Eating Events
2.57143	1	Eating Events
2.64286	1	Eating Events
2.23077	1	Eating Events
2.35714	1	Eating Events
2.21429	1	Eating Events
2.57143	1	Eating Events
2.57143	1	Eating Events
3.28571	1	Logs
2.71429	1	Eating Events
2.83333	1	Logs
2.85714	1	Eating Events
2.5	1	Eating Events
2.57143	1	Eating Events
4.38462	1	Logs
1.92308	1	Eating Events
2.84615	1	Eating Events
2.76923	1	Eating Events
2.64286	1	Eating Events
4.30769	1	Logs
3.21429	1	Logs
2.35714	1	Eating Events
3.07143	1	Eating Events
2.76923	1	Eating Events
2.42857	1	Eating Events
2.63636	1	Eating Events
3.92857	1	Logs
2.58333	1	Eating Events
2.92857	1	Eating Events
3	1	Eating Events
2.92308	1	Eating Events
3	1	Eating Events
2.92308	1	Eating Events
2.78571	1	Eating Events
3.07692	1	Eating Events
3	1	Eating Events
3.07143	1	Eating Events
3	1	Eating Events
3	1	Eating Events
2.92857	1	Eating Events
3	1	Eating Events
3	1	Eating Events
4.16667	1	Logs
4.15385	1	Logs
2.69231	1	Eating Events
4.14286	1	Logs
4.35714	1	Logs
2.84615	1	Eating Events
3	1	Eating Events
2.5	1	Eating Events
2.57143	1	Eating Events
3.07143	1	Eating Events
3	1	Eating Events
3.28571	1	Logs
3.28571	1	Logs
3.35714	1	Logs
3.21429	1	Logs
3.41667	1	Logs
2.35714	1	Eating Events
2.71429	1	Eating Events
3.85714	1	Logs
4.28571	1	Logs
3	1	Eating Events
3.14286	1	Logs
4	1	Logs
2.30769	1	Eating Events
4	1	Logs
2.90909	1	Eating Events
3.07692	1	Logs
2.78571	1	Eating Events
3	1	Eating Events
3.92308	1	Logs
4.45455	1	Logs
2.71429	1	Eating Events
3.42857	1	Logs
3	1	Eating Events
4.57143	1	Logs
3	1	Logs
3.5	1	Logs
3.53846	1	Logs
3.92857	1	Logs
3	1	Eating Events
3.84615	1	Logs
3.42857	1	Logs
2.84615	1	Eating Events
3.71429	1	Logs
2.85714	1	Eating Events
3.5	1	Logs
2.92857	1	Eating Events
2.78571	1	Eating Events
4.42857	1	Logs
2.83333	1	Eating Events
3.07143	1	Logs
2.71429	1	Eating Events
4.42857	1	Logs
2.28571	1	Eating Events
3.78571	1	Logs
2.78571	1	Eating Events
2.5	1	Eating Events
2.92857	1	Eating Events
4.57143	1	Logs
3.85714	1	Logs
2.85714	1	Eating Events
3	1	Eating Events
3.5	1	Logs
2.35714	1	Eating Events
4.09091	1	Logs
4.23077	1	Logs
2.71429	1	Eating Events
2.92857	1	Eating Events
4.42857	1	Logs
3.07143	1	Eating Events
4.21429	1	Logs
4.23077	1	Logs
2.85714	1	Eating Events
2.21429	1	Eating Events
2.92308	1	Eating Events
2.92857	1	Eating Events
3.71429	1	Logs
3	1	Eating Events
2.76923	1	Logs
4.53846	1	Logs
4.28571	1	Logs
4.35714	1	Logs
4.38462	1	Logs
3.57143	1	Logs
2.57143	1	Eating Events
3.64286	1	Logs
4.35714	1	Logs
3.53846	1	Logs
3.57143	1	Logs
4.28571	1	Logs
3.35714	1	Logs
4.42857	1	Logs
4.14286	1	Logs
3	1	Eating Events
3.07143	1	Logs
3.07143	1	Eating Events
3.38462	1	Logs
2.5	1	Eating Events
4.5	1	Logs
3.07692	1	Eating Events
2.38462	1	Eating Events
4.38462	1	Logs
3.07143	1	Eating Events
4	1	Logs
2.92857	1	Eating Events
2.46154	1	Eating Events
3.42857	1	Logs
4.35714	1	Logs
3.28571	1	Logs
2.76923	1	Eating Events
3.07143	1	Eating Events
4.07143	1	Logs
3.07143	1	Eating Events
2.71429	1	Eating Events
4.5	1	Logs
3	1	Eating Events
4.5	1	Logs
2.46154	1	Eating Events
2.90909	1	Eating Events
3.64286	1	Logs
2.71429	1	Logs
3	1	Eating Events
2.46154	1	Eating Events
2.35714	1	Eating Events
2.64286	1	Logs
3.92857	1	Logs
3.54545	1	Logs
3.92857	1	Logs
2.85714	1	Eating Events
4.28571	1	Logs
3	1	Eating Events
3.14286	1	Logs
3.92857	1	Logs
2.64286	1	Eating Events
3.07692	1	Eating Events
3	1	Eating Events
2.38462	1	Eating Events
4.14286	1	Logs
3	1	Eating Events
2.92857	1	Eating Events
3.07143	1	Eating Events
2.57143	1	Eating Events
1.85714	1	Eating Events
4.07143	1	Logs
3.07143	1	Eating Events
2.91667	1	Eating Events
2.85714	1	Logs
3.42857	1	Logs
1.92857	1	Logs
4.35714	1	Logs
4.3	1	Logs
4	1	Logs
4.07143	1	Logs
3.07143	1	Eating Events
4.57143	1	Logs
2.71429	1	Eating Events
3.85714	1	Logs
2.78571	1	Eating Events
2.71429	1	Eating Events
3	1	Eating Events
3	1	Eating Events
2.64286	1	Logs
1.92308	1	Eating Events
4.07143	1	Logs
2.76923	1	Eating Events
3.5	1	Logs
3.92857	1	Logs
4.21429	1	Logs
2.28571	1	Eating Events
3.07143	1	Eating Events
2.78571	1	Eating Events
2.64286	1	Eating Events
2.07143	1	Eating Events
3.07143	1	Eating Events
3	1	Eating Events
3	1	Eating Events
2.76923	1	Eating Events
4.38462	1	Logs
3.07143	1	Eating Events
2.85714	1	Eating Events
2.92857	1	Eating Events
3	1	Logs
4.5	1	Logs
4.07143	1	Logs
3.07143	1	Eating Events
3.07143	1	Eating Events
2	1	Eating Events
2.5	1	Eating Events
4.35714	1	Logs
4.5	1	Logs
3.07143	1	Eating Events
3.46154	1	Logs
4.5	1	Logs
2.78571	1	Eating Events
4.35714	1	Logs
2.71429	1	Eating Events
2.78571	1	Eating Events
2.71429	1	Eating Events
2.53846	1	Eating Events
2.84615	1	Eating Events
2.85714	1	Eating Events
4.28571	1	Logs
3	1	Eating Events
4	1	Logs
3.85714	1	Logs
2.41667	1	Eating Events
3.07143	1	Eating Events
3.07143	1	Eating Events
3.30769	1	Logs
3.57143	1	Logs
3.07143	1	Eating Events
4.15385	1	Logs
4.14286	1	Logs
2.64286	1	Eating Events
2.85714	1	Eating Events
2.64286	1	Eating Events
2.76923	1	Logs
3	1	Eating Events
3	1	Eating Events
2.83333	1	Eating Events
2.71429	1	Eating Events
2.64286	1	Eating Events
2.35714	1	Eating Events
2.23077	1	Eating Events
2.69231	1	Eating Events
3.07143	1	Eating Events
3.83333	1	Logs
2.75	1	Eating Events
4.45455	1	Logs
4.07143	1	Logs
3.85714	1	Logs
3	1	Eating Events
3.07143	1	Eating Events
2.71429	1	Eating Events
2.92857	1	Eating Events
2.61538	1	Eating Events
2.85714	1	Eating Events
3.07692	1	Eating Events
2.92857	1	Logs
3.5	1	Logs
2.71429	1	Eating Events
3	1	Eating Events
4.21429	1	Logs
4.07143	1	Logs
3	1	Eating Events
3.07143	1	Eating Events
2.53846	1	Eating Events
2.71429	1	Eating Events
3.14286	1	Logs
3.07143	1	Eating Events
2.92857	1	Eating Events
3.53846	1	Logs
2.28571	1	Eating Events
3.07143	1	Eating Events
4.14286	1	Logs
2.57143	1	Eating Events
4.2	1	Logs
4.07143	1	Logs
3.07143	1	Eating Events
3.42857	1	Logs
2.92857	1	Eating Events
4	1	Logs
4.35714	1	Logs
2.78571	1	Eating Events
3.07143	1	Eating Events
2.5	1	Eating Events
3.07692	1	Eating Events
4.30769	1	Logs
2.91667	1	Eating Events
3.35714	1	Logs
3.92308	1	Logs
2.92857	1	Eating Events
4.46154	1	Logs
4.16667	1	Logs
3.07143	1	Eating Events
4.14286	1	Logs
3.64286	1	Logs
2.07692	1	Eating Events
3.07143	1	Eating Events
3.78571	1	Logs
2.92308	1	Eating Events
2.21429	1	Eating Events
3	1	Eating Events
3	1	Eating Events
2.71429	1	Eating Events
2.5	1	Eating Events
2.54545	1	Eating Events
2.78571	1	Logs
4.35714	1	Logs
2.5	1	Eating Events
3.07143	1	Eating Events
4.5	1	Logs
2.92308	1	Eating Events
2.92857	1	Eating Events
2.75	1	Eating Events
3.78571	1	Logs
2.85714	1	Eating Events
3	1	Logs
3.07143	1	Eating Events
3.25	1	Logs
2.71429	1	Eating Events
4	1	Logs
4.35714	1	Logs
2.84615	1	Eating Events
4.21429	1	Logs
2.57143	1	Eating Events
4.07692	1	Logs
2.71429	1	Eating Events
4.28571	1	Logs
3	1	Eating Events
3.07692	1	Eating Events
2.84615	1	Eating Events
2.57143	1	Eating Events
2.35714	1	Eating Events
4.15385	1	Logs
4.57143	1	Logs
2.66667	1	Eating Events
2.28571	1	Logs
4.14286	1	Logs
3.28571	1	Logs
2.83333	1	Eating Events
4.35714	1	Logs
2.57143	1	Eating Events
2.66667	1	Eating Events
4.41667	1	Logs
1.85714	1	Eating Events
4.30769	1	Logs
2.5	1	Eating Events
2.78571	1	Eating Events
2.83333	1	Eating Events
2.85714	1	Eating Events
3.07143	1	Eating Events
3.07143	1	Eating Events
3	1	Eating Events
2.78571	1	Eating Events
[truncated: 40,013 more rows]

## Sheet: figure_1e
Time of 50%	Decile
11.8333	1
11.9667	1
10.1986	1
11.55	1
11.4833	1
12.05	1
11.5	1
11.7333	1
12.0667	1
12	1
12	1
10.525	1
11.575	1
12	1
12.05	1
9.96667	1
11.8167	1
9.21667	1
11.7	1
12	1
11.8	1
11.0167	1
11.9083	1
11.4833	1
11.7667	1
12.05	1
11.5033	1
10.8286	1
11.5417	1
11.9917	1
11.0667	1
10.625	1
11.8833	1
11.3333	1
10.35	1
11.425	1
11.9167	1
11.7667	1
11.8139	1
12.0917	1
10.3788	1
11.1908	1
7.73333	1
11.6917	1
12.0106	1
11.6833	1
12.0647	1
11.9167	1
11.5833	1
11	1
10.0333	1
11.7374	1
10.4667	1
11.2583	1
11.025	1
11.3833	1
11.8167	1
10.7333	1
10.5833	1
11.7833	1
12.0667	1
11.7167	1
11.95	1
11.1667	1
12.05	1
9.77639	1
11.9018	1
11.5167	1
12.05	1
11.5333	1
11.5083	1
11.7667	1
11.9833	1
10.55	1
9.73333	1
11.4667	1
10.8506	1
11.0242	1
8.53333	1
11.8333	1
9.57444	1
11.0167	1
11.8167	1
12	1
12	1
11.675	1
10.225	1
11.7	1
11.2167	1
12.1167	1
11.7583	1
11.7	1
12.0167	1
11.4167	1
11.975	1
10.9583	1
10.5	1
11.7167	1
8.09417	1
11.5	1
11.3167	1
11.8333	1
12.0833	1
11.7	1
11	1
11.9583	1
11.9	1
12.0833	1
12	1
8.87361	1
12.1	1
11.95	1
11.2	1
9.93944	1
12.0756	1
11.4083	1
12.025	1
11.9333	1
11.3333	1
11.9833	1
10.8917	1
12	1
9.73333	1
11.9167	1
10.7667	1
11.85	1
12.05	1
11.9167	1
11.7833	1
10.1333	1
10.7417	1
9.70833	1
8.3	1
12.0167	1
10.25	1
9.83333	1
10.8056	1
11.7167	1
12.0167	1
10.0083	1
11.3057	1
11.7667	1
11.5917	1
11.7539	1
11.5417	1
12.0833	1
10.8	1
12	1
11.7833	1
11.525	1
10.8667	1
11.35	1
11.5333	1
10.6	1
11.7333	1
10.6167	1
10.8667	1
11.5667	1
11.9	1
12.1	1
11.6667	1
11.9	1
11.9333	1
12.0333	1
10.866	1
12.1	1
11.45	1
11.85	1
10.7667	1
11.75	1
12.0083	1
11.4678	1
11.0333	1
11.6667	1
11.75	1
7.075	1
11.9667	1
10.6583	1
11.85	1
11.4083	1
11.6833	1
10.7583	1
11.475	1
11.8167	1
10.3244	1
10	1
11.8667	1
11.75	1
11.4144	1
12.0333	1
10.9167	1
9.69167	1
11.7083	1
10.5528	1
10.775	1
12.0167	1
9.88333	1
12.1	1
11.3167	1
10.8833	1
8.95	1
12	1
11.75	1
11.9571	1
12.1	1
7.56417	1
11.5417	1
9.8	1
9.71667	1
12	1
11.3	1
11.8833	1
10.2	1
9.96667	1
11.0133	1
11.9833	1
11.5679	1
11.7432	1
9.52667	1
11.8167	1
10.0833	1
10.625	1
9.91667	1
12.075	1
11.9917	1
10.8833	1
9.58333	1
11.9667	1
11.6736	1
11.0167	1
11.75	1
11.0917	1
11.2667	1
11.95	1
11.35	1
10.6442	1
11.55	1
11.8333	1
10.8667	1
10.175	1
10.3333	1
11.25	1
11.8833	1
11.6667	1
11.0167	1
11.9167	1
12	1
10.1667	1
10.0667	1
11.0453	1
11.5	1
11.7833	1
11.5833	1
11.3333	1
8.85417	1
10.75	1
11.4167	1
11.8583	1
10.5167	1
11.9667	1
12.0167	1
12.0992	1
11.5564	1
11.9833	1
11.95	1
12.0833	1
7	1
11.4333	1
10.7917	1
11.5	1
11.05	1
12	1
7.73333	1
11.85	1
11.4667	1
9.01667	1
12.0524	1
11.3819	1
11.95	1
11.8667	1
12.05	1
10.5	1
11.75	1
11.8167	1
12	1
11.1333	1
9.06	1
11.6583	1
11.75	1
10.65	1
10.9333	1
11.1833	1
11.5	1
9.6	1
11.4167	1
9.1	1
10.45	1
9.25	1
11.35	1
9.15	1
9.88333	1
10.8833	1
10.6167	1
12.0583	1
11.35	1
11	1
8.66667	1
11.25	1
8.48333	1
12.05	1
12.0833	1
7.66667	1
10.2833	1
10.8731	1
11.6667	1
10.5333	1
11.95	1
11	1
11.5	1
11.85	1
10.9667	1
11.6667	1
10.8833	1
11.175	1
10.6167	1
12	1
11.7833	1
11.975	1
11.4667	1
11.95	1
11.8167	1
11.6083	1
10.9781	1
11.7819	1
11.9333	1
10.4	1
11.7006	1
11.6333	1
11.9333	1
10.6544	1
12	1
11.6667	1
7.83333	1
9.66667	1
11.6333	1
9.23333	1
10.5	1
9.43333	1
10.8417	1
6.575	1
10.9083	1
11.2667	1
11.75	1
12	1
10.25	1
11.5	1
11.9833	1
8.96667	1
12.1167	1
11.6333	1
12	1
10.5167	1
11.7667	1
11.8	1
11.5167	1
12.1	1
11.8	1
11.4083	1
10.8667	1
12.0783	1
11.75	1
11.85	1
11.175	1
11.8	1
10.2667	1
10.95	1
8.93333	1
11.5333	1
11	1
11.6167	1
8.39167	1
12.0667	1
11.75	1
11.8667	1
12.0333	1
11.2363	1
11.925	1
12.0167	1
12	1
11.875	1
10.8011	1
11.7	1
11.2833	1
10.9532	1
11.2689	1
9.95	1
9.5	1
11.9167	1
10.0833	1
11.2783	1
12	1
11.9333	1
11.25	1
11.0833	1
9.59167	1
11.8	1
10.9667	1
11.8167	1
12.0917	1
12.0917	1
11.85	1
11.2333	1
11.3667	1
11.1014	1
10.9897	1
11.5667	1
11.8012	1
11.5333	1
9.69167	1
11.975	1
11.65	1
11.9833	1
11.8333	1
11.75	1
11.8	1
9.58333	1
10.7	1
10.1	1
11.125	1
12.0167	1
11.3333	1
12.0667	1
11.4	1
11.8833	1
11.8083	1
11.5333	1
11.4667	1
11.9417	1
11.475	1
12.0333	1
11.85	1
11.9333	1
11.15	1
10.8833	1
11.4833	1
11.6046	1
11.5	1
10.8333	1
11.6417	1
12	1
11.55	1
11.7333	1
11.7	1
8.81667	1
10.6333	1
9.7	1
11.0667	1
12.1	1
12.0833	1
11.0833	1
12.05	1
12.0667	1
11.3206	1
12.0583	1
11.75	1
11.4833	1
10.0176	1
11.9833	1
11.6	1
11.9858	1
12	1
11.3583	1
10.1333	1
11.5667	1
10.9333	1
12.1083	1
10.3833	1
11.9167	1
8.09167	1
11.7833	1
10.2667	1
10.775	1
9	1
10.1667	1
11.4169	1
11.1917	1
11.2167	1
11.9	1
12	1
8.43333	1
10	1
10.1333	1
11.9	1
11.6833	1
9.63333	1
11.55	1
11.8343	1
11.5167	1
10.7333	1
9.65	1
12.1	1
12	1
11.9167	1
9.54167	1
8.16667	1
11.9576	1
11.5676	1
11.9274	1
11.7247	1
10.75	1
11.9333	1
11.85	1
8.94167	1
11.7667	1
11.8	1
11.9167	1
8.925	1
11.9583	1
8.6	1
10.9	1
11.9	1
10.65	1
11.9833	1
11.9	1
10.8833	1
11.7333	1
11.3917	1
11.7667	1
11.9167	1
11.95	1
11.7	1
10.5667	1
11.3333	1
9.20472	1
10.4875	1
10.1894	1
12.1142	1
12.075	1
11.65	1
10.5	1
11.75	1
9.95	1
9.68333	1
10.3344	1
11.8417	1
11.075	1
12.0333	1
12.0583	1
10.7833	1
11.5417	1
10.6242	1
11.7167	1
10.9167	1
12.0333	1
11.3917	1
11.7333	1
9.09167	1
11.5167	1
11.55	1
11.6833	1
11.2667	1
11.6417	1
12.025	1
11.9833	1
12	1
11.9	1
11.2917	1
11.0167	1
11.4667	1
11.4917	1
11.7922	1
10.8083	1
11.55	1
12	1
11.3444	1
11.725	1
11.7776	1
11.9333	1
11.7167	1
11.8333	1
11.9	1
11.6	1
11.8167	1
10.6661	1
11.6167	1
11.5083	1
11.4167	1
10.6333	1
10.275	1
9.61667	1
11.3	1
11.1333	1
10.3333	1
12.0667	1
11.835	1
12.1069	1
10.7667	1
8	1
9.09278	1
11.6667	1
11.7333	1
12.05	1
12.0167	1
12.1	1
11.3667	1
11.6333	1
12.0333	1
10.3	1
11.55	1
11.8833	1
11.4333	1
11.1789	1
11	1
8.38333	1
11.1333	1
12	1
11.6667	1
11.6167	1
11.204	1
11.7667	1
12.0917	1
11.85	1
11.4917	1
11.8417	1
11.8333	1
11.5667	1
11.8167	1
10.075	1
12.0167	1
11.65	1
11.5333	1
12.0333	1
11.9833	1
11.75	1
9.05	1
10.4128	1
10.3667	1
11.8667	1
10.7167	1
11.6083	1
12	1
11.1896	1
11.5	1
11.7167	1
12	1
12.0167	1
11.1583	1
12.0333	1
9.41667	1
11.9667	1
9.42833	1
11.8	1
11.5	1
12	1
7.21667	1
11.9833	1
6.28333	1
11.7	1
12.0858	1
11.8322	1
11.6867	1
11.6167	1
11.8122	1
11.1167	1
11	1
11.9169	1
12.0383	1
11.05	1
11.8	1
10.8833	1
11.1167	1
11.2167	1
12.0833	1
11.7667	1
10.5389	1
11.675	1
11.5833	1
10.2536	1
6.61083	1
12.0417	1
9.03333	1
11.45	1
11.8167	1
12.05	1
11.3167	1
9.63333	1
9.7	1
11.9328	1
12.1	1
11.5018	1
11.2333	1
11.7333	1
12.0083	1
10.6167	1
10.05	1
11.9667	1
10.3833	1
11.2333	1
11.7667	1
12.025	1
11.95	1
12	1
10.6667	1
11.5333	1
11.9922	1
11.2417	1
11.9667	1
9.15	1
11.9833	1
12.0167	1
12	1
11.75	1
10.8667	1
10.7053	1
11.4833	1
11.25	1
11.85	1
11.7333	1
11.4667	1
11.4914	1
10.2333	1
11.4046	1
12.0333	1
10.8833	1
11.9333	1
9.08333	1
10.8	1
10.2	1
11.2	1
11.7667	1
11.5333	1
8.75	1
11.8	1
10.8792	1
8.09167	1
10.9917	1
12.0833	1
11.5833	1
11.1	1
11.2	1
11.7826	1
11.9667	1
12	1
12.0833	1
11.7167	1
11.55	1
11.1417	1
11.125	1
11.7833	1
11.5	1
11.5167	1
12	1
10.5667	1
11.2667	1
11.0833	1
9.83333	1
9.6	1
11.7833	1
11.5583	1
10.6583	1
12.0167	1
11.2917	1
10.4667	1
11.7333	1
11.2333	1
12.05	1
12.0667	1
12	1
11.9	1
11.0833	1
11.5583	1
11.5	1
11.8333	1
12.1	1
11.95	1
11.45	1
12.0167	1
11.8167	1
11.65	1
11.875	1
11.0076	1
10.775	1
10.15	1
11.575	1
12	1
11.1833	1
11.4667	1
9.5	1
10.5583	1
11.9917	1
11.5167	1
9.40139	1
10.5	1
11.9333	1
9.125	1
11.9936	1
11.625	1
12.0833	1
12.0106	1
12.0765	1
9.51083	1
12.1	1
11.5167	1
10.0333	1
11.5667	1
12.05	1
12.0375	1
11.95	1
11.5333	1
11.2833	1
12.0167	1
12.0333	1
11.6481	1
11.1833	1
11.3167	1
12	1
9.3	1
11.4917	1
11.9333	1
11.65	1
11.2833	1
10.5167	1
11.2333	1
10.8333	1
11.5833	1
11.8333	1
11.775	1
11.5667	1
12.0333	1
11.0333	1
10.475	1
9.08333	1
11.8917	1
11.6583	1
11.8333	1
11.4833	1
11.9	1
9.76667	1
10.8667	1
11.5667	1
11	1
12.0833	1
12.05	1
11.9667	1
11.5667	1
11.9833	1
11.3167	1
10	1
12	1
11.8667	1
9.13333	1
11.6667	1
12.0333	1
10.6658	1
11.525	1
12.0167	1
10.0306	1
12.0558	1
10.8333	1
9.46667	1
10.2333	1
8.9	1
12.0667	1
11.4	1
12.0333	1
11.8333	1
9.74167	1
11.975	1
8.04167	1
10.4833	1
10.2933	1
10.9917	1
11.85	1
11.8561	1
11.8167	1
11.5583	1
10.5667	1
11.4667	1
10.1667	1
11.25	1
9.51667	1
11.8167	1
11.9167	1
9.88333	1
12.0167	1
12.0979	1
9.5	1
11.3167	1
11.8	1
11.6	1
10.4506	1
11.5279	1
11.0333	1
11.8	1
12.0167	1
11.95	1
8.31875	1
11.8333	1
9.15833	1
11.9667	1
11.85	1
11.1333	1
11.9833	1
10.5833	1
12	1
9.8	1
11.8	1
10.1833	1
12.1	1
10.5667	1
10.75	1
11.9333	1
11.0881	1
11.6	1
10.8	1
11.9167	1
11.6333	1
12.0917	1
9.66361	1
11.1333	1
9.75	1
9	1
11.8833	1
10.1667	1
12	1
11.7218	1
10.65	1
10.5	1
11.95	1
11.6	1
11.3083	1
12.0167	1
12	1
11.1283	1
10.7333	1
11.1	1
11.5	1
12.0008	1
11.6719	1
9	1
11	1
11.3711	1
12.0667	1
11	1
12	1
12	1
11.75	1
10.5667	1
11.9583	1
11.5667	1
10.4167	1
12.05	1
11.9167	1
11.8167	1
12	1
11.275	1
11	1
11.5894	1
11.9667	1
10.5083	1
9.21667	1
11.7775	1
11.55	1
11.9	1
11.45	1
12	1
10.8086	1
11.5833	1
11.4	1
12.0111	1
11.1833	1
11.025	1
12.0167	1
11.7667	1
11.3	1
9.36667	1
11.6167	1
11.1667	1
11.75	1
8.625	1
9.75	1
11.55	1
10	1
11.6667	1
7.05	1
11.9333	1
10	1
8.85833	1
10.7917	1
11.8583	1
11.7333	1
11.3197	1
11.35	1
11.55	1
11.7833	1
11.9167	1
11.7667	1
12.0167	1
11.75	1
11.7167	1
11.6	1
11.8167	1
11.9333	1
11.4083	1
11.3333	1
12	1
12.0333	1
11.4167	1
11.55	1
11.2	1
12.0667	1
12.0833	1
10.7	1
11.2453	1
12	1
11.8167	1
7.95	1
11.5667	1
10.8819	1
11.9667	1
11.5833	1
12.0167	1
11.4	1
11.6	1
10.55	1
10.3167	1
10.65	1
12.0333	1
9.35	1
10.0167	1
11.3167	1
12.0833	1
11.6374	1
11.05	1
10.9	1
10.95	1
10.6667	1
11.9167	1
11.95	1
11.5833	1
11.125	1
10.8333	1
11.8333	1
11.95	1
11.2667	1
12.0833	1
12.0333	1
11.5667	1
11	1
8.56278	1
12.05	1
10.95	1
11	1
12	1
11.7825	1
11.9167	1
12.0401	1
11.8871	1
10.4583	1
11.2833	1
11.1667	1
11.2167	1
10.4667	1
11.1167	1
8.38333	1
12	1
9.71667	1
12.0758	1
10.35	1
11.8928	1
8.3	1
10.55	1
10.8374	1
7.08042	1
11.25	1
12	1
11.3833	1
11.25	1
11.25	1
11.4083	1
11.4211	1
11.1667	1
12.1167	1
10.75	1
10.9583	1
11.1333	1
9.83333	1
12.0333	1
11.6833	1
11.9667	1
11.4333	1
10.7667	1
11.1667	1
9.48333	1
12.0417	1
11.8333	1
11.2333	1
11.1167	1
11.6667	1
12	1
6.25833	1
12.05	1
10.7417	1
10.2	1
11.75	1
11.2917	1
10.9333	1
11.6803	1
11.5	1
11.8333	1
9.39028	1
11.9439	1
11.8392	1
11.75	1
11.9667	1
10	1
10.4667	1
11.9333	1
11.9694	1
11.9333	1
11.65	1
10.2167	1
11.5667	1
12.05	1
11.55	1
9.15	1
11.45	1
11.8339	1
12	1
11.7167	1
10.6333	1
12.0833	1
10.7167	1
11.8956	1
11.55	1
12.0667	1
10.4917	1
10.1833	1
11.3	1
11.8667	1
11.775	1
12.1	1
12.0333	1
11.55	1
12	1
11.3	1
9.78333	1
12	1
11.9772	1
10.9833	1
10.2333	1
11.65	1
11.3	1
12.0833	1
11.5	1
8.15806	1
9.20833	1
10.4667	1
10.4167	1
10.7167	1
10.25	1
10.3	1
11.55	1
9	1
10.5	1
10.3333	1
11.8506	1
11.85	1
10.2167	1
11.9833	1
9.5	1
11.9417	1
12	1
9.91667	1
12.1	1
11.7667	1
11.8833	1
11.0167	1
9.4775	1
11.675	1
12.0417	1
8.96667	1
11.4667	1
11.125	1
10.3667	1
9.325	1
12.1	1
11.75	1
10	1
11.9167	1
11.7667	1
10.9333	1
11.3667	1
11.7083	1
9.15	1
8.71667	1
10.2375	1
11.8667	1
9.20361	1
8.4	1
11.4667	1
9.53333	1
10.7211	1
12.0167	1
11.9167	1
10.7997	1
10.2167	1
10.15	1
10.5667	1
11.2167	1
11.4833	1
10.8333	1
9.66667	1
11.65	1
11.4833	1
12.0167	1
9.25833	1
10.5833	1
11.7833	1
12.1167	1
11.5167	1
9.66667	1
11.3917	1
11.8333	1
11.0833	1
11.975	1
11.6333	1
11.5333	1
11.7333	1
11.8333	1
7.85	1
11.3	1
10.8667	1
12.0667	1
11.6167	1
10.9417	1
11.55	1
11.75	1
11.8417	1
11.035	1
11.35	1
11.9333	1
11.6833	1
11.8833	1
9.7	1
11.7167	1
10.9833	1
11.4417	1
11.725	1
11.8667	1
12.0833	1
11.9812	1
11.1	1
11.9167	1
11.0583	1
12.0333	1
12.075	1
10.65	1
11.4333	1
11.8299	1
10.25	1
12	1
11.9167	1
11.45	1
11.65	1
10.1583	1
11.9333	1
11.2833	1
11.4833	1
11.8833	1
10.5	1
11.9833	1
10.65	1
11.4656	1
11.95	1
11.1333	1
12.0053	1
12	1
11.425	1
11.2833	1
10.6333	1
11.9333	1
12.0417	1
10.5167	1
12	1
12.0667	1
11.0917	1
10.3167	1
11.9054	1
12.1	1
11.4833	1
11.725	1
10.5833	1
10.875	1
11.9833	1
11.7667	1
7.005	1
9.125	1
12.05	1
12.0833	1
11.7	1
12.0333	1
10.5333	1
10.15	1
11.5	1
11.7917	1
12.0667	1
9.3	1
10.2667	1
11.6	1
11.5833	1
11.725	1
12.1	1
11.3667	1
10.8583	1
11.4833	1
12.05	1
12.0142	1
11.6917	1
11.3833	1
11.8206	1
11.9785	1
10.6833	1
10.2167	1
12	1
10.6333	1
9.76667	1
9.25139	1
10.4333	1
11.7167	1
11.3083	1
11.3	1
9.7	1
11.75	1
11.7833	1
10.7903	1
11.3667	1
12	1
10.1833	1
12.1	1
11.0667	1
10.7	1
11.5158	1
11.0417	1
10.4083	1
11.5833	1
12	1
12.025	1
10.0958	1
11.7583	1
11.5667	1
9.01667	1
11.4667	1
11.9951	1
9.78333	1
12	1
11.2167	1
12	1
8.21667	1
11.7629	1
11.9333	1
11.6167	1
11.7417	1
9.80833	1
11.76	1
12.0333	1
10.7833	1
11.3417	1
11	1
10.0106	1
10.9574	1
11.5	1
11.5	1
11.3833	1
11.6167	1
11.3667	1
11.0917	1
12.0167	1
11.525	1
11.7	1
12.0833	1
11.6333	1
11.5	1
11.6615	1
12	1
11.5	1
11.875	1
9.46667	1
11.95	1
11.1833	1
10.3667	1
11.5514	1
9.56667	1
12	1
11.8333	1
11.625	1
11.0417	1
12	1
12.0083	1
11.95	1
11.4167	1
11.7	1
11.7624	1
10.1681	1
11.5167	1
11.5667	1
11.6083	1
11.6667	1
12	1
11.2667	1
11.5	1
7.96667	1
11.8333	1
11.8833	1
9.9	1
8.78333	1
10	1
11.875	1
11.15	1
12	1
11.9333	1
11.9583	1
11.4917	1
11.9667	1
11.35	1
9.11667	1
10.8306	1
11.625	1
11.7583	1
11.9167	1
11.6	1
9.9	1
11.675	1
11.8667	1
12.0667	1
11.2667	1
11.6833	1
11.3	1
12.0333	1
11.6917	1
11.2675	1
11.5417	1
9.24167	1
7.95	1
11.8417	1
12.0167	1
10.4333	1
11.7333	1
11.6917	1
11.725	1
12.0167	1
10.7167	1
10.0167	1
12.025	1
12.0194	1
11.9167	1
11.1667	1
11.8583	1
10.85	1
10.1833	1
11.4667	1
11.6333	1
11	1
10.5833	1
11.25	1
11.5862	1
11.5	1
11.65	1
11.2333	1
11	1
10.5408	1
12.0667	1
11.25	1
9.68333	1
11.4583	1
10.9	1
9.4	1
11.85	1
11.2408	1
11.8917	1
12.0167	1
11.8833	1
10.9	1
11.4239	1
11.2667	1
12.1	1
12	1
11.8486	1
11.8833	1
11.9	1
11.75	1
11.0917	1
10.1167	1
12.05	1
12.1	1
11.1667	1
9.66667	1
12.1	1
11.3833	1
9.50472	1
11.2	1
11.2667	1
11.55	1
11.9667	1
11.4	1
11.25	1
10.625	1
9.23333	1
11.8	1
9.78333	1
11.715	1
11.7917	1
11.8667	1
9.35	1
9.88333	1
11.45	1
10.8667	1
12.1	1
10.2	1
11.0833	1
8.5	1
11.5833	1
9.41194	1
8.795	1
11.2583	1
11.5167	1
10.95	1
11.875	1
11.4667	1
11.2	1
11.9667	1
11.0667	1
10.4833	1
12.0167	1
10.9833	1
8.78333	1
8.48333	1
11.3	1
11.6833	1
10.8833	1
10.2	1
11.3917	1
11.85	1
11.7667	1
12	1
11.5167	1
10.9583	1
11.1833	1
11.5333	1
12	1
12	1
11.7167	1
11.5833	1
11.6917	1
11.05	1
10.975	1
10.3833	1
11.1	1
12.025	1
9.275	1
11.05	1
11.6667	1
11.5333	1
11.55	1
11.7167	1
11.5417	1
12.0167	1
11.5392	1
11.8667	1
9.88333	1
12.05	1
9.98333	1
11.8667	1
9.76667	1
10.5833	1
12	1
11.8833	1
11.0667	1
11.5833	1
8.93333	1
9.98333	1
10.8667	1
10.4	1
11.65	1
10.7833	1
9.53333	1
10.6667	1
11.6667	1
11.5	1
10.9333	1
12.0667	1
12.0167	1
8.48333	1
11.8833	1
10.2167	1
10.0667	1
11.7833	1
10.8667	1
11.8333	1
10.925	1
12.0667	1
11.8544	1
11.5333	1
12.1	1
12.0417	1
11.7167	1
11.8583	1
11.8333	1
10.1417	1
11.8167	1
11.5333	1
11.75	1
11.625	1
12.0833	1
10.0167	1
6.16667	1
11.6167	1
10.7667	1
12.0333	1
10.6667	1
11.6167	1
11.7667	1
8.43333	1
11.7333	1
10.15	1
11.7333	1
12.0917	1
11.725	1
11.9833	1
10.7167	1
11.4167	1
11.5667	1
10.6667	1
11.7417	1
12.0583	1
10.4167	1
10.8167	1
8.775	1
12.0167	1
9.56667	1
11.7917	1
11.2	1
12.0167	1
11.925	1
10.6167	1
11.75	1
11.5653	1
11.75	1
11.2417	1
11.1833	1
11.2667	1
8.9	1
11.975	1
10.6583	1
11.4333	1
10.7	1
7.225	1
11.5	1
11.9583	1
11.9667	1
9.375	1
12.1	1
10.25	1
11.7167	1
11.975	1
9.65	1
11.2667	1
11.7167	1
11.4158	1
12.05	1
11	1
11.6917	1
11.5833	1
10.4917	1
11.3	1
11.6833	1
8	1
10.3	1
11.3	1
10.4333	1
12.0667	1
11.8333	1
9.5	1
11.9667	1
11.9667	1
11.6833	1
8.43333	1
11.7833	1
11.6667	1
11.525	1
11.75	1
11.3833	1
11.9189	1
10.4167	1
10.5917	1
9.21667	1
12.0417	1
10.425	1
12.0333	1
10.6167	1
10.975	1
10.5167	1
11.1667	1
10.55	1
11.9333	1
11.825	1
11.8653	1
11.6167	1
11.6333	1
11.35	1
11.35	1
11.8833	1
10.5	1
12.1	1
11.1131	1
11.8	1
10.95	1
10.6261	1
11.2667	1
11.85	1
12.0917	1
12.1	1
11.8833	1
8.15	1
11.6167	1
11.6167	1
12	1
10.75	1
12.1167	1
11.7833	1
11.625	1
10.65	1
11.3167	1
9.585	1
10.35	1
10.7833	1
11.4833	1
11.9833	1
11.7833	1
11.7333	1
11.9211	1
11.825	1
11.8833	1
9.125	1
12.0142	1
11.95	1
11.8	1
10.3583	1
10.7333	1
12.0333	1
10.6667	1
11.7833	1
9.85	1
11.0626	1
10.85	1
12.05	1
11.5417	1
12.0833	1
11.9333	1
10.8333	1
9.15	1
11.9167	1
10.7	1
12.1	1
11.8583	1
11.2667	1
12.1	1
11.6808	1
11	1
11.6583	1
9.35778	1
12.0667	1
11.2667	1
10.8667	1
11.9667	1
12.0189	1
11.9333	1
12.0167	1
11.85	1
11.05	1
12.0989	1
11.75	1
11.5	1
7.33333	1
12	1
12.0385	1
11.2667	1
11.7833	1
12.1083	1
12.0167	1
11.8667	1
12.0667	1
11.65	1
12.0833	1
11.0167	1
12	1
12.0667	1
11.7833	1
10.3167	1
11.7833	1
8.67167	1
9.86667	1
11.9586	1
12	1
11.9667	1
11.95	1
10.9167	1
10.2333	1
11.375	1
11.5833	1
12.0833	1
10.4417	1
12.1	1
11.8667	1
11.9833	1
10.1317	1
11.3833	1
12.0833	1
11.4	1
9.45	1
11.7333	1
11.1833	1
11.4058	1
12.0333	1
11.5667	1
12	1
11.6333	1
10.2167	1
11.5833	1
11.8667	1
11.2667	1
9.18333	1
11.4	1
12	1
12.1167	1
9.61667	1
11.1667	1
9.25	1
11.565	1
10.1833	1
10.3	1
11.5333	1
12.05	1
11.3333	1
11.8333	1
11.9333	1
12.05	1
11.3333	1
10.6333	1
9.68056	1
12.0408	1
8.88333	1
8.42889	1
11.8667	1
11.4657	1
11.5	1
12.0333	1
11.4667	1
8.75	1
11.85	1
11.3333	1
12.0667	1
11.25	1
11.725	1
12.0833	1
11.9	1
11.9781	1
11.2833	1
11.5	1
11.5667	1
11.6	1
11.3417	1
12.1	1
11.3531	1
11.6	1
11.0917	1
10.3167	1
12.1083	1
11.4	1
9.26667	1
11.9833	1
11.8667	1
12.0833	1
11.85	1
11.2333	1
9.87722	1
11.9333	1
11.0167	1
11.7	1
12.1	1
11.5667	1
10.6539	1
10.7	1
10.75	1
11.6	1
11.9667	1
10.55	1
12	1
12	1
11.9333	1
12.0417	1
11.9981	1
11.9583	1
11.25	1
11.5501	1
11.8333	1
11.15	1
11.6	1
11.85	1
10.2833	1
11.825	1
11.3333	1
11.8333	1
9.43333	1
10.0917	1
9.60833	1
10.6833	1
11.7	1
11.4158	1
11.4833	1
11.8833	1
10.0333	1
11.5	1
12	1
11.5	1
11.1667	1
10.25	1
7.75	1
11.4333	1
11.7667	1
11.9917	1
12.0167	1
10.7003	1
11.7167	1
11.45	1
11.9667	1
11.3333	1
10.2721	1
11.3083	1
11.5667	1
12.0403	1
11.75	1
11.3167	1
12.0833	1
11.7333	1
11.3167	1
11	1
11.5083	1
9.09778	1
11.45	1
11.9	1
12.0319	1
11.7333	1
11.8667	1
11.1917	1
11.9417	1
11.0333	1
10.825	1
11.6833	1
10.7	1
11.35	1
11.9	1
11.9392	1
12	1
10.6667	1
12	1
12	1
11	1
11.7	1
10.0333	1
11.7333	1
11.45	1
10.2167	1
11	1
12	1
11.9667	1
11.6583	1
10.1	1
12.05	1
9.71667	1
12.0833	1
11.6667	1
11.1875	1
11.066	1
11.0667	1
11.7725	1
8.63333	1
11.1667	1
12.05	1
10.9	1
11.075	1
11.65	1
12.0167	1
11.2	1
11.9	1
11.9978	1
10.5956	1
11.3333	1
12.025	1
[truncated: 19,007 more rows]

## Sheet: figure_1f
95 percentile eating interval	Decile
9.1	1
9.8	1
10.015	1
9.5	1
9.40917	1
9.13333	1
10.0467	1
9.20833	1
10.81	1
10.0204	1
9.69625	1
10.1829	1
10.1771	1
10.5667	1
10.4183	1
10.1692	1
10.4583	1
9.53333	1
8.68458	1
10.63	1
7.835	1
10.7717	1
9.94003	1
8.41375	1
8.49583	1
10.8258	1
10.33	1
10.4083	1
10.285	1
10.6687	1
10.8417	1
10.395	1
10.6671	1
10.4945	1
10.6975	1
9.29292	1
8.03167	1
9.69583	1
9.18958	1
10.7225	1
8.66667	1
10.5188	1
10.5833	1
9.85	1
10.7314	1
8.675	1
10.2333	1
9.69833	1
10.5279	1
8.33333	1
9.83583	1
10.5296	1
10.7354	1
10.73	1
9.80167	1
9.57167	1
10.61	1
10.8712	1
10.2971	1
8.49208	1
7.90833	1
10.4	1
9.43208	1
6.95917	1
10.5658	1
9.17833	1
10.0721	1
10.8887	1
9.35833	1
10.4167	1
8.8	1
10.2308	1
10.5833	1
10.5833	1
10.4167	1
9.73917	1
9.555	1
10.2133	1
10.7	1
9.48333	1
10.2508	1
9.80208	1
10.3542	1
10.6971	1
10.8421	1
10.4892	1
10.2148	1
10.4733	1
10.2187	1
10.5875	1
10.8167	1
10.5078	1
10.5325	1
9.72583	1
9.44583	1
10.5563	1
10.4117	1
9.7339	1
9.98939	1
8.55	1
7.89333	1
10.25	1
10.175	1
10.7358	1
10.0392	1
8.15583	1
7.97528	1
8.085	1
10.7583	1
10.8092	1
10.0463	1
10.5067	1
9.96583	1
10.75	1
10.6123	1
8.48333	1
8.40667	1
10.2354	1
10.2518	1
9.45042	1
9.31667	1
10.5667	1
9.21229	1
10.4917	1
10.8504	1
8.7	1
9.56517	1
10.5723	1
10.6683	1
10.7462	1
10.4625	1
8.36458	1
8.4875	1
9.58	1
10.5465	1
10.6167	1
9.3325	1
10.8708	1
9.9225	1
10.17	1
7.85917	1
9.43333	1
9.77333	1
9.14167	1
10.8087	1
8.5	1
10.2446	1
9.51333	1
9.93875	1
9.3575	1
10.8208	1
10.5833	1
9.07208	1
10.275	1
10.305	1
10.4233	1
10.395	1
8.93333	1
10.7869	1
7.8	1
10.0408	1
9.78333	1
10.4525	1
7.53125	1
10.7858	1
9.39	1
10.495	1
10.8833	1
10.6333	1
10.2967	1
10.0812	1
7.55667	1
10.8183	1
9.75	1
8.37458	1
10.7833	1
8.30833	1
10.0601	1
10.4667	1
9.91167	1
9.76419	1
9.94875	1
8.89292	1
9.8	1
10.2833	1
9.06417	1
7.09	1
8.13333	1
9.05833	1
10.5954	1
7.48417	1
9.36583	1
10.5437	1
9.78583	1
7.92125	1
10.475	1
8.50375	1
10.5267	1
8.525	1
10.7	1
10.1933	1
10.53	1
9.99472	1
9.76667	1
10.4679	1
10.4456	1
9.53333	1
9.00833	1
10.76	1
6.79072	1
10.7972	1
7.99194	1
10.3833	1
9.30333	1
10.8419	1
10.8054	1
10.3633	1
9.5425	1
10.63	1
7.93333	1
8.82	1
10.8717	1
10.0567	1
10.8029	1
10.7754	1
9.91125	1
9.9	1
9.55	1
10.2958	1
9.51292	1
10.2639	1
10.5375	1
9.84667	1
10.6233	1
9.25875	1
9.98	1
10.8313	1
8.71667	1
10.5016	1
9.41667	1
9.98799	1
9.36738	1
10.2375	1
10.5167	1
10.1485	1
8.88417	1
8.98	1
9.92083	1
10.7067	1
10.4625	1
10.2417	1
9.70958	1
7.15056	1
10.7466	1
9.9	1
9.35	1
9.66875	1
10.4096	1
7.90833	1
10.425	1
9.51167	1
10.8333	1
9.15972	1
10.4767	1
9.70888	1
10.3233	1
8.51667	1
9.3175	1
9.22083	1
10.0113	1
9.16667	1
9.95	1
9.04583	1
10.8567	1
10.1167	1
7.15	1
10.8092	1
10.5333	1
10.6467	1
7.91333	1
10.0531	1
9.57542	1
8.69583	1
10.6717	1
7.94167	1
10.0317	1
9.4	1
10.6767	1
10.8842	1
10.3146	1
10.0404	1
10.6042	1
9.9492	1
10.5712	1
10.5	1
10.5167	1
10.1917	1
8.96667	1
9.86667	1
8.52667	1
10.8733	1
10.5129	1
9.57833	1
8.82542	1
8.80667	1
8.5375	1
9.25	1
10.061	1
8.36667	1
9.34375	1
10.6975	1
9.65444	1
8.46667	1
10.44	1
10.08	1
9.82417	1
10.6283	1
8.32333	1
10.8433	1
10.1167	1
9.6875	1
10.0754	1
10.7433	1
10.1137	1
8.44583	1
10.1733	1
9.56667	1
10.3129	1
10.4042	1
10.6325	1
9.03333	1
8.75	1
9.99042	1
7.85417	1
7.97292	1
7.76667	1
10.8458	1
10.1983	1
9.1725	1
10.2425	1
9.5	1
9.11333	1
10.5229	1
9.175	1
9.4875	1
9.72167	1
8.64792	1
10.4871	1
8.15667	1
8.85	1
10.5625	1
9.3325	1
8.87083	1
9.615	1
10.7254	1
7.95417	1
8.61583	1
9.77667	1
10.5004	1
10.7233	1
10.4833	1
10.6867	1
10.3933	1
10.5942	1
10.47	1
9.00333	1
10.7737	1
10.6067	1
9.61667	1
10.3804	1
10.1667	1
10.6921	1
10.2667	1
9.73056	1
10.8425	1
10.0533	1
9.60333	1
10.1908	1
8.01408	1
10.5833	1
8.93333	1
8.655	1
9.5025	1
10.8643	1
9.99792	1
8.37208	1
10.7325	1
10.8733	1
8.76667	1
9.51667	1
10.3104	1
9.78333	1
10.58	1
7.98125	1
10.2167	1
10.585	1
9.67208	1
7.845	1
9.23458	1
10.2667	1
10.4633	1
9.78083	1
9.81	1
10.8579	1
10.7071	1
10.4721	1
10.0233	1
10.0083	1
9.91667	1
7.69833	1
10.705	1
10.4701	1
9.85533	1
9.95125	1
10.8167	1
9.29583	1
10.7479	1
10.5658	1
10.8908	1
9.3625	1
9.9725	1
8.53333	1
8.16667	1
10.7933	1
7.895	1
10.7679	1
10.2333	1
10.6325	1
9.97	1
9.33911	1
10.1283	1
8.11667	1
9.90167	1
10.6629	1
9.98583	1
10.3154	1
8.7	1
9.91208	1
10.3817	1
9.96464	1
10.8217	1
10.8723	1
9.75	1
10.7326	1
7.63333	1
9.01667	1
8.69708	1
10.5217	1
9.27292	1
10.8	1
9.73167	1
9.15583	1
10.8568	1
10.2333	1
8.73333	1
10.5658	1
10.6667	1
10.8833	1
10.7625	1
10.6358	1
8.7	1
10.1306	1
10.6396	1
10.8219	1
9.125	1
10.2937	1
10.13	1
10.4924	1
10.55	1
9.33333	1
10.6764	1
10.1996	1
8.77708	1
8.16667	1
8.69542	1
10.4579	1
10.8417	1
10.8	1
10.8067	1
10.775	1
9.26694	1
10.55	1
10.4633	1
9.23125	1
10.3133	1
10.5917	1
8.54333	1
10.1916	1
10.6792	1
10.4958	1
7.82958	1
9.56875	1
10.5288	1
10.5667	1
8.94667	1
7.57542	1
8.2025	1
8.86167	1
10.6513	1
10.15	1
8.7675	1
10.8817	1
9.7425	1
9.95	1
10.895	1
10.705	1
10.3667	1
10.5954	1
10.8467	1
10.8133	1
10.04	1
10.3	1
9.78	1
9.26917	1
10.5167	1
10.0667	1
9.35	1
10.4442	1
8.6	1
10.2346	1
9.81722	1
8.60278	1
10.66	1
8.13825	1
10.0371	1
10.6958	1
10.8708	1
9.68333	1
10.786	1
10.6433	1
9.70208	1
10.8904	1
9.19208	1
9.76289	1
10.3215	1
10.5904	1
10.5804	1
9.585	1
9.87083	1
10.2486	1
10.7567	1
9.24667	1
9.335	1
7.92778	1
10.4388	1
9.53542	1
8.93486	1
10.4	1
10.8033	1
10.4533	1
10.3313	1
8.29333	1
8.39	1
10.6667	1
10.7033	1
10.4512	1
10.2575	1
9.93333	1
10.0933	1
7.48778	1
10.625	1
10.2567	1
10.5792	1
10.5625	1
7.68167	1
8.42042	1
10	1
10.7417	1
9.19917	1
9.19792	1
10.4026	1
10.3933	1
10.7817	1
8.18333	1
9.29792	1
10.7758	1
10.825	1
10.5308	1
10.0608	1
8.25	1
8.62958	1
9.75625	1
10.88	1
10.6771	1
9.78542	1
9.09833	1
10.5704	1
9.79583	1
8.96667	1
10.5521	1
10.4	1
10.7471	1
10.69	1
9.59667	1
9.26333	1
10.0183	1
10.4337	1
10.8917	1
10.6292	1
10.7475	1
10.6917	1
9.71667	1
10.4721	1
10.2788	1
10.3604	1
10.75	1
10.2891	1
10.7333	1
10.4396	1
9.89	1
10.5375	1
8.91667	1
10.4437	1
10.2	1
10.4479	1
9.725	1
10.8579	1
9.8125	1
7.9075	1
10.06	1
10.7267	1
9.84292	1
9.65861	1
10.7875	1
9.54583	1
10.3608	1
10.4402	1
9.94292	1
10.695	1
9.05917	1
9.67542	1
9.68939	1
10.8	1
10.1604	1
9.23875	1
10.5574	1
10.4333	1
8.61667	1
9.01667	1
10.4167	1
9.0875	1
10.7783	1
10.375	1
9.05	1
9.57417	1
9.95833	1
10.6174	1
9.66667	1
10.8588	1
6.4	1
9.75917	1
10.6667	1
9.96667	1
8.91667	1
10.8858	1
9.52292	1
10.2917	1
7.48	1
10.4821	1
8.98667	1
10.1905	1
10.4926	1
10.7275	1
9.265	1
9.12667	1
10.8233	1
9.5	1
9.20083	1
10.235	1
8.87	1
10.7583	1
7.07917	1
9.52833	1
9.6475	1
10.3467	1
10.7758	1
9.54583	1
7.09667	1
8.05667	1
9.85667	1
10.0333	1
10.3833	1
10.6133	1
10.2438	1
9.9325	1
9.71083	1
10.4458	1
10.8	1
10.8483	1
9.57792	1
10.7713	1
10.4829	1
9.09167	1
10.1613	1
10.825	1
9.735	1
10.1842	1
10.5417	1
10.36	1
9.945	1
10.74	1
10.6867	1
9.8325	1
8.63333	1
8.15	1
9.815	1
10.1867	1
10.7333	1
9.63292	1
10.5	1
9.45	1
10.5133	1
10.6333	1
10.8525	1
10.8608	1
10.55	1
8.565	1
10.4667	1
8.52542	1
10.0967	1
10.1154	1
10.2708	1
10.7633	1
10.85	1
9.58333	1
10.7225	1
9.12917	1
8.18	1
10.79	1
8.60167	1
10.1075	1
8.63333	1
10.8833	1
10.1	1
10.09	1
8.62917	1
10.8287	1
10.0883	1
10.0188	1
10.2267	1
8.82	1
10.2346	1
10.4433	1
9.52	1
10.8083	1
10.0942	1
10.8729	1
10.7	1
9.99208	1
9.9125	1
10.4667	1
9.46958	1
7.05708	1
10.8063	1
10.1333	1
9.1525	1
10.5583	1
10.3667	1
10.2979	1
8.13167	1
10.4458	1
8.85458	1
8.72	1
10.2875	1
10.5875	1
10.7367	1
10.7571	1
9.8725	1
10.605	1
9.57333	1
10.6558	1
10.5896	1
10.0363	1
8.68333	1
10.6546	1
10.4017	1
9.92167	1
10.68	1
10.6583	1
10.7021	1
10.0842	1
10.6333	1
8.33792	1
10.8	1
10.1988	1
9.69167	1
10.7846	1
10.5033	1
9.85458	1
9.4	1
10.855	1
10.6267	1
10.3692	1
10.3	1
9.9875	1
8.88	1
9.29417	1
8.52292	1
10.5308	1
9.97125	1
10.6946	1
9.29	1
10.4071	1
9.27125	1
7.58208	1
8.68333	1
8.55	1
9.01667	1
10.3058	1
10.03	1
9.81583	1
10.2167	1
10.1958	1
8.60708	1
10.0146	1
10.6246	1
10.6075	1
8.95625	1
9.88333	1
10.5546	1
10.6242	1
10.5129	1
9.85	1
10.1667	1
9.07833	1
10.3283	1
9.1	1
10.7413	1
8.31833	1
10.5221	1
10.1458	1
9.73333	1
9.91667	1
10.3333	1
10.6517	1
10.1792	1
10.4208	1
10.6667	1
10.5033	1
9.95167	1
10.4158	1
10.5658	1
8.64583	1
10.4	1
9.33333	1
10.5	1
7.91667	1
10.6829	1
10.55	1
9.54583	1
10.0258	1
9.87167	1
9.63333	1
10.79	1
10.545	1
10.8	1
9.5125	1
10.7208	1
9.9	1
10.5833	1
10.1292	1
10.7692	1
8.88042	1
8.86667	1
10.7133	1
8.90667	1
9.90792	1
10.2808	1
8.42917	1
10.5563	1
9.16792	1
10.6013	1
10.1629	1
7.80917	1
10.6833	1
9.91333	1
10.7438	1
9.76	1
10.0663	1
10.1517	1
8.53333	1
8.75	1
10.8675	1
9.84208	1
10.2554	1
8.475	1
8.47833	1
10.0067	1
10.7287	1
10.3392	1
10.4833	1
9.68667	1
8.495	1
8.2	1
10.3008	1
9.5125	1
8.43333	1
10.525	1
10.3092	1
8.66	1
10.8667	1
10.0046	1
8.72083	1
10.0467	1
8.4475	1
9.61792	1
8.56333	1
10.2292	1
8.82917	1
10.82	1
10.7321	1
9.67	1
10.4733	1
10.8275	1
10.7225	1
10.8063	1
10.755	1
9.85167	1
10.5875	1
9.0675	1
10.03	1
9.59167	1
9.76917	1
9.38667	1
8.835	1
10.3417	1
9.96667	1
10.7725	1
9.35	1
9.88	1
10.7404	1
9.66667	1
9.50917	1
10.5358	1
8.46833	1
10.0842	1
10.2833	1
8.32667	1
10.4667	1
10.1875	1
10.0108	1
10.1917	1
9.81333	1
10.86	1
10.3521	1
8.86667	1
10.4833	1
10.6229	1
10.7333	1
10.0512	1
10.5683	1
10.6175	1
10.4558	1
7.99042	1
8.5675	1
10.7583	1
9.63	1
9.84167	1
7.93333	1
8.58333	1
10.4938	1
9.47542	1
9.87792	1
10.8517	1
10.1958	1
10.3004	1
10.7592	1
9.95208	1
10.7042	1
9.38333	1
10.8483	1
10.3417	1
10.5808	1
9.18	1
10.77	1
10.2633	1
9.75167	1
10.5825	1
10.7917	1
10.5408	1
10.7204	1
10.7054	1
9.43833	1
9.44333	1
9.98333	1
9.78583	1
9.76667	1
10.525	1
9.65	1
9.27875	1
9.89167	1
10.2621	1
9.34583	1
9.57	1
7.90083	1
10.8358	1
8.81	1
10.5042	1
9.98583	1
9.16	1
9.99458	1
9.76417	1
10.5017	1
10.6546	1
10.5978	1
9.86796	1
10.7746	1
9.35667	1
8.5575	1
10.3617	1
7.4275	1
9.44958	1
10.5975	1
9.35667	1
10.7792	1
9.85628	1
10.7833	1
10.2043	1
9.52833	1
8.15792	1
9.86097	1
10.2375	1
10.1	1
9.76667	1
8.26042	1
9.71042	1
10.6412	1
9.16798	1
10.4833	1
10.0167	1
9.60667	1
10.15	1
10.8742	1
10.7392	1
9.76458	1
10.85	1
10.6896	1
9.8875	1
9.63333	1
10.3833	1
7.81667	1
9.32167	1
10.4346	1
10.8071	1
7.885	1
10.0431	1
8.81792	1
9.475	1
10.6258	1
8.9825	1
9.46	1
10.2287	1
10.15	1
8.33333	1
10.1	1
9.58333	1
9.895	1
10.13	1
10.1792	1
10.6083	1
8.97083	1
9.6975	1
10.1479	1
10.8874	1
8.725	1
10.13	1
8.0925	1
10.495	1
7.94083	1
10.395	1
10.4004	1
10.2387	1
10.2825	1
8.9525	1
7.3734	1
10.2812	1
9.53958	1
10.1143	1
9.6	1
10.8617	1
10.6937	1
10.4458	1
10.5462	1
9.6125	1
9.79458	1
9.29258	1
9.00083	1
9.36667	1
9.40417	1
10.0558	1
10.0858	1
7.82247	1
10.6813	1
10.295	1
10.5417	1
10.5342	1
10.6521	1
7.7	1
9.60375	1
10.65	1
8.68167	1
10.26	1
9.40167	1
9.86667	1
10.2358	1
10.82	1
10.1617	1
10.0167	1
10.2683	1
10.515	1
8.76882	1
9.65083	1
10.8142	1
8.00833	1
10.8167	1
10.3886	1
8.65833	1
10.88	1
9.83167	1
10.2417	1
10.8367	1
10.445	1
8.88915	1
10.55	1
10.2104	1
10.825	1
10.7042	1
9.52235	1
9.22583	1
9.965	1
10.305	1
10.0417	1
10.5188	1
10.721	1
10.6823	1
7.72597	1
10.3733	1
9.52528	1
9.27556	1
10.3518	1
10.7933	1
10.3108	1
10.0833	1
9.57254	1
10.7	1
10.2046	1
10.2571	1
10.56	1
10.405	1
9.56167	1
10.3542	1
10.1712	1
10.0267	1
9.795	1
10.0258	1
8.58583	1
8.20833	1
9.06833	1
10.6583	1
10.6708	1
10.6133	1
10.8704	1
8.91208	1
8.02458	1
8.73833	1
9.75	1
9.86583	1
10.5846	1
10.3458	1
9.07542	1
10.1767	1
10.4138	1
10.6867	1
10.4583	1
10.8333	1
10.45	1
7.39583	1
10.0375	1
8.3225	1
10.3333	1
10.745	1
9	1
7.90625	1
10.835	1
8.89542	1
10.0921	1
8.375	1
10.7071	1
10.6638	1
8.74375	1
10.6792	1
6.70833	1
7.68056	1
8.23333	1
10.31	1
10.5396	1
9.065	1
8.5	1
8.4175	1
10.0858	1
9.5	1
10.425	1
10.4783	1
10.45	1
9.62167	1
10.135	1
9.29375	1
10.705	1
7.79333	1
10.4967	1
10.5033	1
8.99667	1
10.85	1
10.1529	1
10.3875	1
10.5821	1
10.6479	1
8.92708	1
9.24417	1
10.3367	1
9.05583	1
10.2396	1
10.6633	1
10.8742	1
9.66667	1
10.5312	1
10.4017	1
8.95	1
10.2067	1
9.4	1
9.87458	1
10.3917	1
9.11417	1
6.9125	1
9.64333	1
9.57167	1
9.25	1
10.625	1
10.2892	1
10.6	1
9.92458	1
9.255	1
9.91333	1
8.42667	1
8.92	1
9.695	1
10.7112	1
10.2238	1
10.2254	1
10.3842	1
10.8629	1
10.3008	1
8.1	1
9.875	1
10.55	1
10.5833	1
10.475	1
8.6875	1
10.7175	1
9	1
9.68083	1
8.79333	1
7.95108	1
10.2733	1
9.43667	1
9.53333	1
10.375	1
10.6314	1
10.3712	1
10.2662	1
9.61667	1
10.4979	1
10.6296	1
10.695	1
10.8183	1
10.2525	1
9.87417	1
9.90465	1
10.2483	1
10.2933	1
10.8321	1
10.8667	1
10.75	1
9.61458	1
10.8	1
10.7233	1
10.6575	1
9.765	1
10.7204	1
10.3667	1
10.7021	1
9.1325	1
10.4	1
10.5967	1
7.93875	1
10.4333	1
8.74917	1
9.58417	1
9.34083	1
8.79667	1
9.71583	1
10.4167	1
6.81667	1
10.585	1
10.4358	1
9.10867	1
10.2333	1
8.265	1
9.86	1
9.35	1
8.95	1
10.8325	1
9.50333	1
7.14167	1
10.5946	1
10.7168	1
9.4	1
10.8104	1
9.6	1
10.2496	1
10.6104	1
10.4	1
10.8833	1
10.565	1
8.70167	1
10.6146	1
10.31	1
10.695	1
9.46278	1
10.0833	1
10.5969	1
9.6325	1
9.408	1
10.5259	1
10.3397	1
9.2475	1
9.59422	1
8.74742	1
9.43292	1
10.7875	1
10.2723	1
10.2833	1
10.579	1
9.45	1
7.83833	1
9.04211	1
7.26417	1
10.2667	1
10.127	1
9.70919	1
9.5	1
9.07292	1
10.3071	1
10.05	1
10.6554	1
9.13	1
9.805	1
9.72833	1
10.65	1
10.5113	1
10.1813	1
10.1729	1
10.625	1
10.5792	1
9.96667	1
10.8675	1
7.66875	1
10.3471	1
8.21017	1
10.6167	1
9.90542	1
8.23928	1
9.15767	1
8.30833	1
9.98167	1
9.46451	1
10.2294	1
10.8903	1
8.52042	1
9.45071	1
9.99792	1
10.8922	1
10.335	1
10.5908	1
8.30833	1
10.8175	1
10.0159	1
10.1533	1
8.99333	1
10.2108	1
10.6333	1
10.875	1
10.375	1
10.5192	1
9.02	1
10.4183	1
8.49625	1
7.42917	1
9.75114	1
10.8167	1
10.1989	1
10.347	1
10.225	1
10.7196	1
10.84	1
10.25	1
10.8125	1
10.1279	1
9.5375	1
10.2167	1
10.5036	1
8.56083	1
10.1965	1
10.4567	1
10.4133	1
9.31833	1
7.66958	1
9.05667	1
9.4225	1
9.935	1
10.1042	1
9.83176	1
9.5	1
8.22236	1
9.91217	1
9.89	1
10.6847	1
8.82167	1
10.4454	1
10.1767	1
10.84	1
7.66667	1
10.6417	1
8.43333	1
10.0794	1
9.1	1
10	1
10.7856	1
9.93792	1
10.4841	1
8.82547	1
10.1897	1
8.95194	1
9.03333	1
10.3438	1
10.7133	1
9.93042	1
9.01667	1
8.77935	1
8.54026	1
9.87085	1
9.97125	1
10.355	1
10.7033	1
10.8871	1
10.8513	1
10.5333	1
9.96469	1
9.675	1
7.66333	1
9.71167	1
8.60715	1
10.7417	1
7.86494	1
9.09833	1
8.11667	1
9.97208	1
10.4617	1
10.7598	1
10.8603	1
10.3833	1
10.5646	1
9.42417	1
10.7375	1
10.0375	1
9.65542	1
10.1883	1
10.2433	1
7.44153	1
10.8575	1
10.2975	1
9.70333	1
7.93556	1
9.71	1
10.1254	1
9.68133	1
10.7212	1
9.06667	1
9.48333	1
9.86443	1
8.6425	1
10.7794	1
9.5725	1
8.13028	1
10.1025	1
7.7275	1
10.3717	1
9.14832	1
8.41875	1
10.7819	1
10.3238	1
10.75	1
9.30167	1
8.50556	1
9.4	1
10.1154	1
10.2625	1
10.6958	1
9.07167	1
9.41194	1
9.61193	1
10.6833	1
10.2274	1
9.34061	1
10.48	1
10.4233	1
8.93289	1
9.29718	1
10.6989	1
10.7733	1
9.44722	1
10.8424	1
7.91222	1
8.13333	1
10.775	1
9.82667	1
10.7225	1
9.11274	1
7.83028	1
7.11667	1
10.2929	1
8.11667	1
7.49083	1
9.75	1
10.2966	1
9.32917	1
9.85777	1
8.23344	1
10.0385	1
9.08167	1
10.77	1
9.46047	1
9.76667	1
10.6002	1
10.1825	1
9.94878	1
9.757	1
8.94183	1
10.1028	1
10.8685	1
10.05	1
10.7892	1
9.9194	1
9.64125	1
10.7921	1
10.5367	1
10.3633	1
9.79833	1
9.40629	1
10.4675	1
9.59382	1
9.75089	1
10.6767	1
9.41007	1
8.62714	1
10.28	1
8.30167	1
7.2875	1
10.5	1
10.7083	1
10.5236	1
10.795	1
10.8492	1
10.4559	1
9.26811	1
7.31667	1
9.32833	1
9.26569	1
8.9	1
8.7	1
10.7167	1
10.81	1
10.7933	1
9.29792	1
10.5796	1
10.7163	1
10.6742	1
9.68333	1
9.42889	1
9.4475	1
10.8511	1
8.93333	1
10.0792	1
10.2295	1
9.77941	1
10.762	1
9.66583	1
9.97667	1
10.4283	1
10.5333	1
10.8742	1
10.0833	1
9.06056	1
9.05361	1
8.90625	1
8.79792	1
10.075	1
8.28236	1
9.83333	1
10.6717	1
10.8767	1
10.55	1
10.4362	1
9.66667	1
8.00705	1
8.98542	1
9.94333	1
10.6662	1
10.4833	1
10.5325	1
9.33333	1
10.6921	1
9.31047	1
9.31667	1
10.3	1
9.77	1
9.7	1
10.5308	1
10.2933	1
10.2236	1
10.3317	1
9.30917	1
8.69364	1
8.83333	1
10.3817	1
10.0692	1
10.8583	1
10.7667	1
8.68057	1
10.6167	1
8.59793	1
9.69285	1
10.1958	1
9.8681	1
10.325	1
9.975	1
9.47375	1
10.0038	1
7.47833	1
9.14792	1
9.5	1
10.5868	1
9.61375	1
8.45892	1
10.4167	1
10.6833	1
10.8361	1
9.53	1
10.8362	1
8.83333	1
10.4625	1
9.47583	1
9.35583	1
10.5867	1
10.6197	1
10.3791	1
8.23125	1
8.26083	1
10.1271	1
8.40135	1
10.4729	1
9.15812	1
9.71667	1
10.0808	1
8.21877	1
9.70167	1
8.63342	1
9.84667	1
9.59004	1
9.95606	1
9.46958	1
9.37833	1
10.8379	1
10.5551	1
9.2499	1
10.245	1
10.55	1
10.1917	1
8.3125	1
9.66333	1
8.86667	1
9.57375	1
8.35958	1
8.6625	1
9.61792	1
8.85	1
10.0938	1
10.4648	1
10.5504	1
10.8067	1
9.13583	1
10.89	1
8.28333	1
10.3867	1
8.62917	1
10.8823	1
9.64193	1
9.6625	1
8.86486	1
10.6909	1
10.6833	1
8.36667	1
8.95083	1
9.86708	1
10.5867	1
10.0583	1
10.4736	1
8.15625	1
9.84	1
8.37708	1
10.2642	1
10.6167	1
10.4917	1
9.5625	1
10.6958	1
10.527	1
10.8125	1
9.97042	1
7.82	1
8.7425	1
8.4175	1
10.3367	1
9.96167	1
10.1692	1
9.82629	1
10.3937	1
10.6954	1
10.2496	1
9.17747	1
10.4167	1
10.5062	1
10.4763	1
10.3567	1
6.23958	1
9.23333	1
10.0131	1
10.2	1
10.0633	1
9.49667	1
10.5	1
10.81	1
9.3	1
10.6517	1
10.5162	1
10.7408	1
9.11	1
8.18625	1
10.2667	1
9.97485	1
10.135	1
10.7396	1
10.1033	1
8.78333	1
8.8025	1
10.6917	1
9.64208	1
10.415	1
9.99	1
10.8025	1
10.0058	1
10.4396	1
10	1
10.6883	1
10.8472	1
10.7496	1
9.62167	1
10.5319	1
9.55667	1
10.1206	1
10.8	1
9.33333	1
9.81917	1
8.81917	1
10.7167	1
10.4508	1
10.2167	1
9.09667	1
9.25278	1
9.59925	1
9.91882	1
8.84958	1
9.44167	1
9.79831	1
10.5538	1
10.0361	1
9.9	1
9.50586	1
10.2641	1
10.4906	1
9.92083	1
9.51667	1
10.8008	1
9.73333	1
10.6625	1
9.25	1
10.51	1
10.1315	1
10.6512	1
7.96667	1
10.5738	1
10.2418	1
9.81456	1
10.6167	1
10.4617	1
8.13333	1
10.3705	1
10.6374	1
10.4489	1
10.345	1
9.91667	1
10.2842	1
10.0908	1
10.6913	1
9.09173	1
10.4667	1
10.6142	1
7.87583	1
9.5375	1
10.8817	1
7.87792	1
10.6792	1
9.04333	1
9.79373	1
9.16833	1
9.19267	1
8.91028	1
10.7	1
8.28792	1
6.20042	1
10.3483	1
10.47	1
10.7559	1
7.60704	1
10.1667	1
9.15417	1
7.88333	1
10.7597	1
9.91667	1
10.061	1
10.6375	1
8.90417	1
9.82875	1
9.25572	1
10.4628	1
9.46417	1
9.075	1
10.4597	1
9.97198	1
9.51292	1
10.1067	1
8.95056	1
8.265	1
10.4189	1
10.6682	1
9.10361	1
10.5866	1
10.5642	1
10.6875	1
8.31022	1
10.2	1
10.6108	1
10.7517	1
10.8462	1
8.13333	1
10.7375	1
10.0508	1
10.5	1
9.62228	1
10.4033	1
10.4437	1
10.3375	1
9.96375	1
7.51583	1
10.3667	1
7.77083	1
10.8317	1
9.15	1
8.22822	1
10.3275	1
10.812	1
9.95667	1
8.71208	1
9.69694	1
10.1613	1
10.7928	1
10.4931	1
8.51403	1
10.6008	1
10.5775	1
10.7729	1
10.7694	1
8.08333	1
10.2833	1
9.65625	1
9.31667	1
9.27268	1
9.86754	1
10.6833	1
7.44222	1
10.1833	1
8.90706	1
10.2825	1
9.70994	1
10.5396	1
10.8644	1
10.7742	1
10.476	1
8.16137	1
10.0329	1
8.53208	1
10.8109	1
9.47708	1
10.6064	1
7.575	1
9.08453	1
9.43528	1
10.7771	1
10.5202	1
10.4294	1
8.18758	1
10.8187	1
9.13333	1
8.49344	1
9.8	1
9.3275	1
10.7812	1
9.23333	1
9.95208	1
10.3283	1
9.23458	1
10.0758	1
10.2592	1
9.625	1
10.0058	1
10.1958	1
10.0958	1
9.83333	1
10.8217	1
7.79042	1
10.17	1
9.32681	1
10.55	1
10.71	1
10.06	1
9.00417	1
8.93333	1
8.57417	1
10.8623	1
8.69	1
9.87083	1
10.6542	1
7.82333	1
9.43031	1
9.66417	1
10.5578	1
7.17667	1
9.63906	1
9.54519	1
10.3458	1
9.64333	1
8.25958	1
10.6251	1
9.89583	1
8.85167	1
10.5208	1
10.65	1
10.3354	1
10.1451	1
10.1956	1
9	1
8.12333	1
10.5833	1
9.68417	1
8.83678	1
8.25542	1
10.1235	1
8.80625	1
10.8667	1
8.95	1
10.5833	1
9.98279	1
10.5742	1
9.67253	1
10.4117	1
10.4434	1
10.1933	1
8.42961	1
9.2	1
9.805	1
[truncated: 19,007 more rows]

## Sheet: figure_1g
Beginning 95%tile Window	Decile
5.86208	1
4.47	1
5.04875	1
5.61583	1
4.99417	1
4.56667	1
5.5	1
4.78125	1
5.51667	1
6	1
6	1
4.84555	1
4.60153	1
5.97528	1
4.56333	1
5.06667	1
4.95	1
4.44583	1
5.88875	1
5.46792	1
5.46375	1
5.01306	1
5.4375	1
5.92333	1
5.32917	1
5.3	1
4.44	1
4.85333	1
4.06667	1
5.6575	1
5.91458	1
4.96667	1
4.05042	1
5.91667	1
4.9075	1
4.37125	1
4.06333	1
5.4	1
5.68333	1
5.63333	1
5.45	1
5.69583	1
5.85	1
5.35236	1
4.62833	1
5.36667	1
5.2325	1
5.36667	1
5.38667	1
5.75	1
5.05	1
5.41667	1
4.55	1
4.9625	1
5.95	1
5.42	1
5.57083	1
5.76875	1
5.59678	1
5.97256	1
4.91542	1
5.89667	1
5.61583	1
5.35	1
5.30958	1
5.68	1
5.82125	1
5.83333	1
5.61667	1
5.64399	1
5	1
4.70715	1
5.80417	1
4.71	1
5.47549	1
5.59333	1
5.575	1
5.41458	1
4.545	1
4.53407	1
5	1
5.41667	1
5.18167	1
5.51667	1
6	1
5.5575	1
5.02875	1
5.6525	1
5.46667	1
5.9	1
4.6225	1
5.32292	1
5.19833	1
5.47875	1
5.2275	1
6	1
5.6025	1
5.8225	1
5.3825	1
5.96792	1
5.10722	1
5.58958	1
4.86	1
5.26625	1
5.96667	1
6	1
5.54	1
4.29	1
4.725	1
5.33917	1
5.57875	1
4.25	1
5.75417	1
5.01083	1
6	1
5.16458	1
5.60333	1
5.09	1
5.08333	1
5.19667	1
5.19458	1
4.91667	1
5.66	1
5.23333	1
5.8225	1
5.56442	1
5.79333	1
5.63333	1
5.31667	1
4.9175	1
4.64167	1
5.365	1
5.47333	1
5.80708	1
5.79667	1
5.66917	1
5.62167	1
4.43333	1
5.3125	1
5.9	1
5.44125	1
5.035	1
4.69167	1
4.65583	1
5.99292	1
5.02292	1
5.85333	1
5.66667	1
5.93083	1
5.78667	1
5.145	1
6	1
5.16167	1
5.58333	1
5.6125	1
5.86875	1
5.44446	1
4.95	1
5.41667	1
5.2	1
5.2	1
5.88125	1
5.135	1
6	1
5.95967	1
6	1
5.16667	1
5.45625	1
5.68333	1
4.51667	1
5.65125	1
5.89	1
4.12333	1
5.60125	1
5.97833	1
5.79125	1
5.6	1
5.79167	1
4.93333	1
5.0375	1
5.5	1
5.08944	1
5.96667	1
5.58333	1
5.8325	1
5.99375	1
5.57667	1
5.74667	1
4.96667	1
5.775	1
4.95333	1
5.91	1
5.69417	1
5.8425	1
4.76177	1
4.98	1
6	1
4.28333	1
5.98333	1
5.68979	1
5.85167	1
5.79921	1
5.98375	1
4.71125	1
4.54333	1
4.975	1
5.61458	1
5.78542	1
5.56667	1
5.75	1
5.59625	1
5.68333	1
5.95	1
4.40222	1
4.01667	1
5.73875	1
5.33142	1
5.3	1
5.26833	1
4.61667	1
5.9125	1
5.65333	1
4.4175	1
6	1
5.12375	1
5	1
4.78	1
4.75	1
5.28583	1
5.17	1
5.60917	1
5.74333	1
5.42833	1
5.41208	1
5.54375	1
5.5	1
5.72167	1
5.57667	1
4.64333	1
4.46667	1
5.58292	1
4.50167	1
5.21667	1
5.4625	1
5.21667	1
4.33667	1
4.02375	1
5.45	1
4.5	1
5.70083	1
4.62414	1
5.34833	1
5.0125	1
5.95969	1
5.41292	1
5.35222	1
5.89917	1
5.33583	1
5.31667	1
5.56667	1
4.94125	1
4.88875	1
4.8875	1
4.72	1
5.5	1
5.03083	1
5.82431	1
4.32458	1
5.1	1
5.12083	1
5.86042	1
5.02	1
5.32528	1
5.11417	1
6	1
5.93333	1
5.52833	1
5.33333	1
5.97667	1
4.27833	1
5.83333	1
5.05	1
4.8275	1
6.00094	1
5.99917	1
4.63	1
5.96691	1
4.61667	1
4.73333	1
5.90708	1
5.15	1
5.41583	1
6	1
5.36667	1
4.77083	1
5.61208	1
5.33125	1
4	1
4.25	1
5.3175	1
5.81333	1
5.53333	1
5.36667	1
4.78333	1
4.90122	1
5.16667	1
4.82958	1
4.64	1
4.985	1
4.49333	1
5.65167	1
5.56649	1
4.99333	1
4.5875	1
5.46667	1
5.82378	1
5.24583	1
5.5	1
4.72333	1
5.7525	1
5.18333	1
6	1
5.85833	1
5.7875	1
5.99167	1
4.29583	1
5.3875	1
4.71199	1
4.46667	1
6	1
5.8	1
5.98375	1
4.6	1
5.08333	1
5.61667	1
5.95	1
5.81167	1
5.61667	1
5.98667	1
5.88583	1
5.71583	1
4.9775	1
5.41104	1
5.09083	1
6	1
5.33333	1
4.81458	1
5.48333	1
4.1725	1
5.9	1
5.69917	1
5.82	1
4	1
5.84792	1
5.48793	1
4.86458	1
4.55333	1
5.59917	1
6	1
4.96792	1
5.75917	1
5.08708	1
4.72708	1
5.33333	1
5.23542	1
4.05	1
6	1
5.53208	1
5.20375	1
5.58458	1
4.87667	1
6	1
5.9175	1
5.93333	1
5.73333	1
4.52875	1
5.75	1
5.93083	1
5.50167	1
4.64583	1
5.38333	1
5.95833	1
6	1
5.70375	1
5.17083	1
4.5	1
4.58333	1
5.1725	1
4.9525	1
5.41917	1
5.92	1
5.58333	1
4.71667	1
5.75306	1
4.7	1
4.16667	1
5.67	1
5.52215	1
5.86792	1
5.96	1
5.91667	1
5.83167	1
5.18333	1
5.08708	1
5.76167	1
5.39875	1
5.99917	1
5	1
5.90417	1
5.6475	1
5.98167	1
6	1
5.34111	1
4.77292	1
5.35375	1
5.22083	1
4.51667	1
5	1
5.84167	1
5.71	1
5.6	1
4.0625	1
5.82708	1
5.97708	1
5.93667	1
5.41667	1
5.31667	1
5.475	1
5.02917	1
5.43031	1
5.73333	1
4.45	1
5.29375	1
5.62333	1
4.31292	1
5.30375	1
5.18333	1
5.62875	1
5.09958	1
4.38266	1
5.61667	1
4.75833	1
4.05417	1
5.95	1
5.3075	1
5.98792	1
5.57917	1
5.41667	1
5.16417	1
5.17625	1
5	1
5.57167	1
5.63292	1
4.96917	1
4.21667	1
5.18333	1
5.98333	1
5	1
5.92246	1
5.63333	1
5.94583	1
4.54083	1
5.13833	1
5.01667	1
5.35	1
5.93042	1
4.8	1
5.75	1
4.99083	1
5.87667	1
6	1
5.15	1
5.71792	1
5.6325	1
5.20208	1
5.6975	1
4.3	1
4.75502	1
5.66667	1
5.94042	1
4.415	1
5.88417	1
4.29167	1
5.52833	1
5.69653	1
5.83333	1
5.31667	1
5.71173	1
4.11361	1
5.91042	1
5.185	1
4.89385	1
5.63417	1
4.19	1
5.24	1
4.825	1
4.66667	1
4.31917	1
5.745	1
5.98333	1
5.34583	1
5.41667	1
5.5	1
5.54528	1
5.01458	1
4.96667	1
5.81667	1
5.22917	1
5.5	1
5.51267	1
5.49917	1
5.78333	1
4.61125	1
5.7575	1
5.80333	1
5.96583	1
5.53792	1
5.83667	1
5.92608	1
4.8	1
5.15	1
5.36667	1
5.23333	1
5.79167	1
5.88625	1
5.68592	1
5.98815	1
5.76352	1
5.7575	1
4.36	1
5.98333	1
5.80667	1
5.23333	1
5.36	1
5.97	1
4.96667	1
5.665	1
5.71458	1
4.83333	1
5.3879	1
5.60278	1
4.48042	1
5.36667	1
5.08333	1
5.475	1
5.91667	1
4.2	1
5.98807	1
5.59917	1
5.76375	1
5.91875	1
5.40542	1
5.98333	1
4.05861	1
4.14292	1
5.69583	1
5.95061	1
5.97333	1
5.5875	1
5.73083	1
5.15333	1
4.89833	1
5.35	1
5.99167	1
5.6	1
5.19	1
4.55625	1
5.74375	1
4.99125	1
5.85	1
4.48	1
5.70625	1
5	1
5.93333	1
4.61385	1
4.7	1
5.60417	1
4.645	1
5.34563	1
5.33208	1
5.51875	1
4.47875	1
4.42667	1
5.00625	1
5.85	1
5.73333	1
4.88792	1
5.55333	1
6	1
4.35221	1
4.3	1
6	1
4.75	1
5.82458	1
5.22825	1
5.77292	1
5.23333	1
5.86667	1
5.81667	1
5.41458	1
5.75	1
6.00125	1
5.94667	1
4.79333	1
5.4525	1
5.65167	1
5.74667	1
5.46375	1
5.1	1
5.70192	1
4.55875	1
5.91792	1
5.60767	1
5.01272	1
5.66667	1
5.81667	1
5.05	1
5.81167	1
4.5	1
4.67756	1
4.25644	1
5.78333	1
5.71083	1
5.99875	1
5.97267	1
5.49458	1
4.99	1
5.77583	1
5.01667	1
4.58833	1
5.82333	1
5.15	1
5.89333	1
4.83667	1
5.5	1
5.94792	1
5.65	1
4.165	1
4.4075	1
5.70875	1
5.8025	1
4.23083	1
5.77762	1
5.92244	1
5.13333	1
4.78333	1
4.71042	1
5.53333	1
5.7	1
6	1
5.58625	1
5.51458	1
4.98667	1
5.15333	1
5.85	1
5.00792	1
5.56583	1
5.4925	1
5.575	1
5.98958	1
5.675	1
5.29333	1
5.43708	1
5.02083	1
5.86333	1
4.9825	1
5.33875	1
5.53917	1
4.66667	1
4.58333	1
5.5025	1
5.985	1
4.99423	1
4.55868	1
5.88333	1
5.35167	1
5.9275	1
5.57	1
5.82208	1
5.99167	1
5.41862	1
5.98125	1
5.86583	1
6	1
5.2775	1
4.33667	1
5.90417	1
5.9	1
5.25	1
5.7675	1
5.63667	1
5.96667	1
5.88333	1
5.44042	1
5.97833	1
4.875	1
5.83333	1
5.33917	1
5.37708	1
5.61667	1
5.95083	1
5.33792	1
4.75292	1
5.84167	1
5.83333	1
5.11333	1
5.64833	1
5.70444	1
4.23333	1
4.93333	1
5.9525	1
5.80667	1
4.53333	1
5.92167	1
4.91542	1
5.20083	1
5.61667	1
5.30792	1
5.39583	1
5.86458	1
5.6475	1
5.57292	1
5.48333	1
4.91667	1
4.85	1
4.24375	1
5.5	1
5.78333	1
5.80938	1
5.585	1
5.62542	1
4.3925	1
5.49792	1
5.945	1
5.78333	1
5.68875	1
5.41625	1
5.56667	1
5.08333	1
5	1
5.28292	1
6	1
5.33333	1
5.42625	1
5.6	1
4.56667	1
4.94208	1
5.73333	1
4.78333	1
5.91884	1
4.72917	1
5.41667	1
4.62792	1
5.96833	1
5.5	1
5.61667	1
5.88333	1
5.61542	1
5.74583	1
5.995	1
5.21206	1
5.94167	1
5.07747	1
5.67708	1
5.175	1
5.9	1
5.835	1
5.3	1
5.80167	1
5.75	1
5.79	1
4.55	1
4.44458	1
5.6125	1
6	1
5.54375	1
5.81667	1
5.85385	1
5.70417	1
5.3625	1
5.92715	1
5.03333	1
5.93688	1
5.475	1
5.02042	1
5.5375	1
4.81667	1
4.69708	1
5.02083	1
5.28333	1
5.58333	1
5.925	1
5.70625	1
5.14833	1
5.22167	1
5.76333	1
4.63417	1
4.78542	1
5.355	1
5.16667	1
5.96958	1
5.36667	1
5.72708	1
4.285	1
6	1
5.45	1
4.58333	1
5.90639	1
4.945	1
4.86667	1
5.4125	1
5.79792	1
4.65458	1
4.55667	1
5.01	1
5.94833	1
5.41417	1
5.91667	1
5.8	1
4.72667	1
5.99583	1
4.71667	1
5.81	1
4.81667	1
5.70292	1
4.72125	1
5.25	1
5.84792	1
5.77	1
5.68333	1
5.5	1
5.22199	1
4.46667	1
5.99958	1
5.17185	1
5.76667	1
5.18333	1
5.63542	1
5.55083	1
5	1
5.99	1
4.70625	1
5.90083	1
4.46667	1
6	1
5.425	1
5.275	1
5.63833	1
5.66625	1
5.25	1
5.3175	1
6	1
5.83333	1
5.38333	1
5.13667	1
5.65	1
5.97833	1
4.80333	1
5.9725	1
5.94583	1
4.97167	1
5.6	1
5.93333	1
5.99667	1
5.475	1
4.57917	1
4.54292	1
5.43	1
4.48958	1
5.35667	1
5.45	1
4.135	1
5.655	1
5.2	1
5.595	1
5.59167	1
5.72167	1
5.95	1
5.41667	1
5.56167	1
5.05	1
5.2	1
5.49625	1
5.78333	1
5.78417	1
5.68917	1
5.11667	1
5.125	1
5.07083	1
5.9	1
5.375	1
5.43333	1
5.36667	1
4.64315	1
5.96583	1
4.53333	1
5.46667	1
5.05	1
5.75958	1
5.00833	1
5.84125	1
5.78333	1
5.42417	1
5.23083	1
5.455	1
4.4	1
5.91458	1
5.46667	1
5.59625	1
4.66667	1
4.3	1
5.56	1
4.43667	1
5.59	1
5.80667	1
4.92667	1
5.33958	1
4.78333	1
5.66667	1
5.82417	1
5.5	1
5.33542	1
5.41	1
5.2625	1
5.55	1
6	1
5.96042	1
4.49708	1
5.81875	1
4.38333	1
5.99042	1
5.3	1
5.5	1
5.72042	1
5.2675	1
5.58	1
5.75	1
5.425	1
4.53292	1
5.47958	1
5.46458	1
5.76667	1
4.58333	1
4.83833	1
5.93208	1
4.21167	1
5.88333	1
5.26667	1
5.30417	1
5.71667	1
5.83292	1
5.76667	1
5.25	1
5.64042	1
5.58333	1
5.17292	1
5	1
5.57	1
5.5125	1
5.86375	1
5.63333	1
5.71667	1
5.45292	1
6	1
5.77083	1
5.78333	1
4.85583	1
5.66667	1
4.9725	1
5.74417	1
5.84625	1
5.09333	1
5.5	1
6	1
4.98333	1
4.8	1
5.9375	1
5.03667	1
5.4	1
4.39375	1
4.91667	1
5.2	1
5.46667	1
4.59625	1
4.5	1
4.36667	1
5.47583	1
5.75125	1
5.92	1
6	1
5.42667	1
5.68	1
4.26	1
5.7225	1
5.07525	1
6	1
5.80333	1
5.81667	1
5.93333	1
5.51667	1
4.89667	1
5.13333	1
5.42625	1
5.66937	1
4.20125	1
4.735	1
5.62667	1
6	1
4.435	1
5.66	1
5.5	1
5.51042	1
5.33583	1
5.94	1
5.74708	1
5.6	1
5.37833	1
5.68968	1
5.48042	1
5.81667	1
4.53333	1
4.68333	1
5.97	1
5.72583	1
5.75	1
5.12833	1
5.72667	1
5.04	1
5.81708	1
4.89167	1
4.99	1
4.955	1
5.37667	1
4.92917	1
5.46667	1
5.86833	1
5.41817	1
5.49833	1
5.37542	1
5.5	1
5.8	1
5.96667	1
5.92583	1
4.52625	1
5.01927	1
4.86	1
5.51667	1
5.87333	1
5.96667	1
5.3825	1
5.9475	1
4.85	1
5.55426	1
5.13333	1
4.08333	1
4.35768	1
5.75667	1
4.49375	1
5.705	1
4.30121	1
5.9375	1
4.88333	1
4.77833	1
5.91667	1
4.51125	1
4.77	1
5.21333	1
4.62497	1
5.87	1
5.69333	1
4.93074	1
5.97125	1
5.59167	1
5.995	1
5.79573	1
4.98333	1
5.9325	1
5.62292	1
5.7475	1
5.86926	1
5.95833	1
4.69167	1
5.48333	1
5.79625	1
5.53833	1
5.3275	1
4.40167	1
4.33167	1
5.65833	1
5.77708	1
5.98333	1
5.00583	1
5.90333	1
5.04667	1
5.25953	1
5.35	1
5.21667	1
5.41667	1
5.60528	1
4.36625	1
5.43125	1
5.34667	1
5.57083	1
5.25	1
5.03667	1
5.84917	1
4.93333	1
4.54833	1
5.25	1
5.47563	1
5.7	1
4.195	1
5.60708	1
5.54456	1
5.44167	1
5.68458	1
4.9375	1
5.675	1
6	1
5.30528	1
5.65292	1
5.03417	1
5.96667	1
5.02667	1
4.12917	1
5.5	1
4.625	1
5.51667	1
5.01667	1
5.39417	1
5.18333	1
5.45167	1
5.56333	1
5.06283	1
5.85208	1
5.25	1
5.93708	1
5.90786	1
5.30083	1
5.96667	1
4.68667	1
5	1
4.74958	1
5.91876	1
5.2	1
4.32875	1
5.24833	1
4.5	1
5.88333	1
5.99167	1
6	1
5.83167	1
5.71667	1
4.61208	1
5.99167	1
4.96958	1
5.03125	1
5.16667	1
5.45	1
5.28792	1
5.26667	1
5.4	1
5.915	1
5.21333	1
5.11875	1
5.9125	1
5.005	1
5.705	1
5.84667	1
4.65833	1
4.33708	1
5.81667	1
4.56667	1
5.47028	1
5.6	1
5.5475	1
5.21417	1
5.76667	1
4.13083	1
4.63389	1
5.89233	1
5.50292	1
5.66667	1
5.24792	1
4.74833	1
5.67	1
4.76458	1
5.7275	1
5.92792	1
4.6	1
5.01645	1
5.16667	1
5.5	1
5.45	1
5.43125	1
5.55	1
5.325	1
5.66	1
5.50333	1
5.16667	1
5.41756	1
5.5175	1
5.8375	1
5.86767	1
5.23639	1
5.74208	1
5.93667	1
4.20667	1
5.77583	1
5.51833	1
5.27582	1
5.60028	1
5.75	1
4.9375	1
4.38417	1
4.9975	1
5.57856	1
5.08333	1
5.98044	1
4.68667	1
4.71083	1
5.3	1
5.73333	1
5.85	1
5.54022	1
5.48125	1
4.25417	1
4.45	1
4.55417	1
5.7	1
4.86913	1
4.58458	1
5.50667	1
5.37333	1
4.8875	1
5.56667	1
5.76934	1
5.72208	1
4.58833	1
5.40511	1
5.58333	1
5.22333	1
5.01083	1
6	1
5.55	1
6	1
5.87167	1
5.36875	1
5.91292	1
5.50292	1
5.91667	1
5.50333	1
5.86667	1
5.2	1
5.74083	1
5.59417	1
5.7	1
4.58474	1
5.8975	1
4.23333	1
5.86667	1
5.66667	1
5.07542	1
5.02	1
5.38583	1
5.00667	1
5.77333	1
5.69667	1
5.82333	1
5.56838	1
5.8	1
5.95667	1
5.65	1
6	1
4.5	1
5.06667	1
5.96167	1
4.63625	1
5.53333	1
4.51667	1
5.63333	1
5.5	1
4.73333	1
5.89583	1
5.32208	1
5.88333	1
5.98542	1
4.92317	1
5.21667	1
5.90213	1
5.89806	1
5.19333	1
4.3125	1
5.28208	1
5.15458	1
5.16583	1
5.25	1
5.54333	1
5.77875	1
5.45	1
5.41917	1
4.58333	1
5.9825	1
5.56667	1
5.9575	1
4.94167	1
5.41167	1
5.5	1
4.81667	1
4.76667	1
5.39896	1
5.26788	1
4.50083	1
5.91667	1
5.59952	1
5	1
4.58333	1
4.29542	1
5.45	1
5.7575	1
6	1
5.53667	1
5.5	1
5.88917	1
5.325	1
5.81833	1
4.275	1
5.70833	1
5.97708	1
5.815	1
5.08167	1
4.45875	1
5.70583	1
5.82667	1
5.88333	1
5.4125	1
5.53875	1
4.6	1
5.815	1
5.19875	1
5.36667	1
5.6	1
4.94833	1
5.50167	1
5.48333	1
4.45333	1
5.54792	1
5.89917	1
4	1
4.94292	1
5.69142	1
4.9125	1
4.06667	1
5.24375	1
5.53667	1
5.50833	1
5.09	1
5.43333	1
5.63333	1
5.0025	1
4.96542	1
4.08333	1
5.56531	1
5.64574	1
5.8	1
6.00162	1
4.86667	1
5.60208	1
5.1125	1
5.66167	1
5.75	1
4.66333	1
5.1925	1
5.86875	1
5.98375	1
5.56667	1
5.65083	1
5.01167	1
5.295	1
5.31667	1
5.46667	1
5.02583	1
4.71542	1
5.88542	1
5.54999	1
4.15056	1
5.70556	1
4.62917	1
5.70625	1
5.14529	1
4.52942	1
5.45	1
5.98333	1
5.43097	1
5.4	1
5.77208	1
5.9	1
5.63631	1
5.38333	1
5.6125	1
5.9796	1
5.70083	1
5.2	1
5.96667	1
4.46833	1
5.575	1
4.625	1
5.94375	1
5.69625	1
5.6919	1
4.12667	1
5.8575	1
5.545	1
4.24833	1
5.4	1
5.99667	1
4.36667	1
5.1375	1
4.84833	1
5.48167	1
5.75417	1
5.405	1
5.84083	1
5.51347	1
4.87542	1
5.21667	1
5.65	1
5.66667	1
5.775	1
4.50507	1
5.90333	1
4.55	1
4.72958	1
4.6325	1
5.7525	1
5.84875	1
5.89823	1
5.61833	1
4.51466	1
5.44039	1
5.38417	1
5.94	1
5.95	1
5.28167	1
5.74833	1
5.69242	1
4.73333	1
4.71625	1
5.75512	1
5.75	1
5.86333	1
4.54667	1
5.985	1
5.66458	1
5.95	1
5.22611	1
4.60667	1
5.88073	1
5.555	1
5.29813	1
4.41167	1
5.01667	1
4.73333	1
5.4125	1
5.17	1
5.25833	1
4.63042	1
5.76625	1
5.64	1
5.56875	1
4.01667	1
5.89083	1
4.03333	1
4.93875	1
5.14157	1
5.15	1
5.93333	1
4.70083	1
6.00028	1
5.255	1
5.83333	1
5.84311	1
4.53333	1
5.31667	1
5.15908	1
5.84306	1
5.91917	1
5.32583	1
4.4	1
5.33917	1
5.5925	1
4.67163	1
5.28958	1
4.14167	1
5.315	1
5.41292	1
5.28125	1
4.76125	1
5.89972	1
5.38917	1
4.59	1
5.59417	1
4.2	1
5.10333	1
4.92708	1
5.87583	1
5.68958	1
5.83333	1
5.25	1
5.16667	1
4.68333	1
5.84083	1
4.69417	1
5.37083	1
5.97625	1
5.92083	1
5.71667	1
5.4375	1
5.11667	1
4.14342	1
5.10042	1
5.81083	1
6	1
5.65833	1
5.8	1
5.14583	1
5.33333	1
5.39403	1
4.93583	1
5.5875	1
5.88333	1
5.37281	1
5.51583	1
4.25625	1
5.63333	1
5.7	1
4.56667	1
5.5175	1
4.41667	1
5.88417	1
5.1075	1
5.63333	1
5.7175	1
5	1
4.83583	1
5.96458	1
5.935	1
4.58333	1
5.43333	1
5.43333	1
5.08292	1
4.40708	1
5.59375	1
5.65875	1
5.39583	1
4.78417	1
5.02417	1
5.78348	1
5.87792	1
5	1
5.375	1
4.33333	1
5.88333	1
5.39708	1
5.81	1
5.37458	1
5.91667	1
5.0325	1
5.94194	1
5.99333	1
4.72667	1
5.86667	1
4.60958	1
5.89	1
5.65833	1
5.63	1
5.63667	1
5.75	1
5.85	1
5.5	1
5.02625	1
4.01667	1
5.5	1
5.11	1
5.85975	1
5.17333	1
5.145	1
4.94427	1
4.78333	1
4.95	1
5.6	1
4.54333	1
4.85125	1
5.64667	1
5.74333	1
5.03792	1
4.24167	1
4.88333	1
5.56667	1
5	1
5.57917	1
5.15333	1
5.04208	1
5.30833	1
5.0575	1
5.60808	1
5.00625	1
5.15375	1
5.864	1
4.95833	1
4.75	1
5.57417	1
5.41667	1
4	1
5.265	1
5.25167	1
5.81667	1
5.74583	1
5.66292	1
5.9062	1
5.85319	1
5.61833	1
5.35625	1
4.89875	1
5.63333	1
5.56542	1
5.91742	1
5.2	1
5.94233	1
4.08333	1
5.90417	1
5.62828	1
5.91667	1
5.8875	1
5.31083	1
4.03333	1
5.55806	1
5.64678	1
5.145	1
4.79583	1
5.78333	1
5.81125	1
5.98458	1
4.62917	1
5.97875	1
5.58333	1
5.23757	1
5.05208	1
5.23792	1
4.81125	1
5.66667	1
4.83	1
5.86917	1
5.9125	1
5.1	1
5.74667	1
4.22958	1
4.75083	1
5.5	1
5.55833	1
5.95333	1
6	1
4.80883	1
4.635	1
5.91917	1
5.25	1
5.615	1
6	1
4.96875	1
5.04375	1
5.92208	1
4.64166	1
4.1325	1
4.52125	1
5.41667	1
4.71667	1
4.96667	1
4.95083	1
5.98333	1
4.25167	1
5.755	1
5.80625	1
5.54167	1
5.88125	1
5.56469	1
5.56167	1
5.64083	1
5.14486	1
5.28333	1
5.71667	1
4.16667	1
5.78417	1
4.73333	1
5.56167	1
5.55	1
4.05375	1
5.01667	1
5.40667	1
5.78756	1
5.4	1
5.085	1
6	1
4.41667	1
5.6325	1
5.11667	1
5.9	1
5.8	1
5.83333	1
5.68	1
5.09337	1
5.70417	1
4.19083	1
5.88708	1
5.82217	1
4.97917	1
4.2975	1
5.93208	1
5.78333	1
5.43	1
5.85208	1
4.68958	1
6	1
5.69875	1
5.79958	1
5.58542	1
5.96333	1
4.95833	1
5.7	1
5.02708	1
4.21992	1
5.15333	1
5.33542	1
5.67333	1
4.46944	1
5.49375	1
4.7	1
5.14667	1
4.83333	1
5.705	1
5.92917	1
5.86667	1
5.8925	1
5.15083	1
5.58333	1
4.95667	1
5.60392	1
5.27917	1
4.73542	1
4.52417	1
5.12333	1
4.97	1
5.67083	1
4.38333	1
5.575	1
5.87003	1
4.72417	1
5.16833	1
4.86417	1
5.56083	1
4.06667	1
4.88708	1
5.62625	1
5.4125	1
5.39375	1
5.975	1
5.8925	1
6	1
4.30583	1
5.93667	1
5.55	1
5.90406	1
5.13917	1
5.64617	1
5.50722	1
6	1
5.925	1
5.96	1
5.45	1
4.94611	1
5.06	1
5.73323	1
5.34792	1
5.60583	1
5.46083	1
5.65	1
5.61667	1
5.38792	1
5.695	1
5.58708	1
6	1
5.71875	1
5.6	1
4.77542	1
5.71667	1
5.78958	1
4.55875	1
5.88833	1
4.09217	1
5.07	1
5.81708	1
5.93333	1
5.5	1
5.54083	1
4.67804	1
5.37917	1
5.24167	1
4.99667	1
5.62354	1
5.62708	1
5.35833	1
5.38333	1
4	1
5.05833	1
5.90917	1
5.63917	1
5.45333	1
5	1
5.2	1
5.65	1
5.75	1
5.625	1
5.34333	1
5.97917	1
5.92333	1
5.80833	1
5.65	1
5.84583	1
5.77375	1
5.23	1
5.89167	1
5.86667	1
6	1
4.695	1
4.39417	1
5.81667	1
5.08333	1
5.3275	1
4.445	1
4.91667	1
5.61015	1
5.22794	1
4.59333	1
5.75125	1
5.56667	1
4.94158	1
5.5875	1
5.68333	1
5.98083	1
5.57917	1
6	1
5.4	1
5.81667	1
5.84375	1
4.86667	1
4.83583	1
5.32167	1
5.55833	1
4.94058	1
4.7625	1
5.88	1
5.40417	1
5.13917	1
5.74625	1
5.95653	1
5.65292	1
4.83924	1
6	1
5.50333	1
5.86667	1
5.31417	1
5.93542	1
5.46767	1
5.58375	1
5.23333	1
6	1
5.85042	1
5.17145	1
5.31667	1
5.96667	1
5.58875	1
5.07917	1
4.86667	1
5.43583	1
4.94	1
5.15	1
5.58333	1
5.91375	1
5.87083	1
4.98167	1
5.00042	1
5.305	1
5.96667	1
5.89428	1
4.21667	1
4.9875	1
5.5	1
4.76667	1
5.25	1
4.6	1
5.18503	1
5.67833	1
5.6925	1
5.85167	1
5.95958	1
5.68417	1
5.23333	1
5.00333	1
5.68333	1
5.335	1
5.38911	1
5.105	1
5.12889	1
4.65375	1
5.64625	1
5.16667	1
4.99667	1
5.8	1
5.65109	1
5.75	1
4.7725	1
5.95833	1
4.94333	1
5.975	1
5.4375	1
4.93333	1
5.39583	1
5.06211	1
5.68333	1
5.88333	1
5.6075	1
4.11208	1
5.61667	1
4.295	1
5.78917	1
4.25833	1
5.16875	1
5.0375	1
5.88333	1
4.04417	1
5.78167	1
5.65292	1
5.09333	1
5.56333	1
5.75312	1
5.5	1
5.6675	1
5.43667	1
5.08833	1
5.775	1
5.55083	1
5.62875	1
5.5	1
4.56701	1
4.49583	1
5.75	1
5.19542	1
4.85701	1
5.91458	1
5.71125	1
6	1
5.91667	1
5.33333	1
5.8	1
4.9325	1
5.50049	1
4.00583	1
4.91075	1
5.84954	1
5.9825	1
5.59708	1
5.67178	1
5.32333	1
6	1
4.59792	1
4.185	1
4.78333	1
4.93	1
5.39667	1
5.98667	1
5.9325	1
5.5	1
4.68958	1
5.46333	1
4.75	1
5.52875	1
5.945	1
5.31292	1
5.12917	1
5.69375	1
5.91667	1
5.82264	1
5.7875	1
5.74667	1
5.9	1
5.77674	1
5.8525	1
5.58667	1
5.91743	1
5.62333	1
[truncated: 19,007 more rows]

## Sheet: figure_1h
Ending 95%tile Window	Decile
18.6333	1
19.0667	1
19.0442	1
19	1
15.1326	1
18.9187	1
18.3046	1
16.6162	1
18.35	1
19.0721	1
16.6667	1
18.5787	1
17.9167	1
19.0075	1
15.5517	1
18.7617	1
18.7167	1
18.7875	1
18.9333	1
18.9267	1
19.0833	1
17.3533	1
18.8846	1
17.9746	1
19.0617	1
18.9833	1
18.5433	1
18.7667	1
17.56	1
18.5	1
16.9223	1
19.0333	1
17.4358	1
18.85	1
17.8429	1
18.9175	1
18.8333	1
17.6962	1
18.35	1
18.9567	1
18.5583	1
15.8304	1
18.9112	1
14.6	1
18.9721	1
18.5683	1
18.7538	1
18.65	1
18.6017	1
18.2313	1
18.6333	1
17.0667	1
18.0413	1
18.3471	1
18.2413	1
18.6333	1
19.0167	1
18.3333	1
18.44	1
19.0167	1
18.4125	1
18.9817	1
18.3192	1
19	1
13.8333	1
18.8517	1
17.8708	1
19.0833	1
18.01	1
18.3833	1
18.4567	1
18.5	1
19.0283	1
18.2717	1
18.9667	1
18.8404	1
18.3283	1
18.7833	1
18.5	1
17.6596	1
17.8883	1
18.6946	1
19.01	1
18.9783	1
18.56	1
17.9517	1
18.1667	1
17.4429	1
19.0108	1
18.6233	1
18.8768	1
17.1607	1
17.2654	1
18.65	1
18.966	1
18.0592	1
18.9083	1
18.0688	1
17.9124	1
19.0107	1
18.7175	1
18.7417	1
18.525	1
18.6667	1
18.4992	1
18.8735	1
17.5688	1
18.7701	1
18.7121	1
18.5	1
18.0646	1
18.1167	1
18.2167	1
18.3325	1
19	1
16.4917	1
17.8567	1
18.855	1
18.6917	1
18.8858	1
18.6925	1
18.8579	1
19.0333	1
19	1
19	1
18.2492	1
18.8476	1
18.7	1
16.6958	1
19.0467	1
16.39	1
18.9812	1
18.9485	1
18.2597	1
18.2483	1
17.1833	1
18.8383	1
18.9421	1
19	1
18.55	1
18.6562	1
19	1
19.0063	1
17.55	1
19.0083	1
18.3036	1
17.726	1
18.6889	1
19	1
18.1788	1
18.6167	1
18.4067	1
18.9354	1
18.15	1
17.9167	1
18.7343	1
18.8358	1
18.9833	1
17.9158	1
18.9233	1
18.6833	1
18.9563	1
18.7167	1
19.0433	1
18.9867	1
19	1
18.9235	1
18.2117	1
18.8667	1
18.6105	1
17.2833	1
17.6237	1
18.3313	1
16.7656	1
15.9163	1
18.0713	1
18.9667	1
18.3067	1
19.0042	1
18.8442	1
18.7577	1
18.4083	1
18.9075	1
16.3392	1
18.3833	1
18.4775	1
18.5667	1
18.7833	1
17.3646	1
17.7833	1
18.85	1
18.7417	1
18.8792	1
18.6863	1
19.0833	1
18.4	1
18.7	1
18.515	1
18.1767	1
18.5388	1
18.7342	1
18.5333	1
18.5312	1
19.0188	1
18.6667	1
17.3467	1
18.5167	1
18.25	1
18.9917	1
18.4771	1
18.4667	1
18.6833	1
18.1067	1
19.0275	1
17.6038	1
18.6729	1
18.76	1
18.6875	1
17.9496	1
15.05	1
19	1
18.9833	1
18.6167	1
18.65	1
18.8783	1
17.1083	1
19.0475	1
18.9733	1
18.9083	1
18.845	1
18.535	1
17.5333	1
15.75	1
18.2142	1
18	1
18.0229	1
18.7346	1
18.6779	1
18.7188	1
17.4717	1
18.7125	1
18.6917	1
17.8983	1
18.5883	1
18.5	1
18.0167	1
13.45	1
18.26	1
18.2708	1
19.0833	1
18.1333	1
18.0333	1
18.7167	1
17.1667	1
18.2138	1
18.7833	1
17.5025	1
17.9567	1
19.0667	1
18.5	1
19.0287	1
15.0967	1
18.3333	1
18.7833	1
17.8567	1
18.7533	1
17.5	1
18.1658	1
18.8383	1
18.9167	1
18.7492	1
18.7479	1
18.4983	1
18.0933	1
16.4646	1
18.4142	1
18.1233	1
17.6325	1
18.7167	1
19.0333	1
18.5	1
18.425	1
18.2	1
18.8833	1
16.2467	1
17.7806	1
18.85	1
17.3867	1
19.07	1
17.8879	1
17.7333	1
18.4667	1
16.1412	1
18.7167	1
17.82	1
18.835	1
18.8958	1
13.4733	1
18.9354	1
18.1217	1
18.43	1
19.0333	1
18.8017	1
18.25	1
18.8833	1
16.9887	1
18.9788	1
18.9846	1
18.7	1
15.8833	1
18.4692	1
18.7208	1
17.0833	1
18.9629	1
16.9587	1
18.5496	1
18.4767	1
18.8313	1
18.85	1
19.0833	1
18.4942	1
19.0667	1
18.5179	1
15.6472	1
18.8833	1
18.3146	1
17.6833	1
18.8179	1
18.3333	1
18.5583	1
17.8033	1
19.0883	1
17.5675	1
19.0167	1
18.605	1
19.0479	1
18.2725	1
17.0333	1
18.95	1
17.3712	1
16.9612	1
19	1
18.8633	1
18.62	1
18.77	1
18.0154	1
15.5712	1
19	1
17.7	1
18.91	1
19	1
18.1013	1
17.8333	1
17.98	1
18.5	1
18.8333	1
18.15	1
18.8487	1
17.735	1
18.5	1
16.8904	1
18.2521	1
17.9167	1
18.3458	1
18.495	1
17.6308	1
18.85	1
19	1
18.3142	1
18	1
17.1375	1
18.2575	1
18.45	1
17.6392	1
19.0167	1
19.0443	1
17.71	1
17.65	1
17.0672	1
18.2194	1
18.2833	1
19.0167	1
16.1549	1
19	1
18.7833	1
18.9333	1
19	1
15.9437	1
19.0167	1
18.9392	1
18.8083	1
17.0667	1
18.5624	1
18.1467	1
18.5125	1
19.0667	1
16.5242	1
18.9937	1
18.575	1
16.5167	1
18.6917	1
18.85	1
17.3167	1
18.2387	1
19.0645	1
18.1586	1
19	1
18.6333	1
18.5883	1
17.8667	1
18.8683	1
17.2883	1
18.5375	1
19.051	1
18.8667	1
19.0353	1
18.94	1
18.6204	1
18.8103	1
19.0071	1
18.6	1
18.64	1
18.1667	1
18.4625	1
18.2333	1
18.7006	1
17.915	1
17.9767	1
17.3008	1
18.6712	1
18.6317	1
18.5302	1
15.9278	1
17.8517	1
18.2338	1
18.2492	1
19.0346	1
18.315	1
18.6167	1
18.1625	1
18.2833	1
18.5333	1
18.4383	1
17.3204	1
16.5217	1
18.7438	1
19.0667	1
19.075	1
18.2333	1
18.7921	1
17.5271	1
18.6675	1
18.3142	1
19.0018	1
18.0167	1
18.05	1
18.9167	1
18.4667	1
17.3692	1
18.8396	1
17.4075	1
18.8529	1
18.832	1
18.35	1
17.8929	1
18.8333	1
18.35	1
18.9483	1
18.615	1
18.5875	1
18.7125	1
17.6137	1
18.9408	1
18.75	1
18.65	1
18.8579	1
18.3533	1
18.4695	1
18.8403	1
17.5833	1
17.6	1
17.9974	1
17.8833	1
17.2	1
17.9899	1
18.9497	1
18.405	1
18.65	1
18.6667	1
18.9292	1
17.8012	1
18.725	1
18.5667	1
18.8833	1
18.9833	1
18.0057	1
16.7942	1
16.7763	1
17.0287	1
18.6187	1
19	1
19	1
18.7542	1
19.0225	1
19.075	1
18.7917	1
19.0012	1
18.9467	1
17.9025	1
18.5	1
18.0242	1
19.0867	1
18.5	1
18.065	1
18.8133	1
18.5333	1
18.8325	1
19	1
18.603	1
17.7392	1
18.8303	1
18.2742	1
17.18	1
18.78	1
18.3833	1
18.9713	1
19.0125	1
18.6	1
18.39	1
18.8	1
18.9242	1
18.7042	1
18.6167	1
18.8942	1
18.7333	1
18.4075	1
17.6833	1
17.86	1
19.075	1
18.4333	1
18.8304	1
19.0333	1
18.55	1
17.45	1
18.8817	1
18.75	1
17.5667	1
18.95	1
18.5558	1
18.2112	1
19	1
16.7646	1
19.0833	1
18.4667	1
18.6687	1
14.9767	1
18.6596	1
18.5833	1
18.22	1
18.5188	1
19.09	1
18.8558	1
18.6382	1
18.6275	1
18.5333	1
18.4933	1
18.2942	1
18.9	1
18.5304	1
17.8708	1
18.1058	1
18.4167	1
18.5162	1
18.5667	1
18.1842	1
18.06	1
19.0733	1
18.9	1
18.805	1
18.6396	1
18.3075	1
17.9717	1
18.9333	1
17.5833	1
17.9833	1
18.8243	1
18.3333	1
18.5517	1
19.0333	1
18.6828	1
18.3823	1
18.2771	1
18.0167	1
18.6442	1
17.15	1
17.75	1
18.9706	1
18.7771	1
18.4121	1
17.2667	1
18.0375	1
18.2283	1
18.9464	1
18.56	1
18.3983	1
18.0067	1
18.0517	1
17.7121	1
18.9325	1
19.05	1
18.6333	1
19.0583	1
18.9167	1
18.65	1
17.8958	1
18.3687	1
17.6167	1
18.5875	1
18.8625	1
18.8875	1
19.0025	1
18.72	1
18.5633	1
18.3496	1
18.7333	1
19.03	1
18.5817	1
18.8898	1
18.35	1
14.44	1
17.6692	1
18.8667	1
18.8571	1
17.9358	1
17.8964	1
19.0758	1
18.5875	1
18.7396	1
19.0087	1
17.5	1
17.65	1
14.0567	1
18.48	1
18.9933	1
18.5617	1
18.9505	1
19.0183	1
17.7333	1
18.8667	1
18.5025	1
18.9856	1
17.7237	1
18.4458	1
17.5154	1
17.9846	1
18.075	1
19.0833	1
18.9333	1
18.7833	1
17.3517	1
19	1
17.5975	1
17.5292	1
18.8221	1
17.3167	1
18.8825	1
19.0667	1
17.75	1
18.6079	1
19	1
17.5919	1
18.4961	1
18.5078	1
18.5476	1
18.6	1
18.7	1
18.9375	1
19	1
19.0317	1
18.5333	1
13.7464	1
13.8333	1
17.9346	1
17.5833	1
18.0333	1
17.8313	1
18.603	1
19.0413	1
19.0092	1
18.9	1
17.8183	1
18.555	1
18	1
17.7479	1
18.775	1
17.6833	1
18.7667	1
17.6727	1
17.6583	1
18.9833	1
18.7125	1
18.5875	1
18.4083	1
18.9167	1
17.1392	1
18.6333	1
18.3	1
18.15	1
18.9167	1
18.9828	1
18.6304	1
17.75	1
19.0825	1
17.7242	1
19.0167	1
18.4383	1
18.8333	1
18.45	1
16.9138	1
17.9917	1
18.965	1
18.5975	1
17.9667	1
18.9667	1
17.7333	1
18.7333	1
18.5354	1
18.9713	1
18.7833	1
17.8392	1
19	1
18.8333	1
18.32	1
16.9088	1
18.9667	1
17.4697	1
18.8314	1
18.9812	1
19.05	1
19.0733	1
18.5	1
18.7242	1
19.05	1
18.6333	1
19	1
18.8047	1
18.1333	1
18.5153	1
18.9187	1
18.6083	1
19	1
18.945	1
19.0333	1
18.5	1
18.9167	1
17.7667	1
18.9067	1
18.3167	1
18.7083	1
18.8092	1
18.4833	1
18.7233	1
18.6167	1
18.9967	1
18.8008	1
18.2167	1
18.9083	1
18.6092	1
18.1575	1
18.0333	1
18.6583	1
18.9325	1
18.3125	1
17.6996	1
18.4779	1
18.6783	1
18.2433	1
18.05	1
18.95	1
15.4767	1
17.05	1
18.99	1
19.04	1
18	1
18.5167	1
18.6979	1
18.4133	1
17.6833	1
18.7771	1
19.0667	1
17.9667	1
18.9433	1
19.0063	1
19.05	1
17.8667	1
18.55	1
17.4833	1
18.8246	1
18.1333	1
18.9208	1
16.04	1
19.0083	1
17.7933	1
19.0396	1
19.05	1
15.65	1
18.8333	1
18.585	1
19.0896	1
17.6267	1
18.6558	1
18.4583	1
18.595	1
18.7167	1
18.2833	1
18.7617	1
18.8792	1
17.6104	1
17.775	1
18.8558	1
18.3067	1
17.6525	1
19.0833	1
18.7108	1
18.8017	1
18.9667	1
18.8117	1
16.3183	1
17.9433	1
18.4688	1
18.6583	1
18.9721	1
18.8146	1
13.3367	1
18.7754	1
18.9833	1
17.4462	1
18.8167	1
15.185	1
18.4917	1
18.6	1
18.8308	1
19.0704	1
18.4675	1
17.6167	1
18.4667	1
18.3242	1
18.9796	1
18.7583	1
18.5333	1
18.65	1
18.2317	1
18.9842	1
17.4417	1
17.98	1
18.7958	1
18.5458	1
18.4575	1
19	1
18.6	1
18.05	1
18.9267	1
18.6792	1
18.6667	1
16.8	1
18.8762	1
18.3017	1
18.8333	1
18.8567	1
17.95	1
18.885	1
18.65	1
17.7667	1
18.8408	1
18.1154	1
18.7925	1
16.8533	1
18.6667	1
18.4083	1
18.4733	1
19.0833	1
18.25	1
18.94	1
15.9333	1
18.2833	1
18.5533	1
18.9833	1
18.2258	1
15.95	1
19	1
18.5	1
14.6042	1
19.05	1
18.8813	1
18.7483	1
17.5787	1
18.4667	1
18.5	1
18.9375	1
18.8067	1
18.6367	1
19.0167	1
17.9383	1
18.2833	1
18.8229	1
18.5	1
18.3667	1
18.4763	1
18.6483	1
18.2817	1
19.05	1
18.8604	1
17.5	1
18.75	1
19.0825	1
18.4713	1
18.75	1
18.7629	1
18.5	1
18.7271	1
18.7925	1
18.9333	1
18.8033	1
18.85	1
18.8667	1
18.3642	1
18.0333	1
18.8792	1
18.6379	1
19.0833	1
18.3738	1
18.9833	1
18.6167	1
17.5833	1
18.1283	1
19.0033	1
18.6033	1
18.8692	1
18.6021	1
17.2225	1
18.5	1
19.075	1
18.9	1
19.0613	1
19.0167	1
18.6508	1
16.9408	1
18.4167	1
18.6037	1
18.5642	1
19.0433	1
19.075	1
17.5433	1
18.2583	1
18.7921	1
18.9054	1
18.1713	1
19.0808	1
19	1
18.93	1
18.97	1
18.6167	1
18.1846	1
18.1542	1
17.7875	1
18.7033	1
18.6496	1
18.0312	1
17.4288	1
18.7967	1
17.7296	1
18.8167	1
18.2329	1
18.7354	1
17.7338	1
18.7967	1
18.8333	1
18.85	1
18.4017	1
19.0667	1
18.6142	1
17.9221	1
18.8721	1
18.4667	1
18.1833	1
18.6708	1
18.2167	1
18.4667	1
18.25	1
18.8167	1
18.0333	1
18.7333	1
18.6458	1
17.3667	1
18	1
18.4879	1
17.03	1
18.95	1
15.25	1
18.73	1
18.15	1
18.065	1
18.3971	1
17.5492	1
18.45	1
18.795	1
18.6833	1
18.9775	1
19.0533	1
18.5592	1
18.1667	1
18.65	1
19	1
18.2	1
18.665	1
19.0888	1
18.8833	1
19.0667	1
18.6167	1
18.8092	1
18.9713	1
18.3612	1
18.9833	1
18.7	1
18.835	1
18.9	1
17.4	1
18.4183	1
18.9417	1
17.17	1
18.9996	1
18.8333	1
18.4667	1
18.6808	1
18.6067	1
18.6	1
19	1
18.9196	1
18.8983	1
18.6583	1
18.5425	1
18.3054	1
19.0167	1
18.5	1
18.6667	1
18.1167	1
18.8425	1
18.7833	1
18.9242	1
18.5258	1
18.455	1
19.0083	1
18.9563	1
18.7017	1
18	1
18.2183	1
19.0667	1
18.9033	1
18.6417	1
18.5717	1
18.9375	1
17.4833	1
17.4354	1
17.475	1
18.1667	1
19.0404	1
17.3833	1
18.4	1
18.7646	1
18.6167	1
17.6396	1
17.9133	1
18.63	1
18.8	1
17.7229	1
18.9333	1
18.4417	1
18.9917	1
19.045	1
17.8933	1
18.4854	1
18.9967	1
19.03	1
17.97	1
18.7167	1
18.8533	1
18.25	1
18.9833	1
18.3333	1
17.5875	1
18.4667	1
18.8383	1
19.0108	1
18.6333	1
18.6179	1
19	1
18.9333	1
18.77	1
19.0583	1
18.4683	1
18.94	1
17.9846	1
17.5625	1
18.5908	1
18.6146	1
18.6788	1
18.0167	1
19.0667	1
18.8683	1
18.505	1
17.7117	1
19	1
18.9458	1
18.6192	1
19.0354	1
18.5	1
18.9921	1
18.6729	1
18.7383	1
18.2175	1
18.645	1
18.1667	1
19.0692	1
13.86	1
19.0667	1
18.7642	1
18.8333	1
18.4283	1
18.2338	1
18.95	1
18.3667	1
18.9058	1
18.0333	1
18.3417	1
18.9333	1
18.8833	1
18.9217	1
13.5733	1
15.9	1
18.6062	1
18.7871	1
18.5	1
18.9667	1
17.8	1
17.1938	1
18.99	1
18.6271	1
18.7404	1
18.6146	1
18.8117	1
18.06	1
16.0833	1
19.0067	1
18.965	1
18	1
14.8492	1
14.9733	1
18.3	1
18.5	1
18.8333	1
18.5183	1
17.3833	1
18.6375	1
18.8438	1
18.4833	1
18.65	1
18.6604	1
18.6212	1
18.3833	1
18.7579	1
18.1833	1
18.8667	1
17.3167	1
18.5038	1
18.6333	1
19.05	1
19.05	1
18.9667	1
18.2417	1
18.8667	1
19.0129	1
17.6042	1
17.33	1
17.7333	1
18.9396	1
16.4667	1
17.84	1
18.5	1
19.01	1
18.0188	1
18.9646	1
18.6288	1
18.8333	1
18.71	1
17.9667	1
18.6029	1
16.5433	1
18.7167	1
18.8	1
17.55	1
14.9483	1
18.4667	1
18.0667	1
17.85	1
18.5167	1
17.75	1
18.2783	1
19.0633	1
18.7504	1
15.6	1
17.995	1
18.7667	1
16.3333	1
18.9558	1
16.9983	1
19	1
18.23	1
16.3083	1
18.5	1
17.6167	1
17.2983	1
18.7912	1
18.9833	1
19.0267	1
18.9833	1
18.7833	1
18.9042	1
19.0167	1
18	1
18.02	1
18.97	1
15.4667	1
18.8833	1
17.5	1
18.1625	1
18.4	1
18.675	1
18.925	1
17.7333	1
19.0883	1
18.8687	1
17.985	1
18.5904	1
15.2025	1
18.9683	1
18.9042	1
17.7937	1
18.34	1
18.0833	1
18.9583	1
18.9642	1
18.5021	1
18.4867	1
18.8583	1
18.8	1
17	1
18.9792	1
18.4604	1
18.8667	1
18.9767	1
19.0333	1
17.6	1
17.9667	1
18.8	1
18.8217	1
18.3667	1
18.1167	1
18.3333	1
18.5892	1
17.7667	1
18.7158	1
15.7696	1
18.0333	1
18.8046	1
18.85	1
19.0167	1
19.0858	1
18.9	1
18.5971	1
18.8333	1
16.6913	1
18.3	1
18.96	1
19.0229	1
18.4667	1
19.0167	1
18.8333	1
18.5379	1
18.1575	1
18.5	1
18.4729	1
18.65	1
18.835	1
18.3092	1
18.955	1
18.6917	1
18.75	1
18.4767	1
17.9312	1
18.6396	1
18.6233	1
18.9417	1
19.045	1
16.1462	1
18.1325	1
16.1221	1
18.38	1
18.3896	1
18.9583	1
18.9242	1
17.9	1
16.6075	1
18.7696	1
19	1
18.3833	1
17.4633	1
17.5904	1
18.7563	1
17.8142	1
19.0417	1
18.5667	1
18.8667	1
18.9167	1
14.5938	1
18.7263	1
17.7333	1
17.9667	1
17.1667	1
18.54	1
18.525	1
19.05	1
19.0667	1
18.5033	1
17.79	1
18.7996	1
18.3833	1
19.0267	1
14.9833	1
18.965	1
17.7158	1
18.9958	1
17.4	1
19	1
18.0833	1
18.8667	1
18.7462	1
18.5642	1
18.35	1
17.8212	1
19.0896	1
18.9829	1
18.19	1
19.0542	1
17.9167	1
18.5833	1
18.2108	1
18.7571	1
17.7437	1
19	1
18.6333	1
18.9067	1
17.7996	1
14.7	1
18.7613	1
18.1187	1
18.0404	1
18.6208	1
18.895	1
19.0833	1
18.45	1
17.8425	1
19.0617	1
18.9596	1
18.5283	1
18.74	1
19	1
18.5733	1
17.8333	1
18.8383	1
18.5217	1
18.1475	1
17.8533	1
18.9679	1
18.5442	1
18.6	1
18.345	1
19.0333	1
17.5717	1
16.1962	1
18.0792	1
19	1
19.03	1
18.3167	1
19.0533	1
18.1	1
18.7667	1
17.8804	1
18.3333	1
18.7658	1
18.9842	1
18.9667	1
17.1242	1
18.5167	1
17.2333	1
18.7267	1
18.6942	1
16.1883	1
18.9283	1
18.6167	1
18.5	1
18.5	1
18.0667	1
15.7875	1
17.9154	1
17.5167	1
19.0167	1
18.7933	1
18.1279	1
18.8683	1
16.0592	1
18.9333	1
17.5467	1
18.8167	1
18.75	1
18.8667	1
18.0687	1
18.2658	1
18.25	1
18.0388	1
19.0396	1
18.6825	1
18.4267	1
19.0658	1
17.3992	1
17.4667	1
18.2071	1
18.3421	1
18.1367	1
18.4	1
19.08	1
19	1
18.1717	1
18.7442	1
18.7333	1
18.9667	1
18.4333	1
18.8883	1
18.7667	1
17.6442	1
19	1
18.8346	1
17.6588	1
18.6167	1
18.7958	1
18.5	1
18.9	1
19.0654	1
18.75	1
17.775	1
17.2575	1
19.0833	1
19.0633	1
18.05	1
18.9667	1
18.5167	1
16.5667	1
18.6875	1
19.0333	1
18.2417	1
18.485	1
18.5854	1
18.85	1
18.0292	1
18.8833	1
18.4937	1
19.0792	1
18.9167	1
18.54	1
18.7333	1
18.2167	1
18.0667	1
17.1017	1
16.6	1
18.55	1
17.7483	1
17.9967	1
18.9317	1
18.6333	1
18.7183	1
17.9546	1
15.05	1
18.89	1
18.7	1
18.2787	1
18.7979	1
18.5467	1
18.6667	1
18.5167	1
17.38	1
17	1
18.72	1
18.9533	1
19.0275	1
18.5046	1
18.9667	1
18.6521	1
18.9846	1
18.8781	1
18.75	1
17.5	1
18.7793	1
19.0667	1
19.0831	1
18.8718	1
18.5	1
18.2581	1
18.8321	1
18.0667	1
17.8	1
18.8667	1
18.7917	1
14.8367	1
18.5596	1
18.2167	1
18.39	1
18.39	1
18.5489	1
18.9683	1
17.9975	1
18.2	1
18.2333	1
18.9435	1
17.9687	1
18.4742	1
18.4235	1
19.0667	1
18	1
18.7333	1
18.95	1
18.7167	1
19.0833	1
18.9478	1
18.7017	1
16.905	1
18.4979	1
17.6879	1
18.5	1
18.5	1
18.8853	1
18.5696	1
18.1525	1
18.1846	1
17.2149	1
18.9279	1
18.3333	1
18.1333	1
18.4662	1
18.3188	1
17.3	1
18.5683	1
18.515	1
18.5788	1
18.6333	1
18.1875	1
18.8667	1
18.9373	1
18.1767	1
19	1
18.3004	1
17.6261	1
16.9464	1
17.5542	1
17.8597	1
18.2881	1
18.7419	1
18.3667	1
17.9633	1
19.0167	1
18.87	1
18.2383	1
18.7685	1
18.6667	1
18.9696	1
18.7297	1
18.73	1
17.9567	1
18.9575	1
19	1
18.9417	1
17.4974	1
17.0521	1
18.8972	1
17.5138	1
18.8023	1
19.0846	1
18.8133	1
18.6583	1
18.7606	1
17.9476	1
18.3708	1
18.2267	1
18.8967	1
17.4128	1
16.1667	1
15.6858	1
16.8667	1
18.4842	1
18.3696	1
18.7875	1
17.67	1
18.0067	1
19.0333	1
16.0025	1
17.4696	1
18.4453	1
18.1628	1
18.0979	1
17.6833	1
18.2	1
17.1803	1
18.7833	1
18.0183	1
18.5	1
14.4946	1
18.4717	1
15.6042	1
18.8333	1
18.9833	1
18.9816	1
18.4167	1
18.3596	1
18.7967	1
17.2346	1
18.3333	1
17.3188	1
18.7746	1
18.8382	1
18.7333	1
17.9042	1
19	1
17.75	1
18.0433	1
18.9167	1
18.8583	1
19.0388	1
17.905	1
18.7596	1
18.7987	1
17.8	1
18.975	1
18.3525	1
16.8555	1
18.0909	1
16.398	1
18.0371	1
18.6333	1
18.25	1
17.3858	1
18.5275	1
18.4242	1
18.5437	1
17.7757	1
18.1667	1
18.2667	1
18.6917	1
18.9667	1
18.8333	1
17.8032	1
18.5167	1
17.9821	1
18.4667	1
18.8333	1
18.0833	1
18.645	1
17.6125	1
19.0748	1
18.9039	1
19.0333	1
18.4396	1
18.8275	1
18.585	1
18.0033	1
18.0167	1
18.2829	1
18.8754	1
17.9225	1
19.0306	1
18.45	1
18.2154	1
18.0504	1
18.2664	1
18.579	1
17.6667	1
18.3163	1
18.4758	1
18.2077	1
18.9846	1
18.2333	1
18.43	1
18.9167	1
18.1029	1
18.8667	1
18.75	1
18.7	1
18.9833	1
18.2833	1
18.6933	1
18.6412	1
18.9471	1
19.0676	1
18.8	1
18.85	1
16.9617	1
17.9167	1
17.8692	1
18.5	1
18.62	1
18.5	1
19.0247	1
18.6947	1
18.3781	1
17.9869	1
18.0221	1
18.125	1
17.2242	1
18.41	1
18.6059	1
18.2833	1
18.9207	1
18.3658	1
16.7654	1
18.7486	1
18.2701	1
18.5063	1
18.2485	1
18.9667	1
18.3333	1
18.5043	1
18.7436	1
18.0567	1
18.8354	1
19.052	1
18.9833	1
16.55	1
18.5274	1
19	1
18.4525	1
15.7258	1
18.0965	1
18.45	1
19.0897	1
17.905	1
18.9563	1
18.0958	1
18.7564	1
18.8229	1
17.2759	1
18.4356	1
18.7436	1
17.7354	1
17.5	1
18.9162	1
18.778	1
18.8367	1
18.806	1
17.5008	1
18.5933	1
18.5248	1
18.527	1
18.4333	1
17.8312	1
18.2513	1
18.7333	1
17.1764	1
17.7067	1
18.5481	1
18.4654	1
18.7367	1
18.74	1
16.4962	1
18.7746	1
18.0721	1
18.1333	1
18.6167	1
18.5	1
16.8756	1
17.9046	1
18.2308	1
18.0553	1
18.8524	1
18.6842	1
18.5912	1
17.7093	1
17.6633	1
18.6146	1
18.1721	1
16.5265	1
19.09	1
16.325	1
18.4558	1
18.8649	1
18.7929	1
18.8136	1
17.6587	1
17.2475	1
17.65	1
18.8954	1
18.09	1
18.5632	1
18.0667	1
18.729	1
18.6333	1
18.3628	1
18.8438	1
17.65	1
18.328	1
16.2917	1
18	1
19.0213	1
19.0308	1
17.5333	1
19.0158	1
18.7209	1
18.2317	1
15.7274	1
17.9842	1
18.32	1
19.0904	1
17.8871	1
18.95	1
18.9676	1
18.6317	1
19.0175	1
18.6346	1
18.8617	1
18.8333	1
17.95	1
18.1633	1
18.1	1
18.9949	1
18.6158	1
18.3867	1
18.1667	1
18.5086	1
18.3174	1
18.6406	1
18.3029	1
18.8767	1
16.8907	1
19.0167	1
18.0495	1
17.995	1
18.6849	1
17.55	1
19.0514	1
16.2911	1
18.5	1
18.325	1
18.8	1
18.1354	1
18.9058	1
18.9	1
18.9367	1
18.9209	1
18.74	1
18.5667	1
18.8206	1
19.0278	1
18.5167	1
18.6264	1
18.7867	1
16.6068	1
17.7918	1
18.3741	1
18.655	1
18.6021	1
18.9925	1
17.5225	1
17	1
18.8833	1
18.6069	1
18.8505	1
18.6521	1
18.2542	1
17.7917	1
18.55	1
18.9467	1
18.0833	1
17.1925	1
18.1147	1
18.2842	1
15.3833	1
18.8533	1
18.406	1
17.5567	1
18.9227	1
18.9303	1
18.155	1
18.5	1
18.1796	1
19.0167	1
18.8833	1
18.9332	1
17.7775	1
18.5742	1
17.1108	1
17.5167	1
18.5	1
18.1008	1
17.9487	1
17.9	1
18.6833	1
18.5667	1
18.7983	1
17.8687	1
18.5503	1
17.75	1
18.905	1
18.7833	1
18.2	1
18.8542	1
18.8716	1
18.2625	1
17.4917	1
18.6531	1
17.4833	1
16.4105	1
18.8142	1
17.6442	1
18.0554	1
18.0218	1
18.8644	1
18.525	1
18.5	1
18.8167	1
18.5333	1
18.675	1
18.2167	1
17.0167	1
18.9667	1
18.2833	1
18.6495	1
18.9875	1
18.7867	1
18.9006	1
18.7492	1
18.35	1
18.2488	1
18.5475	1
18.8065	1
16.9917	1
18.4971	1
18.2621	1
18.9566	1
17.7871	1
18.6497	1
18.447	1
19.0701	1
19.0575	1
18.3679	1
19.0531	1
18.3403	1
18.9833	1
18.4217	1
18.85	1
18.522	1
19	1
18.6667	1
18.13	1
18.4067	1
18.6633	1
18.95	1
18.4271	1
17.7078	1
18.6631	1
18.9873	1
18.7996	1
18.4258	1
17.3504	1
18.54	1
18.5167	1
17.305	1
17.0507	1
17.8621	1
18.3642	1
18.6425	1
18.6333	1
17.7233	1
18.9608	1
18.4467	1
19.06	1
17.8283	1
18.3621	1
18.7231	1
18.9062	1
17.7333	1
17.452	1
19.0518	1
19.0667	1
[truncated: 19,007 more rows]

## Sheet: figure_1i
Avg. First Calorie Shift	Decile
0.355	0
0.427273	0
0.67004	0
0.470238	0
0.629762	0
0.686905	0
0.459722	0
0.234524	0
0.561905	0
0.534722	0
0.561538	0
0.435714	0
0.640655	0
0.40877	0
0.54359	0
0.541026	0
0.602564	0
0.379762	0
0.668182	0
0.579762	0
0.664103	0
0.545455	0
0.484944	0
0.652381	0
0.635714	0
0.542857	0
0.693932	0
0.451667	0
0.604167	0
0.374359	0
0.641667	0
0.667421	0
0.490476	0
0.354762	0
0.585714	0
0.583333	0
0.551389	0
0.598485	0
0.573611	0
0.556944	0
0.52619	0
0.446429	0
0.484615	0
0.478205	0
0.407543	0
0.641026	0
0.401515	0
0.6	0
0.202778	0
0.576389	0
0.695833	0
0.303571	0
0.686905	0
0.517679	0
0.633389	0
0.508426	0
0.642857	0
0.477778	0
0.42381	0
0.42	0
0.433194	0
0.39359	0
0.648718	0
0.535714	0
0.510397	0
0.619048	0
0.495	0
0.65	0
0.292857	0
0.484848	0
0.3	0
0.533333	0
0.364425	0
0.638889	0
0.587179	0
0.692308	0
0.423333	0
0.566667	0
0.573909	0
0.505128	0
0.541667	0
0.696429	0
0.425	0
0.447361	0
0.28502	0
0.278782	0
0.698333	0
0.530516	0
0.479762	0
0.574359	0
0.689402	0
0.45	0
0.380321	0
0.637179	0
0.607897	0
0.585714	0
0.432222	0
0.571088	0
0.371667	0
0.568175	0
0.5	0
0.544048	0
0.462176	0
0.594872	0
0.644444	0
0.613016	0
0.552778	0
0.619048	0
0.634615	0
0.52994	0
0.620513	0
0.580952	0
0.281984	0
0.518194	0
0.668526	0
0.701282	0
0.60875	0
0.462579	0
0.342857	0
0.672906	0
0.451047	0
0.620513	0
0.385897	0
0.518333	0
0.253571	0
0.666667	0
0.671795	0
0.475	0
0.519048	0
0.664762	0
0.669048	0
0.503571	0
0.691026	0
0.552564	0
0.534889	0
0.557143	0
0.579762	0
0.677778	0
0.653571	0
0.591667	0
0.393184	0
0.553846	0
0.288462	0
0.689744	0
0.636852	0
0.5125	0
0.235023	0
0.677273	0
0.697222	0
0.66703	0
0.641667	0
0.644048	0
0.644048	0
0.634722	0
0.679762	0
0.612944	0
0.533333	0
0.571131	0
0.610962	0
0.458333	0
0.704306	0
0.642308	0
0.315152	0
0.282051	0
0.543333	0
0.515385	0
0.458333	0
0.7	0
0.665256	0
0.702564	0
0.510714	0
0.385897	0
0.424359	0
0.67619	0
0.577778	0
0.572619	0
0.645238	0
0.634615	0
0.541667	0
0.551389	0
0.490476	0
0.458974	0
0.501389	0
0.538095	0
0.691667	0
0.422222	0
0.638462	0
0.384524	0
0.517857	0
0.598718	0
0.547436	0
0.647619	0
0.641667	0
0.555128	0
0.513333	0
0.634615	0
0.59881	0
0.575641	0
0.336364	0
0.625758	0
0.403056	0
0.461538	0
0.673077	0
0.461905	0
0.701515	0
0.583333	0
0.403846	0
0.533333	0
0.602854	0
0.6	0
0.55641	0
0.694872	0
0.281818	0
0.657692	0
0.422222	0
0.39881	0
0.431667	0
0.686364	0
0.482143	0
0.571429	0
0.668889	0
0.674694	0
0.540476	0
0.365152	0
0.692308	0
0.692857	0
0.65119	0
0.665476	0
0.670238	0
0.501282	0
0.57619	0
0.57381	0
0.460714	0
0.370833	0
0.343056	0
0.326667	0
0.578571	0
0.586905	0
0.67619	0
0.627381	0
0.526667	0
0.7	0
0.7	0
0.556061	0
0.675128	0
0.488462	0
0.361538	0
0.584524	0
0.503571	0
0.417949	0
0.640909	0
0.387179	0
0.634103	0
0.652564	0
0.475641	0
0.338462	0
0.391667	0
0.57619	0
0.386364	0
0.695238	0
0.635714	0
0.4875	0
0.416667	0
0.391667	0
0.609091	0
0.633333	0
0.609722	0
0.686364	0
0.375	0
0.65119	0
0.519231	0
0.637949	0
0.337179	0
0.698611	0
0.674359	0
0.644048	0
0.513611	0
0.233333	0
0.611905	0
0.377381	0
0.576923	0
0.65	0
0.522083	0
0.487094	0
0.477381	0
0.561111	0
0.420238	0
0.284524	0
0.435876	0
0.655	0
0.588462	0
0.671349	0
0.683333	0
0.55	0
0.57381	0
0.706944	0
0.461111	0
0.69359	0
0.595534	0
0.70119	0
0.424252	0
0.704762	0
0.560615	0
0.672222	0
0.697436	0
0.641667	0
0.672778	0
0.537179	0
0.3	0
0.696154	0
0.560714	0
0.627381	0
0.612877	0
0.563636	0
0.65	0
0.608974	0
0.70641	0
0.441667	0
0.633333	0
0.636364	0
0.701515	0
0.513889	0
0.494107	0
0.523547	0
0.643125	0
0.406068	0
0.60119	0
0.536204	0
0.614623	0
0.519048	0
0.573135	0
0.558718	0
0.602564	0
0.511111	0
0.570513	0
0.46881	0
0.683333	0
0.570833	0
0.471175	0
0.545238	0
0.683704	0
0.565385	0
0.686865	0
0.567302	0
0.559901	0
0.697824	0
0.583472	0
0.226239	0
0.424359	0
0.5375	0
0.60119	0
0.491667	0
0.575	0
0.679167	0
0.298333	0
0.568631	0
0.465476	0
0.430919	0
0.686692	0
0.652778	0
0.517698	0
0.641026	0
0.542659	0
0.385714	0
0.680085	0
0.674017	0
0.594048	0
0.685714	0
0.453846	0
0.676389	0
0.248611	0
0.570513	0
0.197424	0
0.577778	0
0.605556	0
0.444048	0
0.411538	0
0.628819	0
0.479583	0
0.648889	0
0.532139	0
0.601515	0
0.487202	0
0.651409	0
0.579637	0
0.447222	0
0.50119	0
0.667857	0
0.634742	0
0.574676	0
0.657094	0
0.587179	0
0.528571	0
0.360256	0
0.545238	0
0.55	0
0.646706	0
0.515152	0
0.625	0
0.631818	0
0.675641	0
0.561905	0
0.517929	0
0.607044	0
0.622222	0
0.528036	0
0.497619	0
0.396154	0
0.448115	0
0.541786	0
0.347436	0
0.697176	0
0.473077	0
0.561538	0
0.616071	0
0.683333	0
0.647877	0
0.691548	0
0.40119	0
0.521429	0
0.702564	0
0.623889	0
0.312564	0
0.626154	0
0.668333	0
0.428373	0
0.386028	0
0.702381	0
0.509524	0
0.471825	0
0.616667	0
0.615152	0
0.668376	0
0.679167	0
0.528504	0
0.251282	0
0.619048	0
0.48	0
0.290774	0
0.702183	0
0.342308	0
0.601325	0
0.620833	0
0.338397	0
0.583333	0
0.645641	0
0.259722	0
0.412738	0
0.492063	0
0.481818	0
0.6375	0
0.566667	0
0.543651	0
0.400778	0
0.478849	0
0.591667	0
0.697222	0
0.665476	0
0.687179	0
0.553571	0
0.563095	0
0.42619	0
0.521845	0
0.207449	0
0.611905	0
0.580769	0
0.454762	0
0.571795	0
0.504829	0
0.0492824	0
0.589944	0
0.371548	0
0.580769	0
0.701282	0
0.701515	0
0.657143	0
0.513889	0
0.633413	0
0.361905	0
0.694369	0
0.658974	0
0.561667	0
0.684563	0
0.677083	0
0.597222	0
0.366528	0
0.517857	0
0.693056	0
0.645833	0
0.173333	0
0.565406	0
0.677714	0
0.673611	0
0.621795	0
0.669697	0
0.658974	0
0.361905	0
0.681052	0
0.703571	0
0.694048	0
0.387179	0
0.435714	0
0.483333	0
0.26096	0
0.542778	0
0.398718	0
0.675579	0
0.61351	0
0.657143	0
0.388889	0
0.678205	0
0.33756	0
0.386905	0
0.531944	0
0.513095	0
0.693632	0
0.301389	0
0.464884	0
0.678205	0
0.67	0
0.0333333	0
0.636726	0
0.221429	0
0.440726	0
0.628205	0
0.555377	0
0.7	0
0.373611	0
0.569048	0
0.672727	0
0.616667	0
0.468182	0
0.5765	0
0.557143	0
0.4875	0
0.605952	0
0.68	0
0.683333	0
0.411825	0
0.623077	0
0.689643	0
0.644872	0
0.233162	0
0.701282	0
0.291869	0
0.606667	0
0.70641	0
0.658333	0
0.5375	0
0.496806	0
0.671429	0
0.575	0
0.702381	0
0.669365	0
0.447619	0
0.612821	0
0.606061	0
0.485556	0
0.538889	0
0.620238	0
0.641667	0
0.391667	0
0.630556	0
0.698353	0
0.507401	0
0.666667	0
0.525476	0
0.502063	0
0.7	0
0.679145	0
0.556944	0
0.697436	0
0.689286	0
0.672929	0
0.536111	0
0.608974	0
0.525	0
0.438636	0
0.369028	0
0.556528	0
0.604762	0
0.499295	0
0.500437	0
0.454762	0
0.625	0
0.475	0
0.50756	0
0.544872	0
0.55629	0
0.705128	0
0.44359	0
0.583333	0
0.511111	0
0.165456	0
0.639394	0
0.658974	0
0.438148	0
0.323611	0
0.43631	0
0.466902	0
0.568974	0
0.384419	0
0.677273	0
0.511538	0
0.658333	0
0.302321	0
0.645455	0
0.531944	0
0.694139	0
0.471795	0
0.568056	0
0.590856	0
0.233718	0
0.625	0
0.691667	0
0.69881	0
0.564286	0
0.494017	0
0.53373	0
0.180556	0
0.583356	0
0.451667	0
0.470238	0
0.656944	0
0.666667	0
0.663333	0
0.538889	0
0.683333	0
0.546726	0
0.630303	0
0.554637	0
0.558333	0
0.580303	0
0.29359	0
0.52619	0
0.655556	0
0.611905	0
0.499124	0
0.528981	0
0.653571	0
0.458944	0
0.425	0
0.477454	0
0.346154	0
0.466774	0
0.559087	0
0.666667	0
0.52	0
0.463095	0
0.684524	0
0.658333	0
0.515152	0
0.517857	0
0.602381	0
0.676923	0
0.471429	0
0.494048	0
0.151627	0
0.442424	0
0.555128	0
0.691667	0
0.67381	0
0.655	0
0.618333	0
0.311905	0
0.588462	0
0.534615	0
0.216667	0
0.664286	0
0.25594	0
0.267857	0
0.296429	0
0.580769	0
0.693333	0
0.646154	0
0.488889	0
0.592308	0
0.661984	0
0.662579	0
0.516667	0
0.487179	0
0.552381	0
0.522929	0
0.594841	0
0.645238	0
0.612821	0
0.480769	0
0.409524	0
0.527381	0
0.301667	0
0.695238	0
0.593535	0
0.692424	0
0.297619	0
0.695238	0
0.635	0
0.502381	0
0.680952	0
0.676923	0
0.640909	0
0.463095	0
0.543939	0
0.507692	0
0.616667	0
0.680952	0
0.52619	0
0.682143	0
0.589744	0
0.47	0
0.528205	0
0.585714	0
0.447619	0
0.64359	0
0.689286	0
0.531667	0
0.657143	0
0.614286	0
0.344444	0
0.566667	0
0.370238	0
0.705	0
0.606061	0
0.467949	0
0.656061	0
0.0940476	0
0.666667	0
0.5	0
0.65119	0
0.602381	0
0.643056	0
0.661538	0
0.409524	0
0.238462	0
0.140718	0
0.575	0
0.665476	0
0.44297	0
0.50303	0
0.408333	0
0.417179	0
0.37619	0
0.378571	0
0.481774	0
0.326923	0
0.228571	0
0.651389	0
0.595455	0
0.691667	0
0.420238	0
0.586667	0
0.382051	0
0.448849	0
0.379491	0
0.7	0
0.570238	0
0.627381	0
0.671212	0
0.539744	0
0.544048	0
0.660714	0
0.684524	0
0.45006	0
0.567778	0
0.487879	0
0.630303	0
0.584722	0
0.500159	0
0.561759	0
0.690278	0
0.636905	0
0.344048	0
0.627273	0
0.614286	0
0.628571	0
0.703287	0
0.646154	0
0.67381	0
0.7	0
0.677273	0
0.29697	0
0.641026	0
0.7	0
0.535794	0
0.625758	0
0.501282	0
0.654222	0
0.579048	0
0.559524	0
0.525	0
0.5625	0
0.565385	0
0.480952	0
0.505128	0
0.505556	0
0.563095	0
0.70119	0
0.457692	0
0.67619	0
0.521429	0
0.576389	0
0.486364	0
0.681944	0
0.398485	0
0.661538	0
0.485714	0
0.34697	0
0.682143	0
0.637879	0
0.445833	0
0.442857	0
0.701389	0
0.525641	0
0.392857	0
0.441026	0
0.57859	0
0.404167	0
0.639744	0
0.620513	0
0.470238	0
0.67381	0
0.640476	0
0.542308	0
0.528788	0
0.696667	0
0.494048	0
0.398611	0
0.407576	0
0.571795	0
0.574359	0
0.528205	0
0.497619	0
0.535714	0
0.654545	0
0.594444	0
0.579167	0
0.488333	0
0.7	0
0.435714	0
0.271429	0
0.610714	0
0.684524	0
0.390476	0
0.666667	0
0.588889	0
0.634615	0
0.471429	0
0.616667	0
0.517857	0
0.556944	0
0.538333	0
0.703846	0
0.312821	0
0.160256	0
0.59	0
0.371667	0
0.442308	0
0.425641	0
0.624359	0
0.697222	0
0.595	0
0.693056	0
0.348611	0
0.538889	0
0.613095	0
0.668333	0
0.702381	0
0.582051	0
0.646667	0
0.655556	0
0.669048	0
0.254762	0
0.678205	0
0.557143	0
0.3	0
0.252564	0
0.695238	0
0.609524	0
0.487179	0
0.492857	0
0.565278	0
0.383333	0
0.225758	0
0.702564	0
0.59359	0
0.59881	0
0.632143	0
0.691026	0
0.679762	0
0.412821	0
0.7	0
0.625758	0
0.69881	0
0.506944	0
0.309091	0
0.641667	0
0.584722	0
0.665	0
0.541667	0
0.705	0
0.445238	0
0.448333	0
0.315385	0
0.692308	0
0.612821	0
0.430556	0
0.674242	0
0.411538	0
0.441667	0
0.45	0
0.704762	0
0.345238	0
0.462121	0
0.566667	0
0.580303	0
0.671795	0
0.296429	0
0.616667	0
0.568056	0
0.384722	0
0.678571	0
0.585	0
0.56	0
0.680952	0
0.610256	0
0.519048	0
0.516667	0
0.472222	0
0.539744	0
0.702778	0
0.588889	0
0.679487	0
0.567949	0
0.659524	0
0.67381	0
0.695238	0
0.654167	0
0.588889	0
0.269048	0
0.5375	0
0.460606	0
0.704762	0
0.673077	0
0.620513	0
0.366667	0
0.696667	0
0.636364	0
0.466667	0
0.459091	0
0.640909	0
0.525641	0
0.622619	0
0.609091	0
0.666667	0
0.590476	0
0.372222	0
0.454762	0
0.459091	0
0.628571	0
0.582143	0
0.4875	0
0.55	0
0.7	0
0.60641	0
0.566667	0
0.664103	0
0.627381	0
0.702564	0
0.680556	0
0.532051	0
0.552381	0
0.670238	0
0.513095	0
0.553588	0
0.625	0
0.42381	0
0.666667	0
0.617372	0
0.588095	0
0.679762	0
0.473611	0
0.531944	0
0.511111	0
0.507143	0
0.705556	0
0.55119	0
0.406944	0
0.38123	0
0.680437	0
0.402381	0
0.460256	0
0.481944	0
0.705128	0
0.684615	0
0.635714	0
0.673077	0
0.677381	0
0.698333	0
0.431818	0
0.557163	0
0.404167	0
0.290476	0
0.527381	0
0.343056	0
0.498333	0
0.536667	0
0.653846	0
0.435897	0
0.563095	0
0.319048	0
0.704545	0
0.564286	0
0.579762	0
0.575278	0
0.425357	0
0.691026	0
0.59	0
0.673611	0
0.671795	0
0.4	0
0.65641	0
0.164365	0
0.567302	0
0.629487	0
0.579762	0
0.628571	0
0.427381	0
0.650258	0
0.449762	0
0.702381	0
0.372619	0
0.620833	0
0.62619	0
0.670532	0
0.615476	0
0.345764	0
0.706061	0
0.680303	0
0.571795	0
0.448968	0
0.355128	0
0.625641	0
0.685675	0
0.65	0
0.6	0
0.464103	0
0.65641	0
0.454762	0
0.264103	0
0.609524	0
0.702564	0
0.692308	0
0.606984	0
0.655128	0
0.69697	0
0.703846	0
0.574359	0
0.623611	0
0.433591	0
0.37925	0
0.64881	0
0.523611	0
0.580769	0
0.0690476	0
0.688462	0
0.629762	0
0.540476	0
0.402381	0
0.688095	0
0.662821	0
0.636111	0
0.698485	0
0.678571	0
0.494872	0
0.639394	0
0.363636	0
0.669444	0
0.705952	0
0.197424	0
0.368333	0
0.490278	0
0.652381	0
0.705952	0
0.502778	0
0.521412	0
0.337179	0
0.661538	0
0.584524	0
0.44619	0
0.599821	0
0.483333	0
0.359081	0
0.607692	0
0.656667	0
0.596154	0
0.625	0
0.62381	0
0.589394	0
0.524365	0
0.619697	0
0.563095	0
0.293939	0
0.264286	0
0.605556	0
0.241667	0
0.591026	0
0.423077	0
0.513333	0
0.517949	0
0.20641	0
0.497963	0
0.655952	0
0.654545	0
0.366667	0
0.37619	0
0.35	0
0.550769	0
0.689744	0
0.533333	0
0.601282	0
0.597436	0
0.424359	0
0.65641	0
0.563095	0
0.656667	0
0.689286	0
0.665476	0
0.534722	0
0.639744	0
0.570238	0
0.463611	0
0.379286	0
0.568056	0
0.644444	0
0.502381	0
0.472454	0
0.579167	0
0.348333	0
0.383333	0
0.580769	0
0.619231	0
0.646154	0
0.589915	0
0.583333	0
0.316154	0
0.597619	0
0.4875	0
0.541667	0
0.605952	0
0.551333	0
0.672619	0
0.255913	0
0.671667	0
0.471667	0
0.687879	0
0.477273	0
0.565385	0
0.572222	0
0.648718	0
0.398718	0
0.661111	0
0.621429	0
0.596667	0
0.408333	0
0.65131	0
0.343333	0
0.630769	0
0.664316	0
0.684722	0
0.54359	0
0.612121	0
0.333333	0
0.695	0
0.53256	0
0.497619	0
0.663889	0
0.516667	0
0.671795	0
0.561905	0
0.445238	0
0.442857	0
0.334615	0
0.538889	0
0.684524	0
0.655556	0
0.609278	0
0.695	0
0.517857	0
0.689744	0
0.617103	0
0.581818	0
0.462821	0
0.39359	0
0.492857	0
0.323194	0
0.673671	0
0.336905	0
0.581468	0
0.472222	0
0.587879	0
0.553846	0
0.489683	0
0.531902	0
0.589008	0
0.675	0
0.591026	0
0.621212	0
0.446429	0
0.606944	0
0.631944	0
0.440476	0
0.633333	0
0.7	0
0.679762	0
0.519167	0
0.58765	0
0.253333	0
0.6	0
0.442424	0
0.605128	0
0.495238	0
0.640476	0
0.633333	0
0.523611	0
0.597222	0
0.285347	0
0.535	0
0.667857	0
0.62619	0
0.674192	0
0.619663	0
0.311905	0
0.267949	0
0.616667	0
0.133333	0
0.630748	0
0.435714	0
0.684615	0
0.610714	0
0.598718	0
0.698718	0
0.606944	0
0.374242	0
0.486111	0
0.630556	0
0.547837	0
0.376068	0
0.45	0
0.344444	0
0.555128	0
0.457692	0
0.257143	0
0.520513	0
0.617857	0
0.275	0
0.141432	0
0.588095	0
0.580303	0
0.650192	0
0.528788	0
0.517949	0
0.49881	0
0.379167	0
0.496429	0
0.691026	0
0.325641	0
0.534615	0
0.673077	0
0.465278	0
0.410256	0
0.508974	0
0.658333	0
0.601694	0
0.167857	0
0.466667	0
0.695455	0
0.14881	0
0.660256	0
0.311905	0
0.691026	0
0.257381	0
0.587628	0
0.558333	0
0.459524	0
0.6	0
0.669048	0
0.570238	0
0.316667	0
0.475758	0
0.505128	0
0.687714	0
0.68	0
0.613095	0
0.705128	0
0.465625	0
0.302381	0
0.64744	0
0.291667	0
0.418492	0
0.56	0
0.557528	0
0.693333	0
0.70119	0
0.459091	0
0.651726	0
0.638095	0
0.647222	0
0.67419	0
0.426667	0
0.435714	0
0.697436	0
0.542051	0
0.534097	0
0.613636	0
0.508333	0
0.645152	0
0.619444	0
0.674861	0
0.49	0
0.6	0
0.317738	0
0.442424	0
0.431667	0
0.652564	0
0.45	0
0.35641	0
0.569444	0
0.599491	0
0.6	0
0.690476	0
0.592137	0
0.532702	0
0.446154	0
0.646667	0
0.547222	0
0.647009	0
0.24881	0
0.37	0
0.647222	0
0.428571	0
0.535714	0
0.35641	0
0.661111	0
0.312821	0
0.660278	0
0.682143	0
0.663571	0
0.6375	0
0.421429	0
0.6	0
0.414646	0
0.511306	0
0.598968	0
0.685051	0
0.384615	0
0.546667	0
0.524405	0
0.706667	0
0.692833	0
0.7	0
0.662906	0
0.570238	0
0.633333	0
0.705128	0
0.640505	0
0.641222	0
0.580303	0
0.590909	0
0.615152	0
0.592424	0
0.497619	0
0.689188	0
0.55	0
0.303846	0
0.671795	0
0.696273	0
0.69938	0
0.4875	0
0.696806	0
0.671859	0
0.337179	0
0.341667	0
0.409066	0
0.647361	0
0.569697	0
0.632143	0
0.671667	0
0.592857	0
0.433333	0
0.661538	0
0.431818	0
0.588889	0
0.521795	0
0.578333	0
0.695	0
0.7	0
0.655952	0
0.546154	0
0.652564	0
0.684524	0
0.42381	0
0.69359	0
0.386389	0
0.675641	0
0.438036	0
0.584524	0
0.559773	0
0.6	0
0.539491	0
0.684524	0
0.633333	0
0.526778	0
0.555556	0
0.499722	0
0.61006	0
0.630769	0
0.561905	0
0.70641	0
0.414545	0
0.621212	0
0.494872	0
0.705675	0
0.595598	0
0.617949	0
0.6425	0
0.631944	0
0.388095	0
0.483333	0
0.511538	0
0.469697	0
0.652607	0
0.44881	0
0.466574	0
0.670513	0
0.659145	0
0.6925	0
0.243056	0
0.597885	0
0.330952	0
0.60303	0
0.482143	0
0.701389	0
0.661667	0
0.560556	0
0.464286	0
0.345256	0
0.690472	0
0.483077	0
0.485897	0
0.511329	0
0.670238	0
0.536709	0
0.449325	0
0.498294	0
0.689286	0
0.457692	0
0.393056	0
0.49754	0
0.434848	0
0.609524	0
0.605952	0
0.548611	0
0.647616	0
0.482143	0
0.697619	0
0.527381	0
0.490909	0
0.625128	0
0.368512	0
0.647262	0
0.539464	0
0.458333	0
0.470238	0
0.606944	0
0.567949	0
0.465476	0
0.541667	0
0.479762	0
0.694107	0
0.64015	0
0.665732	0
0.566667	0
0.366303	0
0.516667	0
0.659722	0
0.7	0
0.661667	0
0.541667	0
0.453571	0
0.561905	0
0.694551	0
0.659091	0
0.590516	0
0.45	0
0.677381	0
0.679487	0
0.539286	0
0.62596	0
0.603571	0
0.628788	0
0.3375	0
0.679444	0
0.403333	0
0.629487	0
0.497436	0
0.294872	0
0.417103	0
0.514286	0
0.62619	0
0.62688	0
0.69359	0
0.697436	0
0.656368	0
0.611538	0
0.315385	0
0.407738	0
0.679425	0
0.373077	0
0.459444	0
0.461905	0
0.658036	0
0.517163	0
0.540909	0
0.49062	0
0.610476	0
0.616607	0
0.280255	0
0.639762	0
0.428205	0
0.472619	0
0.451282	0
0.65	0
0.65	0
0.609167	0
0.546587	0
0.570595	0
0.580208	0
0.475	0
0.683333	0
0.66359	0
0.513846	0
0.632143	0
0.571692	0
0.410256	0
0.582393	0
0.68006	0
0.556061	0
0.329762	0
0.635897	0
0.479487	0
0.524242	0
0.633333	0
0.642308	0
0.616607	0
0.592424	0
0.610714	0
0.319213	0
0.447436	0
0.669697	0
0.616667	0
0.658333	0
0.622619	0
0.584524	0
0.654762	0
0.546845	0
0.547222	0
0.605377	0
0.627045	0
0.681068	0
0.661581	0
0.466667	0
0.653611	0
0.673397	0
0.706944	0
0.615812	0
0.631818	0
0.677778	0
0.360139	0
0.521091	0
0.428671	0
0.507063	0
0.471795	0
0.548333	0
0.695238	0
0.542308	0
0.534615	0
0.686389	0
0.663333	0
0.532024	0
0.523077	0
0.532051	0
0.608974	0
0.602381	0
0.665171	0
0.525	0
0.487607	0
0.441026	0
0.480769	0
0.507381	0
0.567949	0
0.508141	0
0.696333	0
0.7	0
0.703571	0
0.373333	0
0.562564	0
0.633333	0
0.627273	0
0.526468	0
0.696465	0
0.645238	0
0.571795	0
0.394444	0
0.614103	0
0.627727	0
0.628205	0
0.629762	0
0.679487	0
0.424563	0
0.608833	0
0.372222	0
0.69359	0
0.639286	0
0.67381	0
0.443373	0
0.452242	0
0.668611	0
0.60119	0
0.330577	0
0.481944	0
0.585934	0
0.465983	0
0.57619	0
0.65351	0
0.564293	0
0.464286	0
0.577163	0
0.666667	0
0.184615	0
0.49656	0
0.676923	0
0.476687	0
0.678687	0
0.423095	0
0.50641	0
0.702564	0
0.510714	0
0.68906	0
0.64494	0
0.436845	0
0.7	0
0.616667	0
0.629762	0
0.165152	0
0.706944	0
0.511111	0
0.627381	0
0.583333	0
0.47404	0
0.540909	0
0.573671	0
0.666667	0
0.692857	0
0.552381	0
0.561667	0
0.599325	0
0.673077	0
0.477778	0
0.336667	0
0.682083	0
0.685897	0
0.652564	0
0.395076	0
0.673611	0
0.670833	0
0.560256	0
0.657692	0
0.613333	0
0.596429	0
0.641667	0
0.684008	0
0.691667	0
0.5625	0
0.564286	0
0.543333	0
0.591026	0
0.650769	0
0.663889	0
0.47381	0
0.534524	0
0.417949	0
0.585675	0
0.69	0
0.673333	0
0.645	0
0.388333	0
0.294722	0
0.499213	0
0.502139	0
0.67381	0
0.704545	0
0.630769	0
0.661111	0
0.634524	0
0.580952	0
0.633333	0
0.320833	0
0.439786	0
0.696429	0
0.583333	0
0.626923	0
0.601282	0
0.542424	0
0.684286	0
0.503571	0
0.426966	0
0.466667	0
0.423013	0
0.468182	0
0.587399	0
0.692857	0
0.64123	0
0.4325	0
0.6625	0
0.283333	0
0.611905	0
0.582143	0
0.287753	0
0.561706	0
0.671429	0
0.662821	0
0.277778	0
0.651239	0
0.576838	0
0.358333	0
0.621795	0
0.651068	0
0.390794	0
0.691667	0
0.690337	0
0.233333	0
0.677817	0
0.395417	0
0.502991	0
0.530278	0
0.69359	0
0.515256	0
0.575794	0
0.658333	0
0.575641	0
0.683333	0
0.591667	0
0.605556	0
0.483333	0
0.507692	0
0.285357	0
0.626389	0
0.659594	0
0.676923	0
0.646587	0
0.571627	0
0.697436	0
0.702564	0
0.533333	0
0.628571	0
0.697436	0
0.586364	0
0.684615	0
0.675	0
0.519008	0
0.589286	0
0.647619	0
0.691667	0
0.647436	0
0.600813	0
0.604762	0
0.402381	0
0.645	0
0.658333	0
0.385556	0
0.635337	0
0.640897	0
0.630179	0
0.686197	0
0.638462	0
0.273657	0
0.650139	0
0.680913	0
0.40359	0
0.126583	0
0.681607	0
0.384615	0
0.554167	0
0.598681	0
0.517906	0
0.384848	0
0.606061	0
0.497619	0
0.621795	0
0.461389	0
0.672245	0
0.42048	0
0.677333	0
0.681136	0
0.691647	0
0.675	0
0.676923	0
0.382659	0
0.673333	0
0.593373	0
0.52381	0
0.65	0
0.655128	0
0.526923	0
0.229187	0
0.588095	0
0.363397	0
0.643974	0
0.667949	0
0.644444	0
0.664286	0
0.644872	0
0.15391	0
0.622619	0
0.626923	0
0.587273	0
0.635913	0
0.529915	0
0.598611	0
0.624802	0
0.647436	0
0.679762	0
0.486364	0
0.483333	0
0.448611	0
0.383588	0
0.696429	0
0.688095	0
0.501389	0
0.687854	0
0.544444	0
0.647879	0
0.491667	0
0.382996	0
0.388462	0
0.695598	0
0.570417	0
0.431111	0
0.691026	0
0.683452	0
0.483333	0
0.487521	0
0.557679	0
0.439286	0
0.311944	0
0.35119	0
0.645397	0
0.615152	0
0.671429	0
0.552381	0
0.548333	0
0.524658	0
0.686111	0
0.508778	0
0.581709	0
0.508333	0
0.291591	0
0.382051	0
0.633333	0
0.459524	0
0.578788	0
0.703846	0
0.571032	0
0.450635	0
0.665476	0
0.604893	0
0.326389	0
0.408333	0
0.570513	0
0.373838	0
0.670513	0
0.565171	0
0.679762	0
0.52619	0
0.441222	0
0.62381	0
0.561538	0
0.466667	0
0.479487	0
0.346984	0
0.24412	0
0.482143	0
0.687121	0
0.65	0
0.506667	0
0.70303	0
0.588846	0
0.552917	0
0.5	0
0.317897	0
0.493948	0
0.489266	0
0.35119	0
0.553846	0
0.460043	0
0.57	0
0.691047	0
0.702738	0
0.685833	0
0.435983	0
0.65298	0
0.630769	0
0.61202	0
0.679744	0
0.696026	0
0.400556	0
0.345833	0
0.677817	0
0.674242	0
0.52369	0
0.618739	0
0.516132	0
0.539744	0
0.701	0
0.647937	0
0.585	0
0.624861	0
0.576923	0
0.520556	0
0.634848	0
0.560152	0
0.615278	0
0.497436	0
0.571852	0
0.504398	0
0.554188	0
0.70641	0
0.566086	0
0.293182	0
0.493929	0
0.567949	0
0.596154	0
0.55641	0
0.634848	0
0.645778	0
0.64375	0
0.602546	0
0.467619	0
0.697436	0
0.377341	0
0.680952	0
0.287579	0
0.342308	0
0.685714	0
0.676923	0
0.59359	0
0.685897	0
0.686905	0
0.692628	0
0.474915	0
0.288889	0
0.679167	0
0.475	0
0.325	0
0.596429	0
0.606944	0
0.691667	0
0.451515	0
0.507143	0
0.282222	0
0.486111	0
0.584901	0
0.566667	0
0.697222	0
0.689295	0
0.507384	0
0.704762	0
0.598833	0
0.565476	0
0.527384	0
0.444226	0
0.641026	0
0.549663	0
0.543056	0
0.663095	0
0.325202	0
0.459524	0
0.569231	0
0.651667	0
0.469048	0
0.644048	0
0.55287	0
0.524425	0
0.659444	0
0.689394	0
0.42375	0
0.571429	0
0.458974	0
0.441984	0
0.660778	0
[truncated: 19,007 more rows]

## Sheet: figure_1j
Avg. Last Calorie Shift	Decile
0.917857	1
0.610256	1
0.918333	1
0.911349	1
0.761538	1
0.946429	1
0.268355	1
0.761667	1
0.869231	1
0.775	1
0.364286	1
0.797619	1
0.8595	1
0.3625	1
0.904762	1
0.860606	1
0.507917	1
0.874524	1
0.51906	1
0.866667	1
0.877457	1
0.723333	1
0.430476	1
0.880952	1
0.60875	1
0.853889	1
0.595595	1
0.680769	1
0.816667	1
0.566004	1
0.925641	1
0.619231	1
0.666624	1
0.634365	1
0.866175	1
0.567179	1
0.345	1
0.448988	1
0.875298	1
0.344872	1
0.86797	1
0.49881	1
0.878571	1
0.803846	1
0.934848	1
0.924359	1
0.917937	1
0.89	1
0.894048	1
0.940278	1
0.420128	1
0.742885	1
0.822222	1
0.807143	1
0.65	1
0.705556	1
0.476517	1
0.737265	1
0.705333	1
0.52381	1
0.874242	1
0.92656	1
0.147619	1
0.713095	1
0.710455	1
0.803571	1
0.647619	1
0.876688	1
0.561905	1
0.551551	1
0.88312	1
0.617857	1
0.932143	1
0.302564	1
0.892308	1
0.875758	1
0.85	1
0.457576	1
0.816861	1
0.931667	1
0.758333	1
0.846154	1
0.812121	1
0.488095	1
0.696154	1
0.716667	1
0.854545	1
0.792308	1
0.603571	1
0.359524	1
0.735897	1
0.861905	1
0.813095	1
0.749423	1
0.765385	1
0.489286	1
0.284187	1
0.598333	1
0.833333	1
0.742857	1
0.931995	1
0.75	1
0.640909	1
0.79359	1
0.548611	1
0.830303	1
0.895813	1
0.818376	1
0.828929	1
0.863889	1
0.873761	1
0.912	1
0.818254	1
0.591444	1
0.784957	1
0.379167	1
0.707009	1
0.805952	1
0.75	1
0.439286	1
0.582677	1
0.919231	1
0.827718	1
0.611538	1
0.838948	1
0.546966	1
0.941026	1
0.736364	1
0.723333	1
0.630769	1
0.92381	1
0.665152	1
0.728571	1
0.90641	1
0.733547	1
0.707024	1
0.628571	1
0.615476	1
0.742628	1
0.601139	1
0.830769	1
0.729487	1
0.702778	1
0.920833	1
0.826389	1
0.792857	1
0.817857	1
0.914103	1
0.721795	1
0.782143	1
0.354838	1
0.902265	1
0.93797	1
0.575278	1
0.787179	1
0.938095	1
0.428547	1
0.626923	1
0.489286	1
0.741167	1
0.888462	1
0.948718	1
0.92879	1
0.871429	1
0.471429	1
0.618472	1
0.945	1
0.811905	1
0.63952	1
0.740794	1
0.918948	1
0.688462	1
0.696429	1
0.890476	1
0.764103	1
0.934563	1
0.422727	1
0.881778	1
0.878571	1
0.796429	1
0.0397436	1
0.925	1
0.49	1
0.855	1
0.813095	1
0.888333	1
0.716667	1
0.580952	1
0.643939	1
0.434615	1
0.765476	1
0.92548	1
0.716667	1
0.829325	1
0.883333	1
0.892308	1
0.602381	1
0.775748	1
0.666667	1
0.67381	1
0.921667	1
0.257708	1
0.665476	1
0.933526	1
0.819231	1
0.639206	1
0.768806	1
0.879762	1
0.808974	1
0.777778	1
0.823611	1
0.903571	1
0.84881	1
0.925	1
0.663095	1
0.878205	1
0.617857	1
0.669048	1
0.710873	1
0.780769	1
0.873452	1
0.948718	1
0.354701	1
0.670238	1
0.500306	1
0.694048	1
0.706346	1
0.902381	1
0.792917	1
0.761905	1
0.905128	1
0.660258	1
0.90377	1
0.716667	1
0.752564	1
0.926923	1
0.493333	1
0.830769	1
0.877381	1
0.542521	1
0.679167	1
0.730437	1
0.95	1
0.887659	1
0.789286	1
0.937179	1
0.870449	1
0.931346	1
0.809091	1
0.760606	1
0.580952	1
0.570833	1
0.5775	1
0.758373	1
0.928205	1
0.89881	1
0.704167	1
0.891026	1
0.782143	1
0.853333	1
0.847619	1
0.732341	1
0.696154	1
0.767949	1
0.63629	1
0.757692	1
0.889603	1
0.942857	1
0.893333	1
0.933654	1
0.656667	1
0.744872	1
0.523333	1
0.895455	1
0.7	1
0.447436	1
0.606944	1
0.95	1
0.709722	1
0.697222	1
0.914103	1
0.798485	1
0.710625	1
0.675126	1
0.941667	1
0.896171	1
0.775641	1
0.906944	1
0.942956	1
0.775128	1
0.912273	1
0.724901	1
0.888095	1
0.860714	1
0.716667	1
0.831923	1
0.716667	1
0.704762	1
0.612137	1
0.716667	1
0.360714	1
0.836905	1
0.703571	1
0.9075	1
0.737179	1
0.907576	1
0.82619	1
0.780952	1
0.47254	1
0.774306	1
0.702778	1
0.814103	1
0.936364	1
0.883333	1
0.848718	1
0.530128	1
0.353671	1
0.480853	1
0.625641	1
0.28	1
0.791026	1
0.877273	1
0.586667	1
0.792308	1
0.920238	1
0.823333	1
0.765513	1
0.705	1
0.580769	1
0.861905	1
0.688182	1
0.579762	1
0.684722	1
0.886905	1
0.874167	1
0.907143	1
0.814194	1
0.906944	1
0.766667	1
0.763889	1
0.948485	1
0.859091	1
0.829762	1
0.494048	1
0.623796	1
0.619389	1
0.672222	1
0.80119	1
0.858697	1
0.883333	1
0.563413	1
0.502063	1
0.76629	1
0.90641	1
0.932583	1
0.444048	1
0.379487	1
0.736111	1
0.742857	1
0.757889	1
0.922306	1
0.707753	1
0.82	1
0.82246	1
0.912671	1
0.591667	1
0.824603	1
0.841944	1
0.361905	1
0.788889	1
0.570615	1
0.907639	1
0.920238	1
0.710714	1
0.587179	1
0.812477	1
0.887718	1
0.859444	1
0.410595	1
0.831667	1
0.628571	1
0.75	1
0.914444	1
0.648718	1
0.692103	1
0.877094	1
0.664286	1
0.879398	1
0.709808	1
0.555128	1
0.848718	1
0.851515	1
0.842308	1
0.705648	1
0.627381	1
0.34881	1
0.80303	1
0.752692	1
0.651282	1
0.630952	1
0.657576	1
0.89881	1
0.634615	1
0.94881	1
0.923611	1
0.653397	1
0.473135	1
0.810606	1
0.697619	1
0.924056	1
0.936111	1
0.577381	1
0.745641	1
0.809524	1
0.896154	1
0.58	1
0.78	1
0.947619	1
0.871212	1
0.861923	1
0.888095	1
0.710606	1
0.816667	1
0.661905	1
0.895238	1
0.93202	1
0.72381	1
0.82619	1
0.698611	1
0.540476	1
0.934524	1
0.806061	1
0.880694	1
0.585635	1
0.942424	1
0.861538	1
0.917857	1
0.903974	1
0.940278	1
0.280952	1
0.628205	1
0.825159	1
0.581944	1
0.918634	1
0.565	1
0.364286	1
0.364206	1
0.848333	1
0.717949	1
0.596429	1
0.657576	1
0.795754	1
0.656587	1
0.710256	1
0.86252	1
0.902521	1
0.766667	1
0.574583	1
0.805128	1
0.829487	1
0.947619	1
0.612821	1
0.541389	1
0.910317	1
0.878333	1
0.489286	1
0.912821	1
0.806944	1
0.7	1
0.869048	1
0.619697	1
0.4375	1
0.810321	1
0.695238	1
0.810714	1
0.917857	1
0.884524	1
0.815385	1
0.845455	1
0.804697	1
0.838462	1
0.910714	1
0.833333	1
0.609091	1
0.864701	1
0.255556	1
0.923077	1
0.6875	1
0.747436	1
0.715476	1
0.476175	1
0.425	1
0.49	1
0.85	1
0.915385	1
0.890476	1
0.910256	1
0.826829	1
0.681944	1
0.879762	1
0.800496	1
0.944405	1
0.853889	1
0.841026	1
0.947436	1
0.835897	1
0.716838	1
0.571778	1
0.703803	1
0.823639	1
0.72623	1
0.495992	1
0.864286	1
0.842857	1
0.931667	1
0.54	1
0.629487	1
0.736548	1
0.48544	1
0.693333	1
0.560714	1
0.869005	1
0.82619	1
0.8	1
0.880556	1
0.915385	1
0.913889	1
0.876944	1
0.625641	1
0.724359	1
0.644048	1
0.488462	1
0.490909	1
0.863095	1
0.694444	1
0.836905	1
0.766667	1
0.841488	1
0.781028	1
0.917857	1
0.635897	1
0.922619	1
0.576239	1
0.403355	1
0.733384	1
0.894872	1
0.44141	1
0.471795	1
0.920238	1
0.702381	1
0.891667	1
0.905128	1
0.890476	1
0.923269	1
0.904762	1
0.715385	1
0.745238	1
0.67381	1
0.834615	1
0.933333	1
0.811905	1
0.902381	1
0.913095	1
0.897436	1
0.920238	1
0.466667	1
0.765476	1
0.740171	1
0.823611	1
0.787879	1
0.911111	1
0.516667	1
0.875641	1
0.866667	1
0.868182	1
0.716667	1
0.70129	1
0.744872	1
0.3625	1
0.866917	1
0.543056	1
0.861905	1
0.778571	1
0.538333	1
0.822222	1
0.655556	1
0.910714	1
0.75	1
0.478788	1
0.752381	1
0.791667	1
0.899841	1
0.555556	1
0.698611	1
0.221429	1
0.902564	1
0.673333	1
0.745238	1
0.927381	1
0.912821	1
0.361538	1
0.558333	1
0.75	1
0.840476	1
0.925079	1
0.920833	1
0.674359	1
0.63	1
0.803846	1
0.822619	1
0.557692	1
0.872619	1
0.501515	1
0.838462	1
0.575758	1
0.803571	1
0.408333	1
0.677381	1
0.752521	1
0.608333	1
0.625	1
0.615476	1
0.873077	1
0.870833	1
0.882051	1
0.60303	1
0.797436	1
0.695299	1
0.828788	1
0.816667	1
0.790909	1
0.50119	1
0.783333	1
0.822222	1
0.871667	1
0.921925	1
0.808333	1
0.852778	1
0.910606	1
0.739394	1
0.758974	1
0.839394	1
0.919231	1
0.868182	1
0.947244	1
0.335	1
0.853333	1
0.874563	1
0.743939	1
0.695218	1
0.778333	1
0.778571	1
0.757692	1
0.827273	1
0.938462	1
0.834848	1
0.883632	1
0.672222	1
0.824242	1
0.763333	1
0.936905	1
0.823175	1
0.780769	1
0.871667	1
0.504762	1
0.669048	1
0.825	1
0.805128	1
0.878333	1
0.77619	1
0.671032	1
0.606061	1
0.461538	1
0.525758	1
0.841667	1
0.925	1
0.916667	1
0.847222	1
0.901389	1
0.916987	1
0.702564	1
0.824359	1
0.807576	1
0.698452	1
0.918056	1
0.928333	1
0.646154	1
0.832143	1
0.507143	1
0.658974	1
0.794048	1
0.796429	1
0.642308	1
0.502778	1
0.486667	1
0.764286	1
0.548718	1
0.511905	1
0.917321	1
0.809524	1
0.816667	1
0.459583	1
0.674048	1
0.791667	1
0.882143	1
0.628788	1
0.941368	1
0.865	1
0.707457	1
0.564286	1
0.935897	1
0.905253	1
0.403333	1
0.863636	1
0.586905	1
0.70641	1
0.875	1
0.911905	1
0.292262	1
0.777273	1
0.844573	1
0.837879	1
0.422619	1
0.87381	1
0.639286	1
0.718056	1
0.695909	1
0.812121	1
0.833333	1
0.838889	1
0.325	1
0.771429	1
0.205952	1
0.808333	1
0.436111	1
0.853571	1
0.55	1
0.833333	1
0.679167	1
0.559524	1
0.574359	1
0.887842	1
0.788333	1
0.895833	1
0.706688	1
0.813095	1
0.533333	1
0.9125	1
0.72	1
0.767949	1
0.668182	1
0.930556	1
0.949672	1
0.435714	1
0.615	1
0.737179	1
0.722619	1
0.869048	1
0.719423	1
0.876389	1
0.530769	1
0.609524	1
0.573081	1
0.920513	1
0.923611	1
0.732708	1
0.728333	1
0.522619	1
0.801515	1
0.927381	1
0.576923	1
0.596154	1
0.687917	1
0.861905	1
0.940476	1
0.676923	1
0.739286	1
0.902381	1
0.585714	1
0.778571	1
0.839744	1
0.779762	1
0.864286	1
0.641667	1
0.636905	1
0.621667	1
0.842308	1
0.939188	1
0.866667	1
0.746429	1
0.466667	1
0.941667	1
0.876923	1
0.716667	1
0.5	1
0.870238	1
0.772222	1
0.713095	1
0.944872	1
0.838333	1
0.458333	1
0.75	1
0.895455	1
0.657692	1
0.741667	1
0.905128	1
0.804167	1
0.480769	1
0.925	1
0.920238	1
0.94	1
0.827381	1
0.741667	1
0.826389	1
0.857143	1
0.890476	1
0.704762	1
0.898611	1
0.328333	1
0.652698	1
0.603846	1
0.514286	1
0.780952	1
0.702564	1
0.693056	1
0.871667	1
0.516667	1
0.942308	1
0.868182	1
0.869563	1
0.920833	1
0.675758	1
0.871429	1
0.853846	1
0.741026	1
0.705556	1
0.8125	1
0.615152	1
0.60641	1
0.3	1
0.55641	1
0.844872	1
0.307576	1
0.594444	1
0.870238	1
0.858571	1
0.712121	1
0.940476	1
0.939286	1
0.792897	1
0.896154	1
0.788333	1
0.922619	1
0.792308	1
0.867949	1
0.833333	1
0.939394	1
0.359091	1
0.572727	1
0.76	1
0.668333	1
0.475	1
0.892308	1
0.942308	1
0.911111	1
0.672619	1
0.938889	1
0.366667	1
0.935714	1
0.453571	1
0.578571	1
0.881667	1
0.821795	1
0.761111	1
0.731667	1
0.798611	1
0.663333	1
0.897619	1
0.853571	1
0.560606	1
0.896429	1
0.755952	1
0.629167	1
0.941667	1
0.780769	1
0.913761	1
0.930556	1
0.854841	1
0.60119	1
0.756944	1
0.927381	1
0.845363	1
0.716587	1
0.786905	1
0.778333	1
0.809091	1
0.834524	1
0.801515	1
0.79697	1
0.77619	1
0.443274	1
0.656508	1
0.542857	1
0.909524	1
0.878205	1
0.511806	1
0.678788	1
0.508974	1
0.916667	1
0.887179	1
0.871429	1
0.726667	1
0.939286	1
0.798718	1
0.838889	1
0.654167	1
0.69	1
0.617857	1
0.4	1
0.915152	1
0.942806	1
0.934213	1
0.410256	1
0.76	1
0.755556	1
0.683205	1
0.592302	1
0.687179	1
0.892857	1
0.919028	1
0.897436	1
0.891667	1
0.575758	1
0.895238	1
0.754762	1
0.55	1
0.766667	1
0.4055	1
0.790909	1
0.516667	1
0.744444	1
0.878205	1
0.880952	1
0.815476	1
0.655128	1
0.422727	1
0.475	1
0.695455	1
0.767857	1
0.858974	1
0.758492	1
0.877778	1
0.891667	1
0.923611	1
0.603532	1
0.85119	1
0.641746	1
0.760256	1
0.761944	1
0.803571	1
0.908333	1
0.552564	1
0.75	1
0.817949	1
0.889286	1
0.480952	1
0.626667	1
0.833333	1
0.753846	1
0.627269	1
0.843939	1
0.546429	1
0.838462	1
0.756061	1
0.837179	1
0.488095	1
0.641026	1
0.897619	1
0.641667	1
0.67381	1
0.694048	1
0.708974	1
0.898718	1
0.65641	1
0.525256	1
0.880303	1
0.898333	1
0.901414	1
0.833333	1
0.675	1
0.833333	1
0.785714	1
0.783333	1
0.819697	1
0.494048	1
0.79	1
0.903571	1
0.575085	1
0.821667	1
0.661581	1
0.803333	1
0.805556	1
0.653846	1
0.673077	1
0.892389	1
0.474881	1
0.870238	1
0.935897	1
0.89881	1
0.778948	1
0.908333	1
0.566667	1
0.564103	1
0.892857	1
0.543333	1
0.93594	1
0.82619	1
0.922619	1
0.708333	1
0.904762	1
0.282143	1
0.638333	1
0.936905	1
0.683333	1
0.457576	1
0.902564	1
0.44359	1
0.461885	1
0.715152	1
0.645833	1
0.728571	1
0.946429	1
0.784615	1
0.810606	1
0.829762	1
0.804762	1
0.433333	1
0.856329	1
0.790476	1
0.880303	1
0.833333	1
0.740278	1
0.898718	1
0.765476	1
0.630952	1
0.805556	1
0.678333	1
0.897619	1
0.942857	1
0.908974	1
0.544048	1
0.770513	1
0.684524	1
0.596706	1
0.714103	1
0.928333	1
0.460714	1
0.742857	1
0.597436	1
0.605556	1
0.534615	1
0.495238	1
0.80119	1
0.87625	1
0.767885	1
0.670513	1
0.40303	1
0.607576	1
0.937179	1
0.619316	1
0.883333	1
0.783333	1
0.593333	1
0.923611	1
0.926389	1
0.946984	1
0.849333	1
0.774242	1
0.436667	1
0.696154	1
0.865476	1
0.933333	1
0.252564	1
0.52381	1
0.826647	1
0.903333	1
0.811667	1
0.892738	1
0.74697	1
0.858333	1
0.830303	1
0.849206	1
0.379487	1
0.382051	1
0.631944	1
0.584524	1
0.814103	1
0.891667	1
0.902381	1
0.617857	1
0.725	1
0.824187	1
0.702381	1
0.565476	1
0.918182	1
0.592857	1
0.904838	1
0.633333	1
0.6	1
0.905	1
0.864295	1
0.846111	1
0.683184	1
0.861448	1
0.822348	1
0.910714	1
0.921795	1
0.820238	1
0.88	1
0.781818	1
0.721551	1
0.353571	1
0.738462	1
0.743333	1
0.619048	1
0.838889	1
0.5	1
0.711905	1
0.515333	1
0.644872	1
0.879487	1
0.775	1
0.87399	1
0.520893	1
0.257692	1
0.92619	1
0.677384	1
0.828571	1
0.85	1
0.570238	1
0.757692	1
0.760714	1
0.752381	1
0.667806	1
0.786905	1
0.608974	1
0.627585	1
0.833333	1
0.596429	1
0.631667	1
0.621611	1
0.805952	1
0.923333	1
0.645	1
0.452679	1
0.910714	1
0.461111	1
0.869048	1
0.853846	1
0.876667	1
0.646204	1
0.873571	1
0.662821	1
0.373077	1
0.715385	1
0.600726	1
0.921212	1
0.404345	1
0.246759	1
0.499278	1
0.577521	1
0.863095	1
0.85	1
0.338988	1
0.606528	1
0.764744	1
0.757143	1
0.518333	1
0.863636	1
0.892424	1
0.602626	1
0.83246	1
0.815476	1
0.427431	1
0.87601	1
0.208974	1
0.462821	1
0.782083	1
0.947619	1
0.630303	1
0.892245	1
0.828083	1
0.905	1
0.621429	1
0.660577	1
0.680952	1
0.798135	1
0.643917	1
0.758333	1
0.803397	1
0.929762	1
0.92619	1
0.627778	1
0.82619	1
0.557698	1
0.916667	1
0.891667	1
0.517949	1
0.725758	1
0.756538	1
0.848485	1
0.945238	1
0.675641	1
0.672619	1
0.912821	1
0.919222	1
0.361361	1
0.947222	1
0.553571	1
0.691667	1
0.556944	1
0.846429	1
0.766667	1
0.872619	1
0.946154	1
0.544444	1
0.828111	1
0.635897	1
0.775577	1
0.650171	1
0.669444	1
0.740476	1
0.863095	1
0.915476	1
0.796429	1
0.928205	1
0.8875	1
0.880769	1
0.939394	1
0.817949	1
0.847619	1
0.65119	1
0.862821	1
0.881611	1
0.891667	1
0.651389	1
0.943333	1
0.832143	1
0.736905	1
0.928571	1
0.762821	1
0.660256	1
0.647619	1
0.898909	1
0.755	1
0.766667	1
0.626444	1
0.585111	1
0.495397	1
0.939231	1
0.830962	1
0.733929	1
0.832051	1
0.569127	1
0.811905	1
0.567949	1
0.65119	1
0.821429	1
0.796429	1
0.718056	1
0.742308	1
0.840833	1
0.578205	1
0.646429	1
0.487179	1
0.873611	1
0.627381	1
0.914286	1
0.819048	1
0.762004	1
0.498718	1
0.816667	1
0.843254	1
0.90641	1
0.724306	1
0.923077	1
0.833373	1
0.270694	1
0.666778	1
0.506944	1
0.307143	1
0.929444	1
0.594444	1
0.520238	1
0.741667	1
0.942163	1
0.886567	1
0.891026	1
0.937863	1
0.942857	1
0.918135	1
0.463552	1
0.847009	1
0.903846	1
0.778016	1
0.913889	1
0.727857	1
0.480456	1
0.318056	1
0.943843	1
0.512194	1
0.880769	1
0.94359	1
0.825641	1
0.764398	1
0.788095	1
0.889881	1
0.708333	1
0.941667	1
0.866667	1
0.915278	1
0.595238	1
0.588333	1
0.518056	1
0.825	1
0.706944	1
0.539402	1
0.888462	1
0.802718	1
0.860437	1
0.460278	1
0.894742	1
0.59881	1
0.780769	1
0.656667	1
0.845324	1
0.917949	1
0.865385	1
0.868333	1
0.839286	1
0.817857	1
0.936111	1
0.55	1
0.939286	1
0.70303	1
0.714103	1
0.79047	1
0.927323	1
0.8	1
0.871795	1
0.80303	1
0.671667	1
0.597436	1
0.534848	1
0.77381	1
0.855	1
0.802521	1
0.737179	1
0.744074	1
0.921429	1
0.913095	1
0.869048	1
0.784524	1
0.525	1
0.540417	1
0.94359	1
0.815972	1
0.409524	1
0.8	1
0.880556	1
0.948485	1
0.798843	1
0.338167	1
0.942308	1
0.919444	1
0.879487	1
0.916667	1
0.91	1
0.828359	1
0.873162	1
0.690119	1
0.9	1
0.898718	1
0.68197	1
0.89881	1
0.911905	1
0.869615	1
0.749028	1
0.628571	1
0.638373	1
0.816667	1
0.841667	1
0.410606	1
0.741667	1
0.930769	1
0.921429	1
0.932143	1
0.55	1
0.935714	1
0.854167	1
0.293333	1
0.888095	1
0.844306	1
0.92485	1
0.879127	1
0.615278	1
0.702472	1
0.511667	1
0.766667	1
0.854524	1
0.62381	1
0.847436	1
0.835897	1
0.666667	1
0.902778	1
0.948718	1
0.945635	1
0.930417	1
0.821429	1
0.863032	1
0.851282	1
0.60119	1
0.50869	1
0.914103	1
0.824359	1
0.75641	1
0.926833	1
0.238462	1
0.555952	1
0.784615	1
0.879487	1
0.754762	1
0.589915	1
0.900774	1
0.825577	1
0.785	1
0.908974	1
0.777381	1
0.791667	1
0.940278	1
0.674008	1
0.885714	1
0.563988	1
0.90447	1
0.428333	1
0.861538	1
0.85	1
0.940909	1
0.445	1
0.885714	1
0.929487	1
0.366667	1
0.580769	1
0.813333	1
0.935595	1
0.364286	1
0.64656	1
0.876389	1
0.594444	1
0.877381	1
0.846667	1
0.861111	1
0.7875	1
0.935556	1
0.115278	1
0.737282	1
0.61803	1
0.820833	1
0.723077	1
0.571429	1
0.854028	1
0.921944	1
0.419048	1
0.928205	1
0.886364	1
0.66	1
0.757639	1
0.7375	1
0.915	1
0.861538	1
0.205556	1
0.623194	1
0.859524	1
0.795238	1
0.757143	1
0.902564	1
0.869915	1
0.81629	1
0.442308	1
0.807202	1
0.686111	1
0.860256	1
0.50985	1
0.844667	1
0.518611	1
0.816667	1
0.9125	1
0.895833	1
0.854167	1
0.495455	1
0.697619	1
0.82381	1
0.819537	1
0.772262	1
0.579762	1
0.783333	1
0.646369	1
0.904545	1
0.573542	1
0.640873	1
0.835714	1
0.872619	1
0.865476	1
0.927381	1
0.85	1
0.899236	1
0.667857	1
0.689861	1
0.152381	1
0.620357	1
0.883333	1
0.729762	1
0.640278	1
0.865476	1
0.9125	1
0.719702	1
0.916667	1
0.641026	1
0.741026	1
0.923077	1
0.728333	1
0.603953	1
0.828571	1
0.837179	1
0.541667	1
0.661538	1
0.668333	1
0.64697	1
0.81154	1
0.861825	1
0.845455	1
0.939744	1
0.782143	1
0.574861	1
0.784524	1
0.654167	1
0.55	1
0.907143	1
0.809722	1
0.865385	1
0.607143	1
0.447436	1
0.842803	1
0.820513	1
0.534658	1
0.85	1
0.292857	1
0.807143	1
0.469048	1
0.731481	1
0.813294	1
0.80456	1
0.910606	1
0.788462	1
0.815	1
0.544949	1
0.84881	1
0.930556	1
0.896688	1
0.71346	1
0.822619	1
0.62621	1
0.90303	1
0.929487	1
0.822262	1
0.23798	1
0.853846	1
0.816667	1
0.909524	1
0.884524	1
0.708974	1
0.909091	1
0.939394	1
0.727381	1
0.90641	1
0.914103	1
0.895238	1
0.925	1
0.560256	1
0.85641	1
0.74	1
0.9125	1
0.703571	1
0.688889	1
0.713333	1
0.366667	1
0.832222	1
0.587179	1
0.658333	1
0.816389	1
0.916667	1
0.71047	1
0.698333	1
0.819048	1
0.832143	1
0.657817	1
0.711551	1
0.790833	1
0.911905	1
0.492265	1
0.923611	1
0.670238	1
0.95	1
0.40996	1
0.857381	1
0.575	1
0.304222	1
0.648413	1
0.824359	1
0.526917	1
0.691667	1
0.842308	1
0.796429	1
0.941667	1
0.74881	1
0.434306	1
0.341667	1
0.707576	1
0.801515	1
0.923077	1
0.809841	1
0.783333	1
0.7	1
0.78399	1
0.812821	1
0.833333	1
0.827828	1
0.610256	1
0.857222	1
0.637564	1
0.880769	1
0.393056	1
0.94697	1
0.918452	1
0.914872	1
0.152718	1
0.493333	1
0.812585	1
0.930769	1
0.812821	1
0.878958	1
0.50641	1
0.611905	1
0.935714	1
0.653333	1
0.693056	1
0.860714	1
0.50744	1
0.325791	1
0.778571	1
0.47619	1
0.917857	1
0.915385	1
0.641667	1
0.936567	1
0.948718	1
0.929596	1
0.431818	1
0.531838	1
0.861667	1
0.598333	1
0.583333	1
0.891667	1
0.765385	1
0.694048	1
0.8	1
0.717857	1
0.796667	1
0.57619	1
0.558819	1
0.851869	1
0.871429	1
0.809091	1
0.658929	1
0.20303	1
0.756838	1
0.491667	1
0.820238	1
0.423077	1
0.935897	1
0.810256	1
0.901722	1
0.357143	1
0.944872	1
0.707143	1
0.935714	1
0.869231	1
0.856944	1
0.521667	1
0.754167	1
0.722222	1
0.879762	1
0.935714	1
0.822727	1
0.882051	1
0.669091	1
0.926923	1
0.569444	1
0.533929	1
0.573333	1
0.927179	1
0.77	1
0.860043	1
0.626389	1
0.913889	1
0.727475	1
0.70156	1
0.734722	1
0.346991	1
0.849957	1
0.864087	1
0.20303	1
0.404762	1
0.788889	1
0.607143	1
0.849188	1
0.592308	1
0.864286	1
0.597222	1
0.767242	1
0.933075	1
0.847436	1
0.730303	1
0.738356	1
0.915532	1
0.89359	1
0.575	1
0.912821	1
0.945455	1
0.87119	1
0.770238	1
0.788889	1
0.853571	1
0.930707	1
0.866667	1
0.513095	1
0.484615	1
0.701389	1
0.848077	1
0.822158	1
0.822265	1
0.778205	1
0.201282	1
0.844872	1
0.834615	1
0.880769	1
0.692308	1
0.77381	1
0.791667	1
0.255952	1
0.79881	1
0.757976	1
0.795833	1
0.841667	1
0.861905	1
0.488095	1
0.566944	1
0.870238	1
0.514286	1
0.835897	1
0.690476	1
0.848287	1
0.735714	1
0.628778	1
0.729487	1
0.919231	1
0.572619	1
0.7625	1
0.522619	1
0.840278	1
0.669676	1
0.769231	1
0.780769	1
0.825303	1
0.72381	1
0.87619	1
0.665385	1
0.428571	1
0.501875	1
0.947639	1
0.692381	1
0.886111	1
0.682671	1
0.910256	1
0.872222	1
0.861905	1
0.765476	1
0.873611	1
0.678226	1
0.784615	1
0.676627	1
0.910606	1
0.588095	1
0.682051	1
0.669861	1
0.859107	1
0.87206	1
0.739744	1
0.929167	1
0.870833	1
0.915476	1
0.763095	1
0.607659	1
0.872619	1
0.7625	1
0.509802	1
0.90381	1
0.716667	1
0.745238	1
0.572222	1
0.923077	1
0.819697	1
0.942308	1
0.629762	1
0.925	1
0.508974	1
0.672619	1
0.639286	1
0.752381	1
0.854167	1
0.388462	1
0.68627	1
0.921212	1
0.725	1
0.497619	1
0.90641	1
0.894048	1
0.726713	1
0.884524	1
0.941667	1
0.640476	1
0.47254	1
0.941667	1
0.734848	1
0.908333	1
0.754017	1
0.924359	1
0.935	1
0.880952	1
0.930754	1
0.7785	1
0.918056	1
0.830556	1
0.831818	1
0.849921	1
0.870238	1
0.533333	1
0.933519	1
0.909722	1
0.879524	1
0.708632	1
0.462143	1
0.820833	1
0.937176	1
0.834762	1
0.923077	1
0.501282	1
0.947619	1
0.427735	1
0.802778	1
0.481556	1
0.916667	1
0.689765	1
0.94496	1
0.873333	1
0.930769	1
0.705	1
0.704676	1
0.826667	1
0.893778	1
0.680952	1
0.833333	1
0.549107	1
0.457183	1
0.646429	1
0.856944	1
0.830231	1
0.906061	1
0.85	1
0.669286	1
0.925641	1
0.868333	1
0.666667	1
0.809722	1
0.877381	1
0.929833	1
0.808333	1
0.700764	1
0.826389	1
0.703846	1
0.919306	1
0.280556	1
0.720238	1
0.937179	1
0.862183	1
0.859722	1
0.560256	1
0.922222	1
0.75641	1
0.70775	1
0.913636	1
0.775758	1
0.875	1
0.92735	1
0.92	1
0.788384	1
0.870238	1
0.930769	1
0.753849	1
0.766667	1
0.714286	1
0.701667	1
0.788586	1
0.777778	1
0.882143	1
0.827381	1
0.825	1
0.465	1
0.929487	1
0.502564	1
0.79359	1
0.94359	1
0.820513	1
0.611197	1
0.762282	1
0.605128	1
0.634848	1
0.828205	1
0.872727	1
0.894048	1
0.949398	1
0.946154	1
0.84697	1
0.536364	1
0.738056	1
0.948718	1
0.641306	1
0.948397	1
0.728788	1
0.835662	1
0.92381	1
0.901239	1
0.822619	1
0.791026	1
0.718135	1
0.93377	1
0.911667	1
0.811171	1
0.876923	1
0.942308	1
0.945833	1
0.767857	1
0.880952	1
0.547619	1
0.630385	1
0.829653	1
0.936905	1
0.862569	1
0.934524	1
0.845	1
0.909722	1
0.855952	1
0.687199	1
0.769231	1
0.845238	1
0.425	1
0.454762	1
0.876627	1
0.359722	1
0.654762	1
0.817857	1
0.609722	1
0.647222	1
0.919048	1
0.948718	1
0.946667	1
0.94881	1
0.880952	1
0.940476	1
0.671667	1
0.747222	1
0.891667	1
0.65	1
0.73	1
0.307576	1
0.87619	1
0.439744	1
0.736364	1
0.586364	1
[truncated: 19,007 more rows]

## Sheet: figure_2a
percentile	start	start_plus_sd	start_minus_sd	end	end_plus_sd	end_minus_sd	y
0	4.33472	4.50441	4.16502	23.4086	27.2909	19.5263	99
1	4.73653	4.83528	4.63778	21.8549	25.087	18.6229	98
2	5.00633	5.05872	4.95394	21.1749	24.1827	18.1671	97
3	5.21189	5.2714	5.15238	20.9768	23.3414	18.6122	96
4	5.39268	5.43577	5.3496	20.7958	23.0558	18.5359	95
5	5.53526	5.57287	5.49766	20.9355	23.0638	18.8073	94
6	5.64963	5.68291	5.61635	20.9051	23.1758	18.6344	93
7	5.77051	5.8055	5.73552	20.8633	22.9824	18.7441	92
8	5.88376	5.91381	5.85372	20.8012	22.8133	18.7892	91
9	5.97662	5.99899	5.95425	20.7703	22.5915	18.9491	90
10	6.04438	6.0673	6.02146	20.9241	22.8945	18.9537	89
11	6.12812	6.15285	6.10338	20.9184	22.7282	19.1086	88
12	6.20112	6.22047	6.18177	20.8507	22.657	19.0445	87
13	6.26255	6.28065	6.24444	21.1368	23.1265	19.1472	86
14	6.325	6.34139	6.30861	20.556	22.3047	18.8072	85
15	6.38042	6.39615	6.3647	20.7372	22.4108	19.0637	84
16	6.43551	6.45039	6.42064	20.9223	22.5705	19.2741	83
17	6.48332	6.49575	6.47089	20.8831	22.8545	18.9118	82
18	6.51464	6.52632	6.50296	20.9995	22.7342	19.2648	81
19	6.56661	6.58268	6.55053	20.8837	22.6693	19.0981	80
20	6.62233	6.63944	6.60521	20.7818	22.4742	19.0894	79
21	6.67179	6.68419	6.65938	21.0167	22.6929	19.3405	78
22	6.72082	6.7358	6.70584	20.8659	22.565	19.1668	77
23	6.76292	6.775	6.75084	20.8858	22.6517	19.1199	76
24	6.80501	6.81706	6.79296	21.0555	22.7705	19.3406	75
25	6.84842	6.86039	6.83645	20.8439	22.4234	19.2643	74
26	6.89373	6.90764	6.87982	20.847	22.487	19.207	73
27	6.93759	6.94913	6.92605	20.8966	22.4322	19.3609	72
28	6.97673	6.98742	6.96604	20.9577	22.8398	19.0756	71
29	6.99997	7.00106	6.99889	21.0427	22.822	19.2634	70
30	7.02023	7.02921	7.01126	20.8607	22.5635	19.158	69
31	7.05732	7.06813	7.04651	20.9263	22.7088	19.1439	68
32	7.09309	7.1038	7.08237	21.0195	22.6853	19.3536	67
33	7.13112	7.14216	7.12008	20.9204	22.5516	19.2891	66
34	7.16479	7.17469	7.15489	20.9534	22.6954	19.2115	65
35	7.20062	7.21121	7.19003	20.7276	22.4687	18.9865	64
36	7.23268	7.2424	7.22295	20.9397	22.6134	19.2661	63
37	7.25987	7.26929	7.25045	21.1595	22.7679	19.551	62
38	7.29575	7.30667	7.28484	20.933	22.5972	19.2689	61
39	7.333	7.34332	7.32267	21.0352	22.7133	19.3571	60
40	7.3681	7.37896	7.35724	21.0362	22.6532	19.4193	59
41	7.40376	7.41417	7.39336	21.1442	22.8557	19.4326	58
42	7.44129	7.45217	7.43041	21.0333	22.6443	19.4223	57
43	7.47716	7.48652	7.4678	21.2895	23.2416	19.3374	56
44	7.50049	7.50304	7.49795	21.2189	22.9475	19.4902	55
45	7.52495	7.53489	7.51502	21.0298	22.6261	19.4336	54
46	7.56087	7.57122	7.55051	21.1421	22.8919	19.3922	53
47	7.59722	7.609	7.58545	21.3368	23.0609	19.6128	52
48	7.63662	7.64756	7.62568	21.1145	22.624	19.605	51
49	7.67154	7.68075	7.66232	21.1938	23.0232	19.3645	50
50	7.7096	7.7215	7.69769	21.1666	22.8323	19.5009	49
51	7.7467	7.75548	7.73792	21.0725	22.7748	19.3703	48
52	7.77956	7.78989	7.76922	21.0275	22.7037	19.3513	47
53	7.81455	7.82546	7.80365	21.185	22.748	19.6219	46
54	7.85027	7.8618	7.83874	21.231	22.9625	19.4995	45
55	7.88948	7.89927	7.87969	21.1137	22.7596	19.4678	44
56	7.92551	7.93587	7.91516	21.3315	22.9139	19.749	43
57	7.95962	7.96951	7.94972	21.1637	22.7395	19.588	42
58	7.99198	7.99961	7.98435	21.1578	22.8329	19.4827	41
59	8.00552	8.01177	7.99927	21.3776	23.2174	19.5379	40
60	8.03525	8.04526	8.02524	21.4163	23.189	19.6435	39
61	8.06888	8.07929	8.05847	21.223	22.9594	19.4867	38
62	8.10345	8.11504	8.09187	21.1627	22.7911	19.5344	37
63	8.14087	8.15088	8.13086	21.326	22.9399	19.7121	36
64	8.17428	8.18396	8.1646	21.4643	23.2183	19.7104	35
65	8.21144	8.2229	8.19997	21.3021	23.0756	19.5285	34
66	8.25036	8.26037	8.24036	21.2561	22.9786	19.5336	33
67	8.28491	8.29637	8.27346	21.2416	23.2246	19.2586	32
68	8.32851	8.34261	8.3144	21.3456	22.944	19.7473	31
69	8.37125	8.38322	8.35929	21.3288	23.0288	19.6288	30
70	8.41611	8.42878	8.40344	21.6493	23.4167	19.8818	29
71	8.46119	8.47446	8.44792	21.4742	23.2106	19.7377	28
72	8.49925	8.50554	8.49295	21.3213	22.9669	19.6757	27
73	8.53659	8.55037	8.52281	21.4963	23.2808	19.7118	26
74	8.58685	8.60061	8.57309	21.3375	23.1115	19.5635	25
75	8.63549	8.65078	8.6202	21.5412	23.2562	19.8263	24
76	8.68891	8.70501	8.6728	21.5799	23.3881	19.7718	23
77	8.744	8.75843	8.72957	21.5833	23.3418	19.8249	22
78	8.80246	8.82188	8.78303	21.3528	22.9287	19.7769	21
79	8.86628	8.88551	8.84706	21.4682	23.1719	19.7645	20
80	8.9368	8.958	8.9156	21.4229	23.248	19.5978	19
81	8.98975	9.00184	8.97766	21.4794	23.2286	19.7302	18
82	9.03162	9.05038	9.01286	21.5095	23.2675	19.7515	17
83	9.09904	9.11805	9.08003	21.5056	23.0699	19.9413	16
84	9.17125	9.1929	9.1496	21.9242	23.6954	20.153	15
85	9.24941	9.27064	9.22818	21.5406	23.271	19.8103	14
86	9.33279	9.35775	9.30783	21.5541	23.153	19.9551	13
87	9.42149	9.44637	9.39662	21.6668	23.5736	19.76	12
88	9.50131	9.51842	9.4842	21.7425	23.4621	20.023	11
89	9.59888	9.63095	9.56682	21.861	23.8373	19.8847	10
90	9.71082	9.74679	9.67485	21.7862	23.5606	20.0118	9
91	9.84108	9.88204	9.80013	21.5493	23.1777	19.9209	8
92	9.97297	10.0047	9.94119	21.4728	23.2979	19.6476	7
93	10.079	10.1247	10.0334	21.5324	23.3236	19.7412	6
94	10.2636	10.323	10.2042	21.9453	23.8769	20.0136	5
95	10.4726	10.5403	10.405	21.9909	23.8905	20.0913	4
96	10.7714	10.8623	10.6806	21.9205	23.7997	20.0413	3
97	11.1138	11.2215	11.0061	21.993	23.9738	20.0122	2
98	11.613	11.8077	11.4183	22.2007	24.2706	20.1309	1
99	12.5276	13.2231	11.832	22.7086	24.8954	20.5217	0

[truncated: 20 more sheets: figure_2b, figure_2c, figure_3e, figure_3f, figure_3g, figure_3h, figure_3i, figure_3j, figure_3k, figure_3l, figure_4, figure_5, figure_6a, figure_6b, figure_6c, figure_6d, figure_6e, figure_6f, figure_6g, figure_7]
