# Supplementary material for: The diversity and consistency of what and when people eat
Source: Nat Metab. 2026 Apr 23;8(4):981–97. doi: 10.1038/s42255-026-01504-0 (PMC13121034; doi:10.1038/s42255-026-01504-0)
Supplement: Supplementary file 5 — Statistical source data. [file 42255_2026_1504_MOESM5_ESM.xlsx]

## Sheet: ED_Fig_1a
Percentile	Time of 50%
0	8.97071
1	10.2693
2	10.8297
3	11.1916
4	11.4521
5	11.6203
6	11.7723
7	11.9001
8	11.9952
9	12.0669
10	12.155
11	12.2278
12	12.2859
13	12.3472
14	12.4094
15	12.4782
16	12.5071
17	12.5496
18	12.5992
19	12.6502
20	12.7005
21	12.7482
22	12.793
23	12.8372
24	12.8783
25	12.9232
26	12.9679
27	12.9992
28	13.0175
29	13.0585
30	13.0997
31	13.1424
32	13.1802
33	13.2171
34	13.2534
35	13.2872
36	13.3265
37	13.3666
38	13.4099
39	13.4517
40	13.4917
41	13.5065
42	13.5441
43	13.5836
44	13.6269
45	13.6675
46	13.7123
47	13.752
48	13.7957
49	13.8433
50	13.893
51	13.9411
52	13.9871
53	14.0044
54	14.0434
55	14.09
56	14.1367
57	14.1874
58	14.2349
59	14.2803
60	14.3323
61	14.38
62	14.4313
63	14.486
64	14.5179
65	14.5702
66	14.6261
67	14.685
68	14.7399
69	14.8035
70	14.8676
71	14.9382
72	14.9957
73	15.0415
74	15.1106
75	15.1784
76	15.25
77	15.3278
78	15.4121
79	15.4906
80	15.5592
81	15.657
82	15.7521
83	15.8646
84	15.9722
85	16.058
86	16.1772
87	16.3048
88	16.4376
89	16.578
90	16.7553
91	16.9343
92	17.1124
93	17.32
94	17.532
95	17.7758
96	18.0367
97	18.3798
98	18.8749
99	20.3053

## Sheet: ED_Fig_1b
Time_of_50	bin_label
10.15	10.0409 - 10.2023
10.2	10.0409 - 10.2023
10.0958	10.0409 - 10.2023
10.1667	10.0409 - 10.2023
10.1667	10.0409 - 10.2023
10.075	10.0409 - 10.2023
10.0833	10.0409 - 10.2023
10.1833	10.0409 - 10.2023
10.0667	10.0409 - 10.2023
10.1167	10.0409 - 10.2023
10.1333	10.0409 - 10.2023
10.2	10.0409 - 10.2023
10.15	10.0409 - 10.2023
10.05	10.0409 - 10.2023
10.1	10.0409 - 10.2023
10.1833	10.0409 - 10.2023
10.2	10.0409 - 10.2023
10.1583	10.0409 - 10.2023
10.1681	10.0409 - 10.2023
10.1833	10.0409 - 10.2023
10.2	10.0409 - 10.2023
10.1986	10.0409 - 10.2023
10.1894	10.0409 - 10.2023
10.0667	10.0409 - 10.2023
10.175	10.0409 - 10.2023
10.1833	10.0409 - 10.2023
10.1833	10.0409 - 10.2023
10.0917	10.0409 - 10.2023
10.1833	10.0409 - 10.2023
10.1	10.0409 - 10.2023
10.1333	10.0409 - 10.2023
10.1667	10.0409 - 10.2023
10.0833	10.0409 - 10.2023
10.2	10.0409 - 10.2023
10.1667	10.0409 - 10.2023
10.15	10.0409 - 10.2023
10.1333	10.0409 - 10.2023
10.15	10.0409 - 10.2023
10.1417	10.0409 - 10.2023
10.1317	10.0409 - 10.2023
10.3244	10.2023 - 10.3637
10.2167	10.2023 - 10.3637
10.2167	10.2023 - 10.3637
10.2333	10.2023 - 10.3637
10.25	10.2023 - 10.3637
10.3	10.2023 - 10.3637
10.2375	10.2023 - 10.3637
10.2933	10.2023 - 10.3637
10.35	10.2023 - 10.3637
10.2833	10.2023 - 10.3637
10.2167	10.2023 - 10.3637
10.2667	10.2023 - 10.3637
10.3583	10.2023 - 10.3637
10.25	10.2023 - 10.3637
10.3344	10.2023 - 10.3637
10.3	10.2023 - 10.3637
10.2833	10.2023 - 10.3637
10.35	10.2023 - 10.3637
10.2167	10.2023 - 10.3637
10.3333	10.2023 - 10.3637
10.2737	10.2023 - 10.3637
10.25	10.2023 - 10.3637
10.2536	10.2023 - 10.3637
10.35	10.2023 - 10.3637
10.3167	10.2023 - 10.3637
10.3333	10.2023 - 10.3637
10.2333	10.2023 - 10.3637
10.3	10.2023 - 10.3637
10.3167	10.2023 - 10.3637
10.25	10.2023 - 10.3637
10.3333	10.2023 - 10.3637
10.3167	10.2023 - 10.3637
10.2333	10.2023 - 10.3637
10.25	10.2023 - 10.3637
10.2667	10.2023 - 10.3637
10.2667	10.2023 - 10.3637
10.2167	10.2023 - 10.3637
10.2167	10.2023 - 10.3637
10.3167	10.2023 - 10.3637
10.275	10.2023 - 10.3637
10.25	10.2023 - 10.3637
10.25	10.2023 - 10.3637
10.225	10.2023 - 10.3637
10.2333	10.2023 - 10.3637
10.2721	10.2023 - 10.3637
10.3	10.2023 - 10.3637
10.2167	10.2023 - 10.3637
10.5	10.3637 - 10.5251
10.5	10.3637 - 10.5251
10.4167	10.3637 - 10.5251
10.475	10.3637 - 10.5251
10.425	10.3637 - 10.5251
10.5	10.3637 - 10.5251
10.4333	10.3637 - 10.5251
10.5	10.3637 - 10.5251
10.5167	10.3637 - 10.5251
10.4506	10.3637 - 10.5251
10.4167	10.3637 - 10.5251
10.4667	10.3637 - 10.5251
10.3667	10.3637 - 10.5251
10.5083	10.3637 - 10.5251
10.5	10.3637 - 10.5251
10.4875	10.3637 - 10.5251
10.4583	10.3637 - 10.5251
10.4667	10.3637 - 10.5251
10.4167	10.3637 - 10.5251
10.3667	10.3637 - 10.5251
10.4128	10.3637 - 10.5251
10.4667	10.3637 - 10.5251
10.3833	10.3637 - 10.5251
10.4	10.3637 - 10.5251
10.4333	10.3637 - 10.5251
10.4667	10.3637 - 10.5251
10.4333	10.3637 - 10.5251
10.525	10.3637 - 10.5251
10.4667	10.3637 - 10.5251
10.3833	10.3637 - 10.5251
10.4917	10.3637 - 10.5251
10.4833	10.3637 - 10.5251
10.5	10.3637 - 10.5251
10.5167	10.3637 - 10.5251
10.3833	10.3637 - 10.5251
10.5167	10.3637 - 10.5251
10.5167	10.3637 - 10.5251
10.4083	10.3637 - 10.5251
10.3788	10.3637 - 10.5251
10.4167	10.3637 - 10.5251
10.5	10.3637 - 10.5251
10.4667	10.3637 - 10.5251
10.4	10.3637 - 10.5251
10.5	10.3637 - 10.5251
10.45	10.3637 - 10.5251
10.4417	10.3637 - 10.5251
10.5	10.3637 - 10.5251
10.4917	10.3637 - 10.5251
10.5167	10.3637 - 10.5251
10.3667	10.3637 - 10.5251
10.5	10.3637 - 10.5251
10.4833	10.3637 - 10.5251
10.625	10.5251 - 10.6866
10.6661	10.5251 - 10.6866
10.6667	10.5251 - 10.6866
10.6667	10.5251 - 10.6866
10.5833	10.5251 - 10.6866
10.65	10.5251 - 10.6866
10.6333	10.5251 - 10.6866
10.6167	10.5251 - 10.6866
10.55	10.5251 - 10.6866
10.6167	10.5251 - 10.6866
10.6333	10.5251 - 10.6866
10.625	10.5251 - 10.6866
10.6544	10.5251 - 10.6866
10.55	10.5251 - 10.6866
10.6333	10.5251 - 10.6866
10.6667	10.5251 - 10.6866
10.5833	10.5251 - 10.6866
10.6	10.5251 - 10.6866
10.5583	10.5251 - 10.6866
10.6667	10.5251 - 10.6866
10.6167	10.5251 - 10.6866
10.625	10.5251 - 10.6866
10.65	10.5251 - 10.6866
10.6667	10.5251 - 10.6866
10.5667	10.5251 - 10.6866
10.5667	10.5251 - 10.6866
10.6167	10.5251 - 10.6866
10.6833	10.5251 - 10.6866
10.5833	10.5251 - 10.6866
10.5956	10.5251 - 10.6866
10.6333	10.5251 - 10.6866
10.5333	10.5251 - 10.6866
10.5833	10.5251 - 10.6866
10.6583	10.5251 - 10.6866
10.6658	10.5251 - 10.6866
10.6242	10.5251 - 10.6866
10.6583	10.5251 - 10.6866
10.5833	10.5251 - 10.6866
10.55	10.5251 - 10.6866
10.5833	10.5251 - 10.6866
10.6833	10.5251 - 10.6866
10.5333	10.5251 - 10.6866
10.6333	10.5251 - 10.6866
10.5667	10.5251 - 10.6866
10.65	10.5251 - 10.6866
10.5408	10.5251 - 10.6866
10.65	10.5251 - 10.6866
10.5667	10.5251 - 10.6866
10.5667	10.5251 - 10.6866
10.5528	10.5251 - 10.6866
10.5667	10.5251 - 10.6866
10.6667	10.5251 - 10.6866
10.6539	10.5251 - 10.6866
10.6583	10.5251 - 10.6866
10.6333	10.5251 - 10.6866
10.6442	10.5251 - 10.6866
10.55	10.5251 - 10.6866
10.65	10.5251 - 10.6866
10.6261	10.5251 - 10.6866
10.5917	10.5251 - 10.6866
10.65	10.5251 - 10.6866
10.6167	10.5251 - 10.6866
10.5389	10.5251 - 10.6866
10.65	10.5251 - 10.6866
10.6167	10.5251 - 10.6866
10.6667	10.5251 - 10.6866
10.55	10.5251 - 10.6866
10.7053	10.6866 - 10.8480
10.7167	10.6866 - 10.8480
10.8333	10.6866 - 10.8480
10.7667	10.6866 - 10.8480
10.8333	10.6866 - 10.8480
10.7667	10.6866 - 10.8480
10.8	10.6866 - 10.8480
10.7417	10.6866 - 10.8480
10.8056	10.6866 - 10.8480
10.8286	10.6866 - 10.8480
10.8	10.6866 - 10.8480
10.75	10.6866 - 10.8480
10.75	10.6866 - 10.8480
10.7583	10.6866 - 10.8480
10.7333	10.6866 - 10.8480
10.7	10.6866 - 10.8480
10.7	10.6866 - 10.8480
10.7167	10.6866 - 10.8480
10.75	10.6866 - 10.8480
10.7667	10.6866 - 10.8480
10.7	10.6866 - 10.8480
10.7	10.6866 - 10.8480
10.7903	10.6866 - 10.8480
10.775	10.6866 - 10.8480
10.7167	10.6866 - 10.8480
10.8011	10.6866 - 10.8480
10.7667	10.6866 - 10.8480
10.7417	10.6866 - 10.8480
10.8333	10.6866 - 10.8480
10.7833	10.6866 - 10.8480
10.8	10.6866 - 10.8480
10.7	10.6866 - 10.8480
10.7667	10.6866 - 10.8480
10.7833	10.6866 - 10.8480
10.8306	10.6866 - 10.8480
10.8	10.6866 - 10.8480
10.8333	10.6866 - 10.8480
10.775	10.6866 - 10.8480
10.8086	10.6866 - 10.8480
10.8374	10.6866 - 10.8480
10.7667	10.6866 - 10.8480
10.7833	10.6866 - 10.8480
10.8333	10.6866 - 10.8480
10.8417	10.6866 - 10.8480
10.7167	10.6866 - 10.8480
10.8333	10.6866 - 10.8480
10.7003	10.6866 - 10.8480
10.825	10.6866 - 10.8480
10.775	10.6866 - 10.8480
10.7997	10.6866 - 10.8480
10.8333	10.6866 - 10.8480
10.8	10.6866 - 10.8480
10.7333	10.6866 - 10.8480
10.8083	10.6866 - 10.8480
10.7	10.6866 - 10.8480
10.7917	10.6866 - 10.8480
10.7333	10.6866 - 10.8480
10.75	10.6866 - 10.8480
10.7333	10.6866 - 10.8480
10.7333	10.6866 - 10.8480
10.7833	10.6866 - 10.8480
10.75	10.6866 - 10.8480
10.7917	10.6866 - 10.8480
10.7167	10.6866 - 10.8480
10.75	10.6866 - 10.8480
10.7789	10.6866 - 10.8480
10.7	10.6866 - 10.8480
10.8167	10.6866 - 10.8480
10.7211	10.6866 - 10.8480
11	10.8480 - 11.0094
10.9667	10.8480 - 11.0094
10.85	10.8480 - 11.0094
10.8667	10.8480 - 11.0094
10.8833	10.8480 - 11.0094
11	10.8480 - 11.0094
11	10.8480 - 11.0094
10.95	10.8480 - 11.0094
10.8667	10.8480 - 11.0094
11	10.8480 - 11.0094
10.8833	10.8480 - 11.0094
11	10.8480 - 11.0094
10.8667	10.8480 - 11.0094
10.8667	10.8480 - 11.0094
10.95	10.8480 - 11.0094
11	10.8480 - 11.0094
11	10.8480 - 11.0094
10.8667	10.8480 - 11.0094
10.8667	10.8480 - 11.0094
10.8833	10.8480 - 11.0094
10.9	10.8480 - 11.0094
10.8917	10.8480 - 11.0094
11	10.8480 - 11.0094
10.925	10.8480 - 11.0094
10.9897	10.8480 - 11.0094
10.9083	10.8480 - 11.0094
10.9574	10.8480 - 11.0094
10.9833	10.8480 - 11.0094
11	10.8480 - 11.0094
10.975	10.8480 - 11.0094
10.8667	10.8480 - 11.0094
11	10.8480 - 11.0094
10.9167	10.8480 - 11.0094
10.9167	10.8480 - 11.0094
10.8833	10.8480 - 11.0094
10.9833	10.8480 - 11.0094
10.9917	10.8480 - 11.0094
10.95	10.8480 - 11.0094
11	10.8480 - 11.0094
11	10.8480 - 11.0094
10.9333	10.8480 - 11.0094
10.9417	10.8480 - 11.0094
10.8583	10.8480 - 11.0094
10.8819	10.8480 - 11.0094
10.8667	10.8480 - 11.0094
10.85	10.8480 - 11.0094
10.975	10.8480 - 11.0094
11	10.8480 - 11.0094
10.9	10.8480 - 11.0094
10.9	10.8480 - 11.0094
11	10.8480 - 11.0094
11	10.8480 - 11.0094
10.875	10.8480 - 11.0094
10.9	10.8480 - 11.0094
10.8731	10.8480 - 11.0094
10.9333	10.8480 - 11.0094
11	10.8480 - 11.0094
10.9	10.8480 - 11.0094
10.9333	10.8480 - 11.0094
10.9781	10.8480 - 11.0094
10.95	10.8480 - 11.0094
10.9167	10.8480 - 11.0094
11	10.8480 - 11.0094
10.9833	10.8480 - 11.0094
10.8506	10.8480 - 11.0094
10.866	10.8480 - 11.0094
11	10.8480 - 11.0094
10.9333	10.8480 - 11.0094
10.8833	10.8480 - 11.0094
10.8667	10.8480 - 11.0094
10.9917	10.8480 - 11.0094
10.8667	10.8480 - 11.0094
11.0076	10.8480 - 11.0094
11	10.8480 - 11.0094
10.9532	10.8480 - 11.0094
10.9583	10.8480 - 11.0094
10.9333	10.8480 - 11.0094
10.925	10.8480 - 11.0094
10.9043	10.8480 - 11.0094
10.8833	10.8480 - 11.0094
10.8833	10.8480 - 11.0094
10.8792	10.8480 - 11.0094
10.8667	10.8480 - 11.0094
10.8833	10.8480 - 11.0094
10.95	10.8480 - 11.0094
10.9583	10.8480 - 11.0094
11	10.8480 - 11.0094
11	10.8480 - 11.0094
11	10.8480 - 11.0094
10.9583	10.8480 - 11.0094
10.8833	10.8480 - 11.0094
11	10.8480 - 11.0094
10.9333	10.8480 - 11.0094
10.9667	10.8480 - 11.0094
10.8833	10.8480 - 11.0094
11.0333	11.0094 - 11.1708
11.15	11.0094 - 11.1708
11.0417	11.0094 - 11.1708
11.1	11.0094 - 11.1708
11.0242	11.0094 - 11.1708
11.05	11.0094 - 11.1708
11.05	11.0094 - 11.1708
11.1333	11.0094 - 11.1708
11.0917	11.0094 - 11.1708
11.1	11.0094 - 11.1708
11.0917	11.0094 - 11.1708
11.1333	11.0094 - 11.1708
11.1667	11.0094 - 11.1708
11.075	11.0094 - 11.1708
11.0167	11.0094 - 11.1708
11.125	11.0094 - 11.1708
11.1667	11.0094 - 11.1708
11.0167	11.0094 - 11.1708
11.1667	11.0094 - 11.1708
11.0833	11.0094 - 11.1708
11.125	11.0094 - 11.1708
11.0133	11.0094 - 11.1708
11.1283	11.0094 - 11.1708
11.0667	11.0094 - 11.1708
11.1667	11.0094 - 11.1708
11.075	11.0094 - 11.1708
11.1667	11.0094 - 11.1708
11.0833	11.0094 - 11.1708
11.0626	11.0094 - 11.1708
11.0667	11.0094 - 11.1708
11.0167	11.0094 - 11.1708
11.0667	11.0094 - 11.1708
11.0333	11.0094 - 11.1708
11.1583	11.0094 - 11.1708
11.1417	11.0094 - 11.1708
11.15	11.0094 - 11.1708
11.1167	11.0094 - 11.1708
11.066	11.0094 - 11.1708
11.0417	11.0094 - 11.1708
11.0917	11.0094 - 11.1708
11.095	11.0094 - 11.1708
11.0167	11.0094 - 11.1708
11.1667	11.0094 - 11.1708
11.1333	11.0094 - 11.1708
11.0917	11.0094 - 11.1708
11.1667	11.0094 - 11.1708
11.1131	11.0094 - 11.1708
11.1667	11.0094 - 11.1708
11.0881	11.0094 - 11.1708
11.1333	11.0094 - 11.1708
11.1167	11.0094 - 11.1708
11.1	11.0094 - 11.1708
11.0453	11.0094 - 11.1708
11.15	11.0094 - 11.1708
11.1333	11.0094 - 11.1708
11.1014	11.0094 - 11.1708
11.1583	11.0094 - 11.1708
11.035	11.0094 - 11.1708
11.05	11.0094 - 11.1708
11.0333	11.0094 - 11.1708
11.0583	11.0094 - 11.1708
11.0667	11.0094 - 11.1708
11.0167	11.0094 - 11.1708
11.0333	11.0094 - 11.1708
11.025	11.0094 - 11.1708
11.0167	11.0094 - 11.1708
11.1	11.0094 - 11.1708
11.1667	11.0094 - 11.1708
11.1667	11.0094 - 11.1708
11.1667	11.0094 - 11.1708
11.0833	11.0094 - 11.1708
11.05	11.0094 - 11.1708
11.05	11.0094 - 11.1708
11.125	11.0094 - 11.1708
11.1167	11.0094 - 11.1708
11.0917	11.0094 - 11.1708
11.025	11.0094 - 11.1708
11.0167	11.0094 - 11.1708
11.0167	11.0094 - 11.1708
11.1333	11.0094 - 11.1708
11.0667	11.0094 - 11.1708
11.1333	11.0094 - 11.1708
11.1333	11.0094 - 11.1708
11.0833	11.0094 - 11.1708
11.0833	11.0094 - 11.1708
11.1667	11.0094 - 11.1708
11.1667	11.0094 - 11.1708
11.05	11.0094 - 11.1708
11.125	11.0094 - 11.1708
11.1167	11.0094 - 11.1708
11.1167	11.0094 - 11.1708
11.0833	11.0094 - 11.1708
11.0667	11.0094 - 11.1708
11.1833	11.1708 - 11.3323
11.2167	11.1708 - 11.3323
11.3167	11.1708 - 11.3323
11.2667	11.1708 - 11.3323
11.1875	11.1708 - 11.3323
11.2167	11.1708 - 11.3323
11.3	11.1708 - 11.3323
11.2583	11.1708 - 11.3323
11.1789	11.1708 - 11.3323
11.25	11.1708 - 11.3323
11.2167	11.1708 - 11.3323
11.2167	11.1708 - 11.3323
11.1833	11.1708 - 11.3323
11.25	11.1708 - 11.3323
11.2583	11.1708 - 11.3323
11.25	11.1708 - 11.3323
11.275	11.1708 - 11.3323
11.3	11.1708 - 11.3323
11.3	11.1708 - 11.3323
11.2	11.1708 - 11.3323
11.3	11.1708 - 11.3323
11.25	11.1708 - 11.3323
11.2667	11.1708 - 11.3323
11.1833	11.1708 - 11.3323
11.3167	11.1708 - 11.3323
11.3083	11.1708 - 11.3323
11.2667	11.1708 - 11.3323
11.2667	11.1708 - 11.3323
11.2667	11.1708 - 11.3323
11.2	11.1708 - 11.3323
11.3167	11.1708 - 11.3323
11.1833	11.1708 - 11.3323
11.2667	11.1708 - 11.3323
11.2	11.1708 - 11.3323
11.175	11.1708 - 11.3323
11.2833	11.1708 - 11.3323
11.25	11.1708 - 11.3323
11.1833	11.1708 - 11.3323
11.1908	11.1708 - 11.3323
11.2167	11.1708 - 11.3323
11.204	11.1708 - 11.3323
11.2	11.1708 - 11.3323
11.2408	11.1708 - 11.3323
11.3	11.1708 - 11.3323
11.2675	11.1708 - 11.3323
11.2917	11.1708 - 11.3323
11.3167	11.1708 - 11.3323
11.3083	11.1708 - 11.3323
11.2	11.1708 - 11.3323
11.2333	11.1708 - 11.3323
11.2333	11.1708 - 11.3323
11.3206	11.1708 - 11.3323
11.3167	11.1708 - 11.3323
11.2333	11.1708 - 11.3323
11.3	11.1708 - 11.3323
11.2333	11.1708 - 11.3323
11.2667	11.1708 - 11.3323
11.2833	11.1708 - 11.3323
11.2667	11.1708 - 11.3323
11.25	11.1708 - 11.3323
11.2	11.1708 - 11.3323
11.2689	11.1708 - 11.3323
11.2	11.1708 - 11.3323
11.2833	11.1708 - 11.3323
11.2417	11.1708 - 11.3323
11.2783	11.1708 - 11.3323
11.2363	11.1708 - 11.3323
11.3057	11.1708 - 11.3323
11.3167	11.1708 - 11.3323
11.25	11.1708 - 11.3323
11.2333	11.1708 - 11.3323
11.2667	11.1708 - 11.3323
11.25	11.1708 - 11.3323
11.2833	11.1708 - 11.3323
11.1896	11.1708 - 11.3323
11.2667	11.1708 - 11.3323
11.2833	11.1708 - 11.3323
11.2917	11.1708 - 11.3323
11.2667	11.1708 - 11.3323
11.2833	11.1708 - 11.3323
11.25	11.1708 - 11.3323
11.3167	11.1708 - 11.3323
11.2453	11.1708 - 11.3323
11.1833	11.1708 - 11.3323
11.3167	11.1708 - 11.3323
11.25	11.1708 - 11.3323
11.3083	11.1708 - 11.3323
11.2	11.1708 - 11.3323
11.2333	11.1708 - 11.3323
11.2667	11.1708 - 11.3323
11.25	11.1708 - 11.3323
11.1833	11.1708 - 11.3323
11.2833	11.1708 - 11.3323
11.3083	11.1708 - 11.3323
11.25	11.1708 - 11.3323
11.3	11.1708 - 11.3323
11.3197	11.1708 - 11.3323
11.1917	11.1708 - 11.3323
11.3167	11.1708 - 11.3323
11.2667	11.1708 - 11.3323
11.2417	11.1708 - 11.3323
11.1833	11.1708 - 11.3323
11.1833	11.1708 - 11.3323
11.2667	11.1708 - 11.3323
11.2667	11.1708 - 11.3323
11.25	11.1708 - 11.3323
11.3	11.1708 - 11.3323
11.2333	11.1708 - 11.3323
11.3	11.1708 - 11.3323
11.1917	11.1708 - 11.3323
11.2333	11.1708 - 11.3323
11.3	11.1708 - 11.3323
11.3167	11.1708 - 11.3323
11.2667	11.1708 - 11.3323
11.2167	11.1708 - 11.3323
11.1833	11.1708 - 11.3323
11.175	11.1708 - 11.3323
11.2667	11.1708 - 11.3323
11.3	11.1708 - 11.3323
11.2917	11.1708 - 11.3323
11.3	11.1708 - 11.3323
11.3917	11.3323 - 11.4937
11.4333	11.3323 - 11.4937
11.45	11.3323 - 11.4937
11.4167	11.3323 - 11.4937
11.3711	11.3323 - 11.4937
11.4667	11.3323 - 11.4937
11.3667	11.3323 - 11.4937
11.35	11.3323 - 11.4937
11.4917	11.3323 - 11.4937
11.4667	11.3323 - 11.4937
11.3667	11.3323 - 11.4937
11.4333	11.3323 - 11.4937
11.4	11.3323 - 11.4937
11.4144	11.3323 - 11.4937
11.4678	11.3323 - 11.4937
11.4158	11.3323 - 11.4937
11.4833	11.3323 - 11.4937
11.3333	11.3323 - 11.4937
11.3667	11.3323 - 11.4937
11.35	11.3323 - 11.4937
11.4833	11.3323 - 11.4937
11.4167	11.3323 - 11.4937
11.3333	11.3323 - 11.4937
11.35	11.3323 - 11.4937
11.4833	11.3323 - 11.4937
11.35	11.3323 - 11.4937
11.4	11.3323 - 11.4937
11.3819	11.3323 - 11.4937
11.35	11.3323 - 11.4937
11.4833	11.3323 - 11.4937
11.4833	11.3323 - 11.4937
11.35	11.3323 - 11.4937
11.3333	11.3323 - 11.4937
11.475	11.3323 - 11.4937
11.45	11.3323 - 11.4937
11.4	11.3323 - 11.4937
11.4914	11.3323 - 11.4937
11.4211	11.3323 - 11.4937
11.3833	11.3323 - 11.4937
11.45	11.3323 - 11.4937
11.4833	11.3323 - 11.4937
11.4333	11.3323 - 11.4937
11.4083	11.3323 - 11.4937
11.3333	11.3323 - 11.4937
11.4167	11.3323 - 11.4937
11.4158	11.3323 - 11.4937
11.45	11.3323 - 11.4937
11.3444	11.3323 - 11.4937
11.4656	11.3323 - 11.4937
11.3833	11.3323 - 11.4937
11.45	11.3323 - 11.4937
11.4917	11.3323 - 11.4937
11.45	11.3323 - 11.4937
11.4917	11.3323 - 11.4937
11.3667	11.3323 - 11.4937
11.4833	11.3323 - 11.4937
11.4167	11.3323 - 11.4937
11.3333	11.3323 - 11.4937
11.4167	11.3323 - 11.4937
11.3667	11.3323 - 11.4937
11.4333	11.3323 - 11.4937
11.35	11.3323 - 11.4937
11.4	11.3323 - 11.4937
11.4333	11.3323 - 11.4937
11.4	11.3323 - 11.4937
11.4667	11.3323 - 11.4937
11.4833	11.3323 - 11.4937
11.4667	11.3323 - 11.4937
11.375	11.3323 - 11.4937
11.3333	11.3323 - 11.4937
11.4	11.3323 - 11.4937
11.4046	11.3323 - 11.4937
11.4083	11.3323 - 11.4937
11.3417	11.3323 - 11.4937
11.3869	11.3323 - 11.4937
11.3333	11.3323 - 11.4937
11.4833	11.3323 - 11.4937
11.3333	11.3323 - 11.4937
11.4	11.3323 - 11.4937
11.4667	11.3323 - 11.4937
11.4667	11.3323 - 11.4937
11.3917	11.3323 - 11.4937
11.4667	11.3323 - 11.4937
11.475	11.3323 - 11.4937
11.3333	11.3323 - 11.4937
11.3833	11.3323 - 11.4937
11.3333	11.3323 - 11.4937
11.4667	11.3323 - 11.4937
11.4333	11.3323 - 11.4937
11.3833	11.3323 - 11.4937
11.35	11.3323 - 11.4937
11.4833	11.3323 - 11.4937
11.4667	11.3323 - 11.4937
11.4667	11.3323 - 11.4937
11.3583	11.3323 - 11.4937
11.4583	11.3323 - 11.4937
11.3333	11.3323 - 11.4937
11.4333	11.3323 - 11.4937
11.4917	11.3323 - 11.4937
11.425	11.3323 - 11.4937
11.3667	11.3323 - 11.4937
11.4169	11.3323 - 11.4937
11.4833	11.3323 - 11.4937
11.4167	11.3323 - 11.4937
11.3531	11.3323 - 11.4937
11.4167	11.3323 - 11.4937
11.4667	11.3323 - 11.4937
11.4083	11.3323 - 11.4937
11.3833	11.3323 - 11.4937
11.3917	11.3323 - 11.4937
11.3417	11.3323 - 11.4937
11.4	11.3323 - 11.4937
11.4083	11.3323 - 11.4937
11.4083	11.3323 - 11.4937
11.35	11.3323 - 11.4937
11.3833	11.3323 - 11.4937
11.4	11.3323 - 11.4937
11.45	11.3323 - 11.4937
11.35	11.3323 - 11.4937
11.4167	11.3323 - 11.4937
11.3333	11.3323 - 11.4937
11.4239	11.3323 - 11.4937
11.4657	11.3323 - 11.4937
11.4833	11.3323 - 11.4937
11.4667	11.3323 - 11.4937
11.3833	11.3323 - 11.4937
11.45	11.3323 - 11.4937
11.4833	11.3323 - 11.4937
11.4058	11.3323 - 11.4937
11.425	11.3323 - 11.4937
11.4417	11.3323 - 11.4937
11.45	11.3323 - 11.4937
11.3917	11.3323 - 11.4937
11.4667	11.3323 - 11.4937
11.4667	11.3323 - 11.4937
11.45	11.3323 - 11.4937
11.5667	11.4937 - 11.6551
11.575	11.4937 - 11.6551
11.5167	11.4937 - 11.6551
11.5676	11.4937 - 11.6551
11.5	11.4937 - 11.6551
11.5833	11.4937 - 11.6551
11.65	11.4937 - 11.6551
11.5583	11.4937 - 11.6551
11.6417	11.4937 - 11.6551
11.65	11.4937 - 11.6551
11.5667	11.4937 - 11.6551
11.6	11.4937 - 11.6551
11.6083	11.4937 - 11.6551
11.5	11.4937 - 11.6551
11.6167	11.4937 - 11.6551
11.6333	11.4937 - 11.6551
11.55	11.4937 - 11.6551
11.6167	11.4937 - 11.6551
11.5667	11.4937 - 11.6551
11.6167	11.4937 - 11.6551
11.5333	11.4937 - 11.6551
11.5	11.4937 - 11.6551
11.5	11.4937 - 11.6551
11.65	11.4937 - 11.6551
11.5	11.4937 - 11.6551
11.5667	11.4937 - 11.6551
11.55	11.4937 - 11.6551
11.5	11.4937 - 11.6551
11.65	11.4937 - 11.6551
11.5833	11.4937 - 11.6551
11.5167	11.4937 - 11.6551
11.5	11.4937 - 11.6551
11.65	11.4937 - 11.6551
11.5167	11.4937 - 11.6551
11.55	11.4937 - 11.6551
11.6417	11.4937 - 11.6551
11.5833	11.4937 - 11.6551
11.6374	11.4937 - 11.6551
11.5	11.4937 - 11.6551
11.5833	11.4937 - 11.6551
11.5333	11.4937 - 11.6551
11.5833	11.4937 - 11.6551
11.5018	11.4937 - 11.6551
11.5167	11.4937 - 11.6551
11.5833	11.4937 - 11.6551
11.6	11.4937 - 11.6551
11.5279	11.4937 - 11.6551
11.6	11.4937 - 11.6551
11.6333	11.4937 - 11.6551
11.5417	11.4937 - 11.6551
11.5	11.4937 - 11.6551
11.55	11.4937 - 11.6551
11.5667	11.4937 - 11.6551
11.55	11.4937 - 11.6551
11.5667	11.4937 - 11.6551
11.5417	11.4937 - 11.6551
11.6333	11.4937 - 11.6551
11.5679	11.4937 - 11.6551
11.5333	11.4937 - 11.6551
11.5033	11.4937 - 11.6551
11.65	11.4937 - 11.6551
11.6167	11.4937 - 11.6551
11.5167	11.4937 - 11.6551
11.5667	11.4937 - 11.6551
11.5667	11.4937 - 11.6551
11.5	11.4937 - 11.6551
11.55	11.4937 - 11.6551
11.55	11.4937 - 11.6551
11.5667	11.4937 - 11.6551
11.5	11.4937 - 11.6551
11.525	11.4937 - 11.6551
11.5564	11.4937 - 11.6551
11.565	11.4937 - 11.6551
11.5	11.4937 - 11.6551
11.575	11.4937 - 11.6551
11.5	11.4937 - 11.6551
11.5	11.4937 - 11.6551
11.625	11.4937 - 11.6551
11.55	11.4937 - 11.6551
11.5667	11.4937 - 11.6551
11.6417	11.4937 - 11.6551
11.6046	11.4937 - 11.6551
11.5	11.4937 - 11.6551
11.6083	11.4937 - 11.6551
11.6	11.4937 - 11.6551
11.65	11.4937 - 11.6551
11.6167	11.4937 - 11.6551
11.5667	11.4937 - 11.6551
11.55	11.4937 - 11.6551
11.5	11.4937 - 11.6551
11.5	11.4937 - 11.6551
11.5	11.4937 - 11.6551
11.65	11.4937 - 11.6551
11.5917	11.4937 - 11.6551
11.5	11.4937 - 11.6551
11.5833	11.4937 - 11.6551
11.6333	11.4937 - 11.6551
11.5501	11.4937 - 11.6551
11.5862	11.4937 - 11.6551
11.5	11.4937 - 11.6551
11.6167	11.4937 - 11.6551
11.525	11.4937 - 11.6551
11.6333	11.4937 - 11.6551
11.5	11.4937 - 11.6551
11.5	11.4937 - 11.6551
11.5167	11.4937 - 11.6551
11.5583	11.4937 - 11.6551
11.625	11.4937 - 11.6551
11.5667	11.4937 - 11.6551
11.5	11.4937 - 11.6551
11.5833	11.4937 - 11.6551
11.5	11.4937 - 11.6551
11.6083	11.4937 - 11.6551
11.5167	11.4937 - 11.6551
11.65	11.4937 - 11.6551
11.6333	11.4937 - 11.6551
11.6	11.4937 - 11.6551
11.5333	11.4937 - 11.6551
11.5333	11.4937 - 11.6551
11.65	11.4937 - 11.6551
11.55	11.4937 - 11.6551
11.55	11.4937 - 11.6551
11.5167	11.4937 - 11.6551
11.55	11.4937 - 11.6551
11.6167	11.4937 - 11.6551
11.55	11.4937 - 11.6551
11.525	11.4937 - 11.6551
11.5686	11.4937 - 11.6551
11.5417	11.4937 - 11.6551
11.6167	11.4937 - 11.6551
11.525	11.4937 - 11.6551
11.5667	11.4937 - 11.6551
11.5167	11.4937 - 11.6551
11.5894	11.4937 - 11.6551
11.5417	11.4937 - 11.6551
11.6	11.4937 - 11.6551
11.6	11.4937 - 11.6551
11.6	11.4937 - 11.6551
11.5392	11.4937 - 11.6551
11.5417	11.4937 - 11.6551
11.55	11.4937 - 11.6551
11.5333	11.4937 - 11.6551
11.55	11.4937 - 11.6551
11.55	11.4937 - 11.6551
11.5167	11.4937 - 11.6551
11.5	11.4937 - 11.6551
11.5833	11.4937 - 11.6551
11.5	11.4937 - 11.6551
11.5417	11.4937 - 11.6551
11.5833	11.4937 - 11.6551
11.5083	11.4937 - 11.6551
11.525	11.4937 - 11.6551
11.5333	11.4937 - 11.6551
11.6167	11.4937 - 11.6551
11.6333	11.4937 - 11.6551
11.5667	11.4937 - 11.6551
11.5167	11.4937 - 11.6551
11.6167	11.4937 - 11.6551
11.5333	11.4937 - 11.6551
11.6	11.4937 - 11.6551
11.6417	11.4937 - 11.6551
11.5833	11.4937 - 11.6551
11.65	11.4937 - 11.6551
11.6	11.4937 - 11.6551
11.5158	11.4937 - 11.6551
11.6167	11.4937 - 11.6551
11.5	11.4937 - 11.6551
11.5833	11.4937 - 11.6551
11.6333	11.4937 - 11.6551
11.5	11.4937 - 11.6551
11.5833	11.4937 - 11.6551
11.625	11.4937 - 11.6551
11.5333	11.4937 - 11.6551
11.6333	11.4937 - 11.6551
11.5	11.4937 - 11.6551
11.5667	11.4937 - 11.6551
11.5178	11.4937 - 11.6551
11.5	11.4937 - 11.6551
11.65	11.4937 - 11.6551
11.6	11.4937 - 11.6551
11.55	11.4937 - 11.6551
11.5833	11.4937 - 11.6551
11.55	11.4937 - 11.6551
11.5	11.4937 - 11.6551
11.6	11.4937 - 11.6551
11.5667	11.4937 - 11.6551
11.5333	11.4937 - 11.6551
11.6	11.4937 - 11.6551
11.5333	11.4937 - 11.6551
11.5667	11.4937 - 11.6551
11.5333	11.4937 - 11.6551
11.6333	11.4937 - 11.6551
11.5	11.4937 - 11.6551
11.6167	11.4937 - 11.6551
11.6167	11.4937 - 11.6551
11.5583	11.4937 - 11.6551
11.65	11.4937 - 11.6551
11.5333	11.4937 - 11.6551
11.55	11.4937 - 11.6551
11.5833	11.4937 - 11.6551
11.55	11.4937 - 11.6551
11.5653	11.4937 - 11.6551
11.625	11.4937 - 11.6551
11.5667	11.4937 - 11.6551
11.5514	11.4937 - 11.6551
11.5083	11.4937 - 11.6551
11.5167	11.4937 - 11.6551
11.5667	11.4937 - 11.6551
11.5	11.4937 - 11.6551
11.6	11.4937 - 11.6551
11.5333	11.4937 - 11.6551
11.5417	11.4937 - 11.6551
11.5083	11.4937 - 11.6551
11.5833	11.4937 - 11.6551
11.5	11.4937 - 11.6551
11.625	11.4937 - 11.6551
11.5333	11.4937 - 11.6551
11.65	11.4937 - 11.6551
11.5833	11.4937 - 11.6551
11.55	11.4937 - 11.6551
11.6481	11.4937 - 11.6551
11.6583	11.6551 - 11.8165
11.8	11.6551 - 11.8165
11.775	11.6551 - 11.8165
11.725	11.6551 - 11.8165
11.6833	11.6551 - 11.8165
11.7167	11.6551 - 11.8165
11.6667	11.6551 - 11.8165
11.7167	11.6551 - 11.8165
11.75	11.6551 - 11.8165
11.7776	11.6551 - 11.8165
11.7583	11.6551 - 11.8165
11.7167	11.6551 - 11.8165
11.8	11.6551 - 11.8165
11.7	11.6551 - 11.8165
11.6736	11.6551 - 11.8165
11.7	11.6551 - 11.8165
11.8	11.6551 - 11.8165
11.75	11.6551 - 11.8165
11.75	11.6551 - 11.8165
11.6667	11.6551 - 11.8165
11.8139	11.6551 - 11.8165
11.7	11.6551 - 11.8165
11.75	11.6551 - 11.8165
11.7667	11.6551 - 11.8165
11.7667	11.6551 - 11.8165
11.7333	11.6551 - 11.8165
11.7333	11.6551 - 11.8165
11.7667	11.6551 - 11.8165
11.725	11.6551 - 11.8165
11.8	11.6551 - 11.8165
11.8	11.6551 - 11.8165
11.7333	11.6551 - 11.8165
11.7833	11.6551 - 11.8165
11.7667	11.6551 - 11.8165
11.7917	11.6551 - 11.8165
11.8083	11.6551 - 11.8165
11.7333	11.6551 - 11.8165
11.7167	11.6551 - 11.8165
11.6667	11.6551 - 11.8165
11.6917	11.6551 - 11.8165
11.75	11.6551 - 11.8165
11.6833	11.6551 - 11.8165
11.7	11.6551 - 11.8165
11.6833	11.6551 - 11.8165
11.7167	11.6551 - 11.8165
11.7833	11.6551 - 11.8165
11.75	11.6551 - 11.8165
11.7	11.6551 - 11.8165
11.7833	11.6551 - 11.8165
11.7167	11.6551 - 11.8165
11.8	11.6551 - 11.8165
11.75	11.6551 - 11.8165
11.7	11.6551 - 11.8165
11.7667	11.6551 - 11.8165
11.8	11.6551 - 11.8165
11.7	11.6551 - 11.8165
11.7667	11.6551 - 11.8165
11.7667	11.6551 - 11.8165
11.7667	11.6551 - 11.8165
11.8012	11.6551 - 11.8165
11.6917	11.6551 - 11.8165
11.7167	11.6551 - 11.8165
11.725	11.6551 - 11.8165
11.6667	11.6551 - 11.8165
11.75	11.6551 - 11.8165
11.7167	11.6551 - 11.8165
11.7819	11.6551 - 11.8165
11.7167	11.6551 - 11.8165
11.6667	11.6551 - 11.8165
11.7333	11.6551 - 11.8165
11.7	11.6551 - 11.8165
11.7922	11.6551 - 11.8165
11.7333	11.6551 - 11.8165
11.6667	11.6551 - 11.8165
11.7583	11.6551 - 11.8165
11.7333	11.6551 - 11.8165
11.7247	11.6551 - 11.8165
11.7	11.6551 - 11.8165
11.75	11.6551 - 11.8165
11.75	11.6551 - 11.8165
11.7333	11.6551 - 11.8165
11.8	11.6551 - 11.8165
11.75	11.6551 - 11.8165
11.6667	11.6551 - 11.8165
11.6833	11.6551 - 11.8165
11.7667	11.6551 - 11.8165
11.6667	11.6551 - 11.8165
11.7333	11.6551 - 11.8165
11.7583	11.6551 - 11.8165
11.6667	11.6551 - 11.8165
11.75	11.6551 - 11.8165
11.7167	11.6551 - 11.8165
11.7667	11.6551 - 11.8165
11.7833	11.6551 - 11.8165
11.75	11.6551 - 11.8165
11.7167	11.6551 - 11.8165
11.7833	11.6551 - 11.8165
11.7333	11.6551 - 11.8165
11.75	11.6551 - 11.8165
11.6583	11.6551 - 11.8165
11.7333	11.6551 - 11.8165
11.7167	11.6551 - 11.8165
11.8122	11.6551 - 11.8165
11.7833	11.6551 - 11.8165
11.7775	11.6551 - 11.8165
11.6667	11.6551 - 11.8165
11.7833	11.6551 - 11.8165
11.75	11.6551 - 11.8165
11.6667	11.6551 - 11.8165
11.775	11.6551 - 11.8165
11.8	11.6551 - 11.8165
11.7833	11.6551 - 11.8165
11.7826	11.6551 - 11.8165
11.7333	11.6551 - 11.8165
11.7833	11.6551 - 11.8165
11.7333	11.6551 - 11.8165
11.7667	11.6551 - 11.8165
11.6803	11.6551 - 11.8165
11.6833	11.6551 - 11.8165
11.725	11.6551 - 11.8165
11.6867	11.6551 - 11.8165
11.7833	11.6551 - 11.8165
11.6583	11.6551 - 11.8165
11.6719	11.6551 - 11.8165
11.7833	11.6551 - 11.8165
11.7	11.6551 - 11.8165
11.6833	11.6551 - 11.8165
11.75	11.6551 - 11.8165
11.7667	11.6551 - 11.8165
11.75	11.6551 - 11.8165
11.6667	11.6551 - 11.8165
11.7667	11.6551 - 11.8165
11.7833	11.6551 - 11.8165
11.7417	11.6551 - 11.8165
11.8	11.6551 - 11.8165
11.7825	11.6551 - 11.8165
11.75	11.6551 - 11.8165
11.6667	11.6551 - 11.8165
11.7218	11.6551 - 11.8165
11.8	11.6551 - 11.8165
11.7167	11.6551 - 11.8165
11.7833	11.6551 - 11.8165
11.7	11.6551 - 11.8165
11.6833	11.6551 - 11.8165
11.75	11.6551 - 11.8165
11.7333	11.6551 - 11.8165
11.7167	11.6551 - 11.8165
11.7006	11.6551 - 11.8165
11.7667	11.6551 - 11.8165
11.775	11.6551 - 11.8165
11.7	11.6551 - 11.8165
11.8	11.6551 - 11.8165
11.75	11.6551 - 11.8165
11.7917	11.6551 - 11.8165
11.7333	11.6551 - 11.8165
11.6917	11.6551 - 11.8165
11.8	11.6551 - 11.8165
11.75	11.6551 - 11.8165
11.7333	11.6551 - 11.8165
11.75	11.6551 - 11.8165
11.7333	11.6551 - 11.8165
11.6667	11.6551 - 11.8165
11.8	11.6551 - 11.8165
11.7432	11.6551 - 11.8165
11.7083	11.6551 - 11.8165
11.6833	11.6551 - 11.8165
11.7667	11.6551 - 11.8165
11.675	11.6551 - 11.8165
11.725	11.6551 - 11.8165
11.6583	11.6551 - 11.8165
11.7	11.6551 - 11.8165
11.7833	11.6551 - 11.8165
11.7333	11.6551 - 11.8165
11.6833	11.6551 - 11.8165
11.7539	11.6551 - 11.8165
11.8	11.6551 - 11.8165
11.7833	11.6551 - 11.8165
11.6667	11.6551 - 11.8165
11.7374	11.6551 - 11.8165
11.7	11.6551 - 11.8165
11.8083	11.6551 - 11.8165
11.8	11.6551 - 11.8165
11.7333	11.6551 - 11.8165
11.7667	11.6551 - 11.8165
11.75	11.6551 - 11.8165
11.75	11.6551 - 11.8165
11.7167	11.6551 - 11.8165
11.75	11.6551 - 11.8165
11.675	11.6551 - 11.8165
11.7167	11.6551 - 11.8165
11.6833	11.6551 - 11.8165
11.6917	11.6551 - 11.8165
11.6583	11.6551 - 11.8165
11.6667	11.6551 - 11.8165
11.75	11.6551 - 11.8165
11.7667	11.6551 - 11.8165
11.75	11.6551 - 11.8165
11.6808	11.6551 - 11.8165
11.715	11.6551 - 11.8165
11.7833	11.6551 - 11.8165
11.725	11.6551 - 11.8165
11.75	11.6551 - 11.8165
11.7667	11.6551 - 11.8165
11.7167	11.6551 - 11.8165
11.6917	11.6551 - 11.8165
11.675	11.6551 - 11.8165
11.7167	11.6551 - 11.8165
11.7083	11.6551 - 11.8165
11.7917	11.6551 - 11.8165
11.76	11.6551 - 11.8165
11.7833	11.6551 - 11.8165
11.7833	11.6551 - 11.8165
11.7624	11.6551 - 11.8165
11.6833	11.6551 - 11.8165
11.7833	11.6551 - 11.8165
11.75	11.6551 - 11.8165
11.7725	11.6551 - 11.8165
11.6872	11.6551 - 11.8165
11.7	11.6551 - 11.8165
11.7667	11.6551 - 11.8165
11.6917	11.6551 - 11.8165
11.7833	11.6551 - 11.8165
11.6615	11.6551 - 11.8165
11.675	11.6551 - 11.8165
11.7629	11.6551 - 11.8165
11.7333	11.6551 - 11.8165
11.7167	11.6551 - 11.8165
11.7417	11.6551 - 11.8165
11.8	11.6551 - 11.8165
11.75	11.6551 - 11.8165
11.725	11.6551 - 11.8165
11.95	11.8165 - 11.9780
11.9333	11.8165 - 11.9780
11.85	11.8165 - 11.9780
11.8667	11.8165 - 11.9780
11.9	11.8165 - 11.9780
11.85	11.8165 - 11.9780
11.9167	11.8165 - 11.9780
11.8167	11.8165 - 11.9780
11.8167	11.8165 - 11.9780
11.9167	11.8165 - 11.9780
11.9667	11.8165 - 11.9780
11.8583	11.8165 - 11.9780
11.9	11.8165 - 11.9780
11.9167	11.8165 - 11.9780
11.9	11.8165 - 11.9780
11.9	11.8165 - 11.9780
11.9333	11.8165 - 11.9780
11.9667	11.8165 - 11.9780
11.9167	11.8165 - 11.9780
11.8544	11.8165 - 11.9780
11.95	11.8165 - 11.9780
11.9167	11.8165 - 11.9780
11.8667	11.8165 - 11.9780
11.8333	11.8165 - 11.9780
11.8167	11.8165 - 11.9780
11.9	11.8165 - 11.9780
11.9333	11.8165 - 11.9780
11.9667	11.8165 - 11.9780
11.9018	11.8165 - 11.9780
11.875	11.8165 - 11.9780
11.8833	11.8165 - 11.9780
11.9392	11.8165 - 11.9780
11.85	11.8165 - 11.9780
11.8506	11.8165 - 11.9780
11.9333	11.8165 - 11.9780
11.8167	11.8165 - 11.9780
11.9333	11.8165 - 11.9780
11.9167	11.8165 - 11.9780
11.8299	11.8165 - 11.9780
11.8417	11.8165 - 11.9780
11.95	11.8165 - 11.9780
11.9333	11.8165 - 11.9780
11.9667	11.8165 - 11.9780
11.9167	11.8165 - 11.9780
11.85	11.8165 - 11.9780
11.95	11.8165 - 11.9780
11.8167	11.8165 - 11.9780
11.9667	11.8165 - 11.9780
11.8333	11.8165 - 11.9780
11.9667	11.8165 - 11.9780
11.9667	11.8165 - 11.9780
11.9	11.8165 - 11.9780
11.95	11.8165 - 11.9780
11.8333	11.8165 - 11.9780
11.9333	11.8165 - 11.9780
11.8833	11.8165 - 11.9780
11.8667	11.8165 - 11.9780
11.8167	11.8165 - 11.9780
11.85	11.8165 - 11.9780
11.9667	11.8165 - 11.9780
11.9417	11.8165 - 11.9780
11.9167	11.8165 - 11.9780
11.8333	11.8165 - 11.9780
11.9417	11.8165 - 11.9780
11.85	11.8165 - 11.9780
11.8333	11.8165 - 11.9780
11.9167	11.8165 - 11.9780
11.85	11.8165 - 11.9780
11.975	11.8165 - 11.9780
11.9333	11.8165 - 11.9780
11.9333	11.8165 - 11.9780
11.8333	11.8165 - 11.9780
11.95	11.8165 - 11.9780
11.8833	11.8165 - 11.9780
11.9667	11.8165 - 11.9780
11.9667	11.8165 - 11.9780
11.9	11.8165 - 11.9780
11.9167	11.8165 - 11.9780
11.9583	11.8165 - 11.9780
11.9333	11.8165 - 11.9780
11.8667	11.8165 - 11.9780
11.8667	11.8165 - 11.9780
11.9333	11.8165 - 11.9780
11.8833	11.8165 - 11.9780
11.9439	11.8165 - 11.9780
11.85	11.8165 - 11.9780
11.8583	11.8165 - 11.9780
11.95	11.8165 - 11.9780
11.8667	11.8165 - 11.9780
11.9333	11.8165 - 11.9780
11.95	11.8165 - 11.9780
11.85	11.8165 - 11.9780
11.8833	11.8165 - 11.9780
11.9211	11.8165 - 11.9780
11.8417	11.8165 - 11.9780
11.95	11.8165 - 11.9780
11.9694	11.8165 - 11.9780
11.8333	11.8165 - 11.9780
11.8871	11.8165 - 11.9780
11.95	11.8165 - 11.9780
11.9333	11.8165 - 11.9780
11.8333	11.8165 - 11.9780
11.8956	11.8165 - 11.9780
11.8339	11.8165 - 11.9780
11.9667	11.8165 - 11.9780
11.9	11.8165 - 11.9780
11.9333	11.8165 - 11.9780
11.8333	11.8165 - 11.9780
11.8333	11.8165 - 11.9780
11.8561	11.8165 - 11.9780
11.8167	11.8165 - 11.9780
11.8333	11.8165 - 11.9780
11.975	11.8165 - 11.9780
11.8667	11.8165 - 11.9780
11.9333	11.8165 - 11.9780
11.95	11.8165 - 11.9780
11.9	11.8165 - 11.9780
11.8667	11.8165 - 11.9780
11.8322	11.8165 - 11.9780
11.85	11.8165 - 11.9780
11.9167	11.8165 - 11.9780
11.8333	11.8165 - 11.9780
11.9667	11.8165 - 11.9780
11.9571	11.8165 - 11.9780
11.9	11.8165 - 11.9780
11.8167	11.8165 - 11.9780
11.9667	11.8165 - 11.9780
11.8928	11.8165 - 11.9780
11.8917	11.8165 - 11.9780
11.8333	11.8165 - 11.9780
11.875	11.8165 - 11.9780
11.8833	11.8165 - 11.9780
11.8392	11.8165 - 11.9780
11.8167	11.8165 - 11.9780
11.95	11.8165 - 11.9780
11.85	11.8165 - 11.9780
11.8167	11.8165 - 11.9780
11.875	11.8165 - 11.9780
11.8833	11.8165 - 11.9780
11.8833	11.8165 - 11.9780
11.8167	11.8165 - 11.9780
11.835	11.8165 - 11.9780
11.85	11.8165 - 11.9780
11.8833	11.8165 - 11.9780
11.9583	11.8165 - 11.9780
11.8167	11.8165 - 11.9780
11.9	11.8165 - 11.9780
11.9333	11.8165 - 11.9780
11.8833	11.8165 - 11.9780
11.9083	11.8165 - 11.9780
11.8167	11.8165 - 11.9780
11.9333	11.8165 - 11.9780
11.8833	11.8165 - 11.9780
11.9	11.8165 - 11.9780
11.9667	11.8165 - 11.9780
11.9667	11.8165 - 11.9780
11.8333	11.8165 - 11.9780
11.8333	11.8165 - 11.9780
11.9167	11.8165 - 11.9780
11.8333	11.8165 - 11.9780
11.9667	11.8165 - 11.9780
11.9189	11.8165 - 11.9780
11.8583	11.8165 - 11.9780
11.9167	11.8165 - 11.9780
11.9586	11.8165 - 11.9780
11.85	11.8165 - 11.9780
11.9333	11.8165 - 11.9780
11.8833	11.8165 - 11.9780
11.8167	11.8165 - 11.9780
11.9167	11.8165 - 11.9780
11.9328	11.8165 - 11.9780
11.8667	11.8165 - 11.9780
11.825	11.8165 - 11.9780
11.95	11.8165 - 11.9780
11.8653	11.8165 - 11.9780
11.95	11.8165 - 11.9780
11.9169	11.8165 - 11.9780
11.8667	11.8165 - 11.9780
11.8917	11.8165 - 11.9780
11.9333	11.8165 - 11.9780
11.8833	11.8165 - 11.9780
11.8167	11.8165 - 11.9780
11.8667	11.8165 - 11.9780
11.8333	11.8165 - 11.9780
11.9576	11.8165 - 11.9780
11.8343	11.8165 - 11.9780
11.8333	11.8165 - 11.9780
11.85	11.8165 - 11.9780
11.85	11.8165 - 11.9780
11.9167	11.8165 - 11.9780
11.9333	11.8165 - 11.9780
11.825	11.8165 - 11.9780
11.9333	11.8165 - 11.9780
11.9167	11.8165 - 11.9780
11.95	11.8165 - 11.9780
11.8167	11.8165 - 11.9780
11.9	11.8165 - 11.9780
11.9167	11.8165 - 11.9780
11.9667	11.8165 - 11.9780
11.875	11.8165 - 11.9780
11.975	11.8165 - 11.9780
11.8583	11.8165 - 11.9780
11.9167	11.8165 - 11.9780
11.85	11.8165 - 11.9780
11.8333	11.8165 - 11.9780
11.9333	11.8165 - 11.9780
11.85	11.8165 - 11.9780
11.8833	11.8165 - 11.9780
11.95	11.8165 - 11.9780
11.8167	11.8165 - 11.9780
11.8333	11.8165 - 11.9780
11.9667	11.8165 - 11.9780
11.95	11.8165 - 11.9780
11.9	11.8165 - 11.9780
11.8167	11.8165 - 11.9780
11.925	11.8165 - 11.9780
11.825	11.8165 - 11.9780
11.9	11.8165 - 11.9780
11.975	11.8165 - 11.9780
11.9417	11.8165 - 11.9780
11.9667	11.8165 - 11.9780
11.95	11.8165 - 11.9780
11.9667	11.8165 - 11.9780
11.8486	11.8165 - 11.9780
11.9667	11.8165 - 11.9780
11.8583	11.8165 - 11.9780
11.8833	11.8165 - 11.9780
11.8417	11.8165 - 11.9780
11.9583	11.8165 - 11.9780
11.8833	11.8165 - 11.9780
11.8667	11.8165 - 11.9780
11.8333	11.8165 - 11.9780
11.9667	11.8165 - 11.9780
11.9333	11.8165 - 11.9780
11.9583	11.8165 - 11.9780
11.85	11.8165 - 11.9780
11.9	11.8165 - 11.9780
11.9167	11.8165 - 11.9780
11.9167	11.8165 - 11.9780
11.85	11.8165 - 11.9780
11.85	11.8165 - 11.9780
11.9167	11.8165 - 11.9780
11.8206	11.8165 - 11.9780
11.8833	11.8165 - 11.9780
11.85	11.8165 - 11.9780
11.8667	11.8165 - 11.9780
11.925	11.8165 - 11.9780
11.95	11.8165 - 11.9780
11.8333	11.8165 - 11.9780
11.8333	11.8165 - 11.9780
11.9167	11.8165 - 11.9780
11.9583	11.8165 - 11.9780
11.9333	11.8165 - 11.9780
11.8833	11.8165 - 11.9780
11.9647	11.8165 - 11.9780
11.8333	11.8165 - 11.9780
11.8167	11.8165 - 11.9780
11.8833	11.8165 - 11.9780
11.875	11.8165 - 11.9780
11.9167	11.8165 - 11.9780
11.95	11.8165 - 11.9780
11.9333	11.8165 - 11.9780
11.975	11.8165 - 11.9780
11.9333	11.8165 - 11.9780
11.9772	11.8165 - 11.9780
11.8667	11.8165 - 11.9780
11.8667	11.8165 - 11.9780
11.975	11.8165 - 11.9780
11.9667	11.8165 - 11.9780
11.9333	11.8165 - 11.9780
11.95	11.8165 - 11.9780
11.9333	11.8165 - 11.9780
11.9583	11.8165 - 11.9780
11.925	11.8165 - 11.9780
11.95	11.8165 - 11.9780
11.9167	11.8165 - 11.9780
11.8667	11.8165 - 11.9780
11.975	11.8165 - 11.9780
11.8417	11.8165 - 11.9780
11.9167	11.8165 - 11.9780
11.9274	11.8165 - 11.9780
11.9667	11.8165 - 11.9780
11.8667	11.8165 - 11.9780
11.8667	11.8165 - 11.9780
11.9054	11.8165 - 11.9780
11.85	11.8165 - 11.9780
11.8333	11.8165 - 11.9780
11.9667	11.8165 - 11.9780
11.9	11.8165 - 11.9780
12.1	11.9780 - 12.1394
12.1037	11.9780 - 12.1394
12.0833	11.9780 - 12.1394
12.05	11.9780 - 12.1394
12	11.9780 - 12.1394
12.0833	11.9780 - 12.1394
12.0917	11.9780 - 12.1394
12.0167	11.9780 - 12.1394
12.0833	11.9780 - 12.1394
12.0053	11.9780 - 12.1394
12.0333	11.9780 - 12.1394
12	11.9780 - 12.1394
12.0667	11.9780 - 12.1394
12.0401	11.9780 - 12.1394
11.9833	11.9780 - 12.1394
12.0833	11.9780 - 12.1394
12.1069	11.9780 - 12.1394
12.125	11.9780 - 12.1394
12.1257	11.9780 - 12.1394
12.0858	11.9780 - 12.1394
11.9833	11.9780 - 12.1394
12.1	11.9780 - 12.1394
12.0667	11.9780 - 12.1394
12	11.9780 - 12.1394
12.1	11.9780 - 12.1394
12.0917	11.9780 - 12.1394
12.0583	11.9780 - 12.1394
11.9833	11.9780 - 12.1394
12.0917	11.9780 - 12.1394
12	11.9780 - 12.1394
11.9917	11.9780 - 12.1394
12	11.9780 - 12.1394
12.0385	11.9780 - 12.1394
12	11.9780 - 12.1394
12	11.9780 - 12.1394
12.0333	11.9780 - 12.1394
12.0167	11.9780 - 12.1394
12.075	11.9780 - 12.1394
12.1167	11.9780 - 12.1394
12.025	11.9780 - 12.1394
12.0189	11.9780 - 12.1394
12.05	11.9780 - 12.1394
12	11.9780 - 12.1394
12.0167	11.9780 - 12.1394
12.0167	11.9780 - 12.1394
12.1	11.9780 - 12.1394
12.125	11.9780 - 12.1394
12	11.9780 - 12.1394
12.0167	11.9780 - 12.1394
12.05	11.9780 - 12.1394
12.075	11.9780 - 12.1394
11.9922	11.9780 - 12.1394
12.05	11.9780 - 12.1394
12	11.9780 - 12.1394
12.1333	11.9780 - 12.1394
12.0333	11.9780 - 12.1394
12.125	11.9780 - 12.1394
12.0333	11.9780 - 12.1394
11.9833	11.9780 - 12.1394
12.0333	11.9780 - 12.1394
12.0667	11.9780 - 12.1394
12.0667	11.9780 - 12.1394
12.125	11.9780 - 12.1394
12.0558	11.9780 - 12.1394
12.1333	11.9780 - 12.1394
12	11.9780 - 12.1394
12.1294	11.9780 - 12.1394
12.1167	11.9780 - 12.1394
12	11.9780 - 12.1394
12.0167	11.9780 - 12.1394
12.0833	11.9780 - 12.1394
12	11.9780 - 12.1394
12.1254	11.9780 - 12.1394
12.125	11.9780 - 12.1394
12.05	11.9780 - 12.1394
12	11.9780 - 12.1394
12.0833	11.9780 - 12.1394
12.0167	11.9780 - 12.1394
12.0833	11.9780 - 12.1394
12	11.9780 - 12.1394
11.9981	11.9780 - 12.1394
12.0333	11.9780 - 12.1394
12.1	11.9780 - 12.1394
12.0917	11.9780 - 12.1394
12.0142	11.9780 - 12.1394
12	11.9780 - 12.1394
12.1	11.9780 - 12.1394
12.1167	11.9780 - 12.1394
12.0167	11.9780 - 12.1394
12	11.9780 - 12.1394
11.9833	11.9780 - 12.1394
12.1	11.9780 - 12.1394
12.125	11.9780 - 12.1394
12.1167	11.9780 - 12.1394
12.0667	11.9780 - 12.1394
12.0333	11.9780 - 12.1394
12.1	11.9780 - 12.1394
12.0383	11.9780 - 12.1394
12	11.9780 - 12.1394
12.0917	11.9780 - 12.1394
12.1	11.9780 - 12.1394
12.05	11.9780 - 12.1394
12.0333	11.9780 - 12.1394
12.0667	11.9780 - 12.1394
12.025	11.9780 - 12.1394
12.0167	11.9780 - 12.1394
12.1167	11.9780 - 12.1394
12.0667	11.9780 - 12.1394
12.0333	11.9780 - 12.1394
12	11.9780 - 12.1394
12.075	11.9780 - 12.1394
12.05	11.9780 - 12.1394
11.9785	11.9780 - 12.1394
12.05	11.9780 - 12.1394
12.1333	11.9780 - 12.1394
12.1	11.9780 - 12.1394
12.0833	11.9780 - 12.1394
12	11.9780 - 12.1394
12.05	11.9780 - 12.1394
11.9951	11.9780 - 12.1394
12.1	11.9780 - 12.1394
12.0758	11.9780 - 12.1394
12	11.9780 - 12.1394
12.0167	11.9780 - 12.1394
12.125	11.9780 - 12.1394
12.125	11.9780 - 12.1394
12	11.9780 - 12.1394
12.0917	11.9780 - 12.1394
12	11.9780 - 12.1394
12	11.9780 - 12.1394
12.05	11.9780 - 12.1394
12.0417	11.9780 - 12.1394
12.1333	11.9780 - 12.1394
12.05	11.9780 - 12.1394
11.9833	11.9780 - 12.1394
12.1333	11.9780 - 12.1394
12.1167	11.9780 - 12.1394
12.0667	11.9780 - 12.1394
12.0833	11.9780 - 12.1394
12.0417	11.9780 - 12.1394
12.1333	11.9780 - 12.1394
12.0833	11.9780 - 12.1394
12.0167	11.9780 - 12.1394
12.0833	11.9780 - 12.1394
11.9833	11.9780 - 12.1394
12.0833	11.9780 - 12.1394
12.05	11.9780 - 12.1394
12	11.9780 - 12.1394
12	11.9780 - 12.1394
12	11.9780 - 12.1394
12.0833	11.9780 - 12.1394
12.05	11.9780 - 12.1394
12.0333	11.9780 - 12.1394
12	11.9780 - 12.1394
11.9812	11.9780 - 12.1394
12.0167	11.9780 - 12.1394
12.1228	11.9780 - 12.1394
12.0083	11.9780 - 12.1394
12.0583	11.9780 - 12.1394
12.1167	11.9780 - 12.1394
12.0583	11.9780 - 12.1394
12	11.9780 - 12.1394
12.0333	11.9780 - 12.1394
12.1167	11.9780 - 12.1394
12.0106	11.9780 - 12.1394
11.9917	11.9780 - 12.1394
12.1333	11.9780 - 12.1394
12.05	11.9780 - 12.1394
12.1333	11.9780 - 12.1394
12	11.9780 - 12.1394
12.0667	11.9780 - 12.1394
12	11.9780 - 12.1394
12.0417	11.9780 - 12.1394
12	11.9780 - 12.1394
12.1333	11.9780 - 12.1394
12.1167	11.9780 - 12.1394
12.0167	11.9780 - 12.1394
12.1	11.9780 - 12.1394
12	11.9780 - 12.1394
12.1083	11.9780 - 12.1394
12.0319	11.9780 - 12.1394
12.0333	11.9780 - 12.1394
12	11.9780 - 12.1394
12.025	11.9780 - 12.1394
12	11.9780 - 12.1394
11.9933	11.9780 - 12.1394
12.1333	11.9780 - 12.1394
11.9833	11.9780 - 12.1394
12.075	11.9780 - 12.1394
12	11.9780 - 12.1394
12.05	11.9780 - 12.1394
12.1	11.9780 - 12.1394
12	11.9780 - 12.1394
12	11.9780 - 12.1394
12.0647	11.9780 - 12.1394
12.05	11.9780 - 12.1394
12	11.9780 - 12.1394
11.9833	11.9780 - 12.1394
12.0333	11.9780 - 12.1394
12.05	11.9780 - 12.1394
12.1	11.9780 - 12.1394
12.0333	11.9780 - 12.1394
12.0667	11.9780 - 12.1394
12.0008	11.9780 - 12.1394
12.1167	11.9780 - 12.1394
11.9917	11.9780 - 12.1394
12.0083	11.9780 - 12.1394
12.0667	11.9780 - 12.1394
11.9917	11.9780 - 12.1394
12.0667	11.9780 - 12.1394
12.1	11.9780 - 12.1394
12.0417	11.9780 - 12.1394
12	11.9780 - 12.1394
12.1083	11.9780 - 12.1394
12.0583	11.9780 - 12.1394
12.0667	11.9780 - 12.1394
12.05	11.9780 - 12.1394
12.0979	11.9780 - 12.1394
12	11.9780 - 12.1394
12.0333	11.9780 - 12.1394
12.125	11.9780 - 12.1394
12.1	11.9780 - 12.1394
11.9917	11.9780 - 12.1394
12.1333	11.9780 - 12.1394
12	11.9780 - 12.1394
12.0167	11.9780 - 12.1394
12.0069	11.9780 - 12.1394
12.0833	11.9780 - 12.1394
11.9833	11.9780 - 12.1394
12.0765	11.9780 - 12.1394
12	11.9780 - 12.1394
12.1	11.9780 - 12.1394
11.9936	11.9780 - 12.1394
12.0333	11.9780 - 12.1394
12.0417	11.9780 - 12.1394
12.1	11.9780 - 12.1394
11.9833	11.9780 - 12.1394
12	11.9780 - 12.1394
12.1368	11.9780 - 12.1394
12.0375	11.9780 - 12.1394
12.0167	11.9780 - 12.1394
12.1167	11.9780 - 12.1394
12.0167	11.9780 - 12.1394
12.05	11.9780 - 12.1394
12.0667	11.9780 - 12.1394
11.9833	11.9780 - 12.1394
12.1	11.9780 - 12.1394
12.0333	11.9780 - 12.1394
12	11.9780 - 12.1394
12.0667	11.9780 - 12.1394
12.0667	11.9780 - 12.1394
12.0142	11.9780 - 12.1394
12.1333	11.9780 - 12.1394
12.0083	11.9780 - 12.1394
12.0417	11.9780 - 12.1394
12.125	11.9780 - 12.1394
12.1	11.9780 - 12.1394
12.0989	11.9780 - 12.1394
12.0833	11.9780 - 12.1394
12.1	11.9780 - 12.1394
12	11.9780 - 12.1394
12.1167	11.9780 - 12.1394
12.1167	11.9780 - 12.1394
12.0667	11.9780 - 12.1394
12.0833	11.9780 - 12.1394
12.0333	11.9780 - 12.1394
12.0667	11.9780 - 12.1394
12	11.9780 - 12.1394
12.05	11.9780 - 12.1394
12.025	11.9780 - 12.1394
11.9917	11.9780 - 12.1394
12	11.9780 - 12.1394
11.9833	11.9780 - 12.1394
12.0167	11.9780 - 12.1394
11.9833	11.9780 - 12.1394
12.0167	11.9780 - 12.1394
12.0917	11.9780 - 12.1394
12	11.9780 - 12.1394
12.0167	11.9780 - 12.1394
12	11.9780 - 12.1394
12	11.9780 - 12.1394
12.0667	11.9780 - 12.1394
11.9814	11.9780 - 12.1394
11.9833	11.9780 - 12.1394
12.1347	11.9780 - 12.1394
12.1	11.9780 - 12.1394
12	11.9780 - 12.1394
11.9833	11.9780 - 12.1394
12.05	11.9780 - 12.1394
12	11.9780 - 12.1394
12.0333	11.9780 - 12.1394
12.0333	11.9780 - 12.1394
12.0833	11.9780 - 12.1394
12.1083	11.9780 - 12.1394
12.1333	11.9780 - 12.1394
12.1	11.9780 - 12.1394
12.0833	11.9780 - 12.1394
12.1333	11.9780 - 12.1394
12.0333	11.9780 - 12.1394
12.1	11.9780 - 12.1394
12	11.9780 - 12.1394
12.05	11.9780 - 12.1394
12.0783	11.9780 - 12.1394
12	11.9780 - 12.1394
12.1333	11.9780 - 12.1394
12.1339	11.9780 - 12.1394
12.0667	11.9780 - 12.1394
12.0667	11.9780 - 12.1394
12.0333	11.9780 - 12.1394
12.0833	11.9780 - 12.1394
12.1167	11.9780 - 12.1394
11.9978	11.9780 - 12.1394
12.075	11.9780 - 12.1394
12.0583	11.9780 - 12.1394
11.9833	11.9780 - 12.1394
12.05	11.9780 - 12.1394
12.0833	11.9780 - 12.1394
12	11.9780 - 12.1394
12.0333	11.9780 - 12.1394
12.0167	11.9780 - 12.1394
11.9833	11.9780 - 12.1394
11.9858	11.9780 - 12.1394
12.0167	11.9780 - 12.1394
12.0167	11.9780 - 12.1394
12.1167	11.9780 - 12.1394
12.125	11.9780 - 12.1394
12.1	11.9780 - 12.1394
12.1333	11.9780 - 12.1394
12.0667	11.9780 - 12.1394
12.1167	11.9780 - 12.1394
12.0167	11.9780 - 12.1394
12.0167	11.9780 - 12.1394
12.0417	11.9780 - 12.1394
12	11.9780 - 12.1394
11.9833	11.9780 - 12.1394
12	11.9780 - 12.1394
12.0167	11.9780 - 12.1394
12.025	11.9780 - 12.1394
11.9833	11.9780 - 12.1394
12.0833	11.9780 - 12.1394
12.1333	11.9780 - 12.1394
12.0167	11.9780 - 12.1394
12	11.9780 - 12.1394
12.1167	11.9780 - 12.1394
12.1333	11.9780 - 12.1394
12	11.9780 - 12.1394
12	11.9780 - 12.1394
12.1	11.9780 - 12.1394
12.05	11.9780 - 12.1394
12.05	11.9780 - 12.1394
12.1	11.9780 - 12.1394
12.0833	11.9780 - 12.1394
12.0167	11.9780 - 12.1394
12.0833	11.9780 - 12.1394
12	11.9780 - 12.1394
11.9917	11.9780 - 12.1394
12.1267	11.9780 - 12.1394
12.0408	11.9780 - 12.1394
12.0083	11.9780 - 12.1394
12	11.9780 - 12.1394
12	11.9780 - 12.1394
12.0833	11.9780 - 12.1394
12.0667	11.9780 - 12.1394
12	11.9780 - 12.1394
12.1167	11.9780 - 12.1394
12	11.9780 - 12.1394
12	11.9780 - 12.1394
12	11.9780 - 12.1394
12.05	11.9780 - 12.1394
12	11.9780 - 12.1394
12.05	11.9780 - 12.1394
12.0833	11.9780 - 12.1394
12.0167	11.9780 - 12.1394
12.0403	11.9780 - 12.1394
12	11.9780 - 12.1394
12	11.9780 - 12.1394
12	11.9780 - 12.1394
12.0756	11.9780 - 12.1394
12.1199	11.9780 - 12.1394
12	11.9780 - 12.1394
12	11.9780 - 12.1394
12	11.9780 - 12.1394
12	11.9780 - 12.1394
12	11.9780 - 12.1394
12.0667	11.9780 - 12.1394
11.9781	11.9780 - 12.1394
12.1	11.9780 - 12.1394
12.125	11.9780 - 12.1394
12.0833	11.9780 - 12.1394
12.1142	11.9780 - 12.1394
12.0194	11.9780 - 12.1394
12.0833	11.9780 - 12.1394
12.0524	11.9780 - 12.1394
12.1333	11.9780 - 12.1394
12.0333	11.9780 - 12.1394
12	11.9780 - 12.1394
11.9833	11.9780 - 12.1394
12	11.9780 - 12.1394
12.0833	11.9780 - 12.1394
12.1167	11.9780 - 12.1394
12.1167	11.9780 - 12.1394
12.0333	11.9780 - 12.1394
12.1	11.9780 - 12.1394
12	11.9780 - 12.1394
12.0106	11.9780 - 12.1394
12.0333	11.9780 - 12.1394
12.0833	11.9780 - 12.1394
12.0333	11.9780 - 12.1394
12.0167	11.9780 - 12.1394
12.0167	11.9780 - 12.1394
12.1333	11.9780 - 12.1394
12.0333	11.9780 - 12.1394
12.0167	11.9780 - 12.1394
12.05	11.9780 - 12.1394
12.0111	11.9780 - 12.1394
12.1333	11.9780 - 12.1394
12.1	11.9780 - 12.1394
12.1	11.9780 - 12.1394
12	11.9780 - 12.1394
12.025	11.9780 - 12.1394
12	11.9780 - 12.1394
12	11.9780 - 12.1394
12.0167	11.9780 - 12.1394
12.1167	11.9780 - 12.1394
12.0167	11.9780 - 12.1394
12.0667	11.9780 - 12.1394
12	11.9780 - 12.1394
12	11.9780 - 12.1394
12	11.9780 - 12.1394
12	11.9780 - 12.1394
12.1167	11.9780 - 12.1394
12.0167	11.9780 - 12.1394
12.0833	11.9780 - 12.1394
12	11.9780 - 12.1394
12	11.9780 - 12.1394
11.9833	11.9780 - 12.1394
12.1	11.9780 - 12.1394
12	11.9780 - 12.1394
12.0167	11.9780 - 12.1394
12.0992	11.9780 - 12.1394
12.025	11.9780 - 12.1394
11.9833	11.9780 - 12.1394
12.0167	11.9780 - 12.1394
11.9833	11.9780 - 12.1394
12.15	12.1394 - 12.3008
12.2167	12.1394 - 12.3008
12.25	12.1394 - 12.3008
12.25	12.1394 - 12.3008
12.25	12.1394 - 12.3008
12.2333	12.1394 - 12.3008
12.2667	12.1394 - 12.3008
12.2129	12.1394 - 12.3008
12.2917	12.1394 - 12.3008
12.25	12.1394 - 12.3008
12.15	12.1394 - 12.3008
12.2494	12.1394 - 12.3008
12.25	12.1394 - 12.3008
12.2167	12.1394 - 12.3008
12.3	12.1394 - 12.3008
12.2167	12.1394 - 12.3008
12.25	12.1394 - 12.3008
12.2417	12.1394 - 12.3008
12.3	12.1394 - 12.3008
12.2	12.1394 - 12.3008
12.225	12.1394 - 12.3008
12.2667	12.1394 - 12.3008
12.1583	12.1394 - 12.3008
12.2	12.1394 - 12.3008
12.3	12.1394 - 12.3008
12.25	12.1394 - 12.3008
12.2	12.1394 - 12.3008
12.2833	12.1394 - 12.3008
12.275	12.1394 - 12.3008
12.2167	12.1394 - 12.3008
12.25	12.1394 - 12.3008
12.2833	12.1394 - 12.3008
12.1667	12.1394 - 12.3008
12.1667	12.1394 - 12.3008
12.1833	12.1394 - 12.3008
12.1417	12.1394 - 12.3008
12.2833	12.1394 - 12.3008
12.2	12.1394 - 12.3008
12.225	12.1394 - 12.3008
12.1833	12.1394 - 12.3008
12.2544	12.1394 - 12.3008
12.2833	12.1394 - 12.3008
12.2167	12.1394 - 12.3008
12.2083	12.1394 - 12.3008
12.2667	12.1394 - 12.3008
12.3	12.1394 - 12.3008
12.25	12.1394 - 12.3008
12.2333	12.1394 - 12.3008
12.15	12.1394 - 12.3008
12.2	12.1394 - 12.3008
12.2167	12.1394 - 12.3008
12.2667	12.1394 - 12.3008
12.2333	12.1394 - 12.3008
12.2583	12.1394 - 12.3008
12.2333	12.1394 - 12.3008
12.1833	12.1394 - 12.3008
12.2167	12.1394 - 12.3008
12.2817	12.1394 - 12.3008
12.2833	12.1394 - 12.3008
12.1667	12.1394 - 12.3008
12.3	12.1394 - 12.3008
12.1667	12.1394 - 12.3008
12.2	12.1394 - 12.3008
12.175	12.1394 - 12.3008
12.15	12.1394 - 12.3008
12.25	12.1394 - 12.3008
12.15	12.1394 - 12.3008
12.1833	12.1394 - 12.3008
12.195	12.1394 - 12.3008
12.275	12.1394 - 12.3008
12.2333	12.1394 - 12.3008
12.1667	12.1394 - 12.3008
12.1833	12.1394 - 12.3008
12.2833	12.1394 - 12.3008
12.2	12.1394 - 12.3008
12.1667	12.1394 - 12.3008
12.3	12.1394 - 12.3008
12.1833	12.1394 - 12.3008
12.1833	12.1394 - 12.3008
12.2	12.1394 - 12.3008
12.2181	12.1394 - 12.3008
12.2	12.1394 - 12.3008
12.1917	12.1394 - 12.3008
12.2556	12.1394 - 12.3008
12.2833	12.1394 - 12.3008
12.25	12.1394 - 12.3008
12.3	12.1394 - 12.3008
12.2667	12.1394 - 12.3008
12.25	12.1394 - 12.3008
12.25	12.1394 - 12.3008
12.15	12.1394 - 12.3008
12.1667	12.1394 - 12.3008
12.25	12.1394 - 12.3008
12.175	12.1394 - 12.3008
[truncated: 19,007 more rows]

## Sheet: ED_Fig_1c
Avg. Eating Window	Decile
7.5901	1
8.00606	1
7.55556	1
8.07857	1
8.10417	1
8.25606	1
8.45714	1
7.53846	1
8.35513	1
8.23974	1
7.31282	1
8.49405	1
7.28167	1
7.90455	1
7.32833	1
7.43846	1
8.39333	1
8.21548	1
7.62436	1
7.09167	1
6.99615	1
8.25333	1
8.29091	1
7.65167	1
8.47639	1
7.76167	1
8.45	1
7.25833	1
7.75833	1
8.11061	1
6.43	1
8.22639	1
8.44048	1
8.195	1
8.08333	1
7.87692	1
8.23667	1
8.34333	1
6.87333	1
7.08788	1
8.22083	1
8.52727	1
7.46833	1
7.46167	1
7.4859	1
8.28667	1
8.38167	1
7.68182	1
6.80556	1
7.745	1
7.24487	1
7.75	1
8.12179	1
6.975	1
8.51333	1
8.24487	1
7.43	1
7.185	1
7.69333	1
8.36806	1
7.49	1
6.16333	1
7.58056	1
7.46667	1
8.06667	1
8.09444	1
7.22361	1
6.21923	1
7.64545	1
6.80758	1
7.53939	1
8.46667	1
8.40667	1
8.01167	1
7.555	1
7.125	1
8.48929	1
8.3	1
7.5	1
8.36389	1
8.11061	1
7.665	1
6.88485	1
8.42619	1
6.52333	1
8.38846	1
7.95833	1
8.43194	1
8.485	1
7.48939	1
8.46528	1
8.13333	1
7.87361	1
8.52692	1
8.00303	1
7.66667	1
7.67564	1
8.46667	1
7.26	1
7.82333	1
7.35667	1
8.29833	1
7.27083	1
7.32424	1
7.77879	1
8.065	1
8.22436	1
8.00417	1
8.26667	1
8.17917	1
7.49524	1
8.15167	1
7.73214	1
8.35128	1
7.98929	1
6.015	1
8.48194	1
6.185	1
7.1197	1
7.62308	1
8.08462	1
8.44231	1
8.51154	1
7.88462	1
7.43	1
8.09697	1
7.19028	1
7.53472	1
7.80476	1
8.31667	1
7.6197	1
7.83718	1
8.27917	1
7.55	1
6.13667	1
7.70455	1
8.0359	1
8.34242	1
7.72436	1
8.35303	1
7.80333	1
7.91	1
8.21786	1
8.48333	1
8.50119	1
8.39872	1
8.21667	1
7.96	1
7.54394	1
8.36282	1
8.37222	1
6.97333	1
8.50455	1
8.365	1
7.92727	1
8.295	1
8.38485	1
8.29583	1
7.22361	1
8.38485	1
7.39231	1
7.72692	1
7.37879	1
8.2	1
8.30455	1
8.49667	1
8.04167	1
7.56154	1
7.5869	1
8.32576	1
7.9619	1
7.9375	1
8.08939	1
6.83485	1
7.59405	1
6.06667	1
8.37273	1
8.07361	1
7.5	1
7.48333	1
7.52597	1
7.7	1
7.5	1
7.53974	1
7.79333	1
8.03167	1
6.54091	1
7.84394	1
7.88485	1
7.03205	1
8.13182	1
7.27	1
7.5359	1
8.07821	1
8.33333	1
7.38333	1
8.07778	1
8.15303	1
7.75641	1
8.46364	1
8.275	1
7.10167	1
8.49697	1
7.35455	1
8.38056	1
8.25167	1
8.08333	1
7.36923	1
8.17273	1
8.06667	1
7.96667	1
7.19286	1
8.33205	1
8.05909	1
8.3875	1
8.23167	1
7.55606	1
8.45455	1
6.25	1
7.37778	1
8.07667	1
8.16389	1
8.11111	1
7.70385	1
6.51061	1
7.00333	1
6.905	1
8.12667	1
7.30897	1
8.32917	1
7.34583	1
7.13833	1
8.2803	1
8.24722	1
7.78485	1
6.94028	1
7.45897	1
8.40595	1
8.12179	1
8.36667	1
8.03056	1
8.50833	1
8.31944	1
7.525	1
7.14286	1
8.10667	1
8.33333	1
7.74615	1
7.82436	1
7.78205	1
7.2369	1
8.26667	1
8.10256	1
8.24872	1
8.4197	1
7.01667	1
7.61944	1
7.41167	1
7.66154	1
8.09167	1
7.68194	1
6.93056	1
8.375	1
7.91167	1
8.19722	1
7.96154	1
8.25	1
8.46111	1
8.40238	1
7.55238	1
7.88788	1
7.08939	1
7.42222	1
7.91667	1
7.59872	1
8.28333	1
8.50972	1
7.1625	1
8.43485	1
7.56667	1
8.09583	1
8.05694	1
7.42821	1
6.05667	1
8.175	1
8.50152	1
7.21667	1
7.21389	1
7.23194	1
6.56167	1
8.03889	1
7.29167	1
6.46667	1
7.38167	1
7.43974	1
7.6869	1
6.88167	1
7.2	1
8.355	1
7.28472	1
8.53	1
8.2859	1
8.24872	1
7.86061	1
8.12361	1
7.8359	1
7.9697	1
8.1141	1
7.41212	1
6.495	1
8.03333	1
8.40769	1
7.83333	1
8.42262	1
8.50667	1
8.37424	1
8.5	1
8.48846	1
7.55152	1
7.82949	1
7.60667	1
7.25167	1
8.16167	1
7.275	1
7.64231	1
8.21364	1
8.07857	1
7.40833	1
7.54091	1
8.12024	1
6.95417	1
7.68472	1
7.6625	1
6.98167	1
8.50139	1
8.10256	1
8.23	1
7.41061	1
8.16923	1
8.01071	1
7.51923	1
8.025	1
8.23571	1
7.31667	1
7.55128	1
8.42436	1
7.08167	1
6.44697	1
7.72667	1
8.29848	1
7.58333	1
8.19405	1
7.76905	1
7.85972	1
8.31786	1
8.10909	1
8.37436	1
8.50333	1
7.86944	1
8.09091	1
7.72857	1
7.63333	1
8.275	1
7.92167	1
7.595	1
7.11212	1
7.18167	1
8.04	1
7.87778	1
7.49167	1
7.82051	1
8.00167	1
8.33472	1
7.13095	1
6.61111	1
8.49487	1
6.94091	1
7.38214	1
7.46333	1
8.39242	1
8.16667	1
8.46528	1
7.91667	1
8.38333	1
8.48611	1
7.88182	1
7.64861	1
8.09103	1
7.74444	1
8.21282	1
8.50476	1
8.4119	1
8.34487	1
8.265	1
8.44697	1
8.42639	1
8.44833	1
8.015	1
7.14615	1
8.47273	1
6.775	1
7.6625	1
8.12436	1
8.49167	1
8.21282	1
8.09103	1
8.41212	1
8.1	1
8.23182	1
8.19333	1
7.86538	1
7.14833	1
8.28833	1
7.36667	1
7.99861	1
8.52821	1
8.38718	1
7.065	1
8.17436	1
8.29103	1
7.6375	1
8.47424	1
8.29487	1
7.45	1
7.90128	1
6.885	1
8.24405	1
7.02667	1
8.32024	1
7.98	1
8.40333	1
8.01061	1
8.41667	1
6.32879	1
6.65897	1
7.21061	1
8.20769	1
7.11061	1
7.04833	1
7.24167	1
8.10152	1
8.35119	1
8.2359	1
8.32821	1
8.26548	1
6.91667	1
8.43788	1
7.53333	1
7.19722	1
7.66833	1
8.18095	1
7.45833	1
7.02333	1
7.70167	1
8.39833	1
7.38571	1
8.13472	1
7.49524	1
8.21818	1
8.23833	1
7.94091	1
8.00769	1
7.35833	1
8.40833	1
7.26667	1
7.92381	1
8.51833	1
8.17024	1
7.61833	1
5.85515	1
7.72143	1
8.35952	1
6.60709	1
7.47024	1
7.7	1
7.46333	1
7.26039	1
8.04722	1
8.02639	1
8.22692	1
8.17179	1
8.42564	1
5.765	1
6.50641	1
8.35417	1
8.01538	1
6.74833	1
8.51538	1
7.14545	1
7.47436	1
8.04872	1
7.85595	1
8.03472	1
8.1359	1
7.96667	1
7.35	1
8.19907	1
7.425	1
8.00199	1
8.06167	1
7.06848	1
7.42736	1
7.62616	1
7.70616	1
7.9	1
7.67703	1
7.57073	1
8.18758	1
8.32526	1
8.24217	1
8.13077	1
7.85134	1
8.02624	1
8.4999	1
8.23077	1
7.86718	1
8.37494	1
8.246	1
7.66938	1
7.43056	1
8.225	1
7.84	1
8.23692	1
8.05139	1
8.03333	1
8.41667	1
7.485	1
8.34048	1
8.14545	1
8.28167	1
8.45152	1
8.02361	1
7.64167	1
7.18205	1
7.36806	1
8.21538	1
8.05909	1
8.52949	1
8.23974	1
7.96548	1
6.56282	1
7.86528	1
8.46389	1
8	1
8.11786	1
8.2125	1
8.52821	1
7.35667	1
6.32308	1
7.915	1
8.02121	1
7.36	1
8.27361	1
8.01833	1
6.71167	1
8.07667	1
8.47879	1
7.93167	1
8.36515	1
7.71282	1
8.27024	1
7.57576	1
7.90303	1
6.77727	1
8.38333	1
8.19444	1
8.46154	1
6.59583	1
6.98788	1
7.6303	1
7.95256	1
7.64394	1
8.16212	1
7.66	1
6.44405	1
7.40476	1
7.64583	1
7.71667	1
8.395	1
7.19242	1
7.252	1
8.11397	1
7.71171	1
7.30438	1
7.58385	1
7.184	1
8.0238	1
8.37235	1
6.6859	1
8.14758	1
8.20109	1
8.10671	1
8.01735	1
8.34748	1
8.17451	1
6.11	1
7.95523	1
8.25089	1
8.0434	1
7.81109	1
8.31821	1
8.12551	1
8.16136	1
7.19838	1
7.36079	1
7.15137	1
7.94489	1
6.64131	1
7.63978	1
8.05189	1
8.1869	1
8.04049	1
8.43939	1
7.73822	1
8.45603	1
8.41319	1
7.95933	1
8.23967	1
5.79311	1
7.75661	1
7.98023	1
6.62658	1
7.28396	1
7.9303	1
8.0375	1
7.43525	1
8.33929	1
6.61312	1
7.64374	1
7.82614	1
6.91042	1
8.36735	1
7.08828	1
8.13333	1
6.97931	1
7.79071	1
8.10893	1
8.05609	1
7.14542	1
6.17023	1
8.44949	1
8.14417	1
8.3591	1
8.11026	1
8.02547	1
8.08316	1
8.50778	1
7.71066	1
7.55744	1
7.3426	1
7.73826	1
6.62313	1
7.92174	1
8.35389	1
8.40447	1
7.83928	1
8.33487	1
7.60167	1
8.45391	1
7.22656	1
7.68462	1
7.87573	1
8.52378	1
7.22026	1
7.26889	1
7.67708	1
6.62655	1
7.25323	1
6.28067	1
7.02639	1
8.20152	1
8.52058	1
7.19683	1
8.05449	1
8.00837	1
7.61569	1
8.38929	1
7.386	1
8.14286	1
6.39419	1
7.259	1
7.40158	1
7.21061	1
7.03903	1
8.06323	1
7.60758	1
6.63111	1
8.44678	1
7.39182	1
7.53934	1
8.12528	1
7.67568	1
7.79215	1
8.27641	1
7.91321	1
7.74061	1
8.28197	1
7.9	1
8.3869	1
8.1697	1
8.28846	1
8.03333	1
7.7369	1
8.40694	1
7.41786	1
8.27222	1
8.50952	1
7.52121	1
7.77121	1
8.01667	1
7.95606	1
7.67778	1
7.93	1
8.03333	1
7.76667	1
7.9381	1
7.90455	1
8.19722	1
8.48333	1
7.30833	1
8.45641	1
7.55972	1
8.39833	1
7.51667	1
8.02727	1
8.28205	1
7.315	1
8.11923	1
7.69333	1
8.09697	1
7.6631	1
7.66667	1
8.38333	1
8.15972	1
8.29744	1
7.61429	1
8.21806	1
8.13182	1
7.79167	1
6.70606	1
8.32976	1
7.59167	1
8.50385	1
8.47424	1
6.5697	1
8.05769	1
7.70758	1
7.88333	1
8.24722	1
7.24744	1
7.08718	1
8.44167	1
8.03056	1
8.37667	1
7.91667	1
7.46905	1
7.56026	1
7.88056	1
6.62121	1
6.82121	1
6.99394	1
8.33077	1
8.48889	1
7.82738	1
8.17424	1
8.49848	1
6.93194	1
7.47667	1
7.38611	1
8.1	1
8.4369	1
7.01667	1
7.42222	1
8.06389	1
7.96667	1
6.80417	1
8.52424	1
8.25476	1
8.47381	1
7.47619	1
8.075	1
7.085	1
8.255	1
7.43667	1
8.255	1
7.98333	1
7.56212	1
8.36833	1
7.83667	1
7.95556	1
8.32167	1
8.21154	1
7.09545	1
5.85972	1
8.45897	1
8.415	1
8.30595	1
8.11538	1
8.47917	1
8.2697	1
8.15667	1
8.29394	1
7.70833	1
8.52361	1
7.35385	1
8.28939	1
8.35758	1
7.59833	1
8.21528	1
8.08214	1
8.18205	1
7.99583	1
7.54848	1
7.56818	1
7.93077	1
8.37333	1
8.36818	1
7.78833	1
8.51026	1
6.91071	1
7.25972	1
8.28636	1
7.69444	1
7.86795	1
7.64231	1
8.02778	1
8.36333	1
8.48636	1
8.39048	1
7.39643	1
7.98788	1
8.22738	1
7.81333	1
8.26538	1
7.65357	1
7.28194	1
7.94405	1
8.43167	1
7.92262	1
8.10833	1
8.35385	1
8.20152	1
8.51026	1
7.72576	1
7.11795	1
7.27778	1
7.85	1
8.28788	1
7.57778	1
8.18167	1
8.08182	1
7.29359	1
8.24861	1
8.05513	1
7.62692	1
7.22436	1
7.915	1
7.63214	1
7.7625	1
8.49394	1
7.4	1
8.14744	1
8.44333	1
6.99545	1
7.42179	1
8.3631	1
8.01515	1
7.13056	1
7.54861	1
8.00833	1
8.20167	1
8.24643	1
7.57333	1
7.7881	1
8.17738	1
8.00385	1
5.96364	1
8.23333	1
8.32436	1
8.24359	1
8.21515	1
6.96154	1
7.76818	1
8.00385	1
8.30758	1
7.03889	1
7.40385	1
8.35	1
8.41061	1
8.17727	1
7.86154	1
8.195	1
7.40972	1
7.53788	1
8.33667	1
7.86667	1
7.60556	1
8.31429	1
8.26212	1
8.16282	1
8.05667	1
7.89333	1
7.89167	1
8.31833	1
7.37333	1
7.34833	1
7.15385	1
8.40476	1
7.34861	1
7.92121	1
8.05476	1
7.6131	1
6.9141	1
7.87857	1
8.48452	1
6.88167	1
7.36528	1
8.25513	1
8.51667	1
7.51	1
8.36154	1
8.39524	1
7.42727	1
8.27619	1
8.47949	1
8.29048	1
8.37262	1
8.36282	1
8.47167	1
8.2625	1
7.36795	1
7.26687	1
8.34167	1
7.28	1
7.31154	1
7.06667	1
7.68	1
8.17308	1
8.08718	1
6.31167	1
8.20167	1
7.13056	1
7.03889	1
8.48462	1
8.13571	1
8.29744	1
7.20769	1
6.76667	1
8.45	1
8.48167	1
5.84545	1
8.52833	1
7.84881	1
7.32424	1
8.43012	1
7.85926	1
6.96061	1
8.19333	1
7.675	1
8.275	1
8.4697	1
7.89405	1
7.74028	1
8.43485	1
8.325	1
6.75167	1
8.52	1
8.19242	1
8.50714	1
7.425	1
7.25694	1
6.19231	1
7.4141	1
7.95278	1
7.99242	1
6.89394	1
8.01795	1
8.43788	1
6.73472	1
7.34722	1
8.25167	1
8.02667	1
8.26905	1
8.34103	1
8.05417	1
7.63636	1
8.04028	1
7.52821	1
6.93333	1
8.45758	1
7.915	1
7.38452	1
8.06571	1
7.70508	1
8.49429	1
5.91989	1
7.75694	1
8.40299	1
7.91262	1
7.20667	1
7.43679	1
7.42801	1
7.82424	1
7.125	1
6.8735	1
8.32879	1
7.13008	1
8.25389	1
7.53171	1
7.90427	1
8.08248	1
7.44303	1
6.30245	1
7.07306	1
8.42821	1
8.28111	1
6.77143	1
8.50581	1
8.03452	1
7.4969	1
7.2562	1
6.49697	1
8.18833	1
6.13667	1
8.2197	1
8.43485	1
7.83333	1
7.82424	1
8.29306	1
8.04722	1
7.46456	1
7.11675	1
7.52879	1
8.12333	1
8.05495	1
7.92333	1
6.82722	1
8.12567	1
8.11235	1
8.51192	1
7.34712	1
6.76622	1
7.27493	1
8.16322	1
8.47113	1
7.74881	1
7.99983	1
8.3859	1
7.46548	1
7.16333	1
7.78667	1
7.75455	1
8.15641	1
8.38485	1
7.89333	1
6.79167	1
8.19697	1
8.03571	1
8.47222	1
7.9	1
6.68846	1
7.05833	1
7.80152	1
8.09048	1
6.3875	1
7.95	1
7.20278	1
8.28472	1
8.33889	1
8.34667	1
7.38846	1
8.15641	1
7.02917	1
8.47051	1
8.45167	1
8.03889	1
7.58939	1
8.27879	1
7.88056	1
7.20139	1
8.50714	1
8.26667	1
8.27639	1
8.41167	1
8.00385	1
7.325	1
7.69697	1
7.44881	1
6.59231	1
8.32051	1
8.45606	1
8.47692	1
8.36	1
7.84333	1
8.37222	1
8.32308	1
7.17821	1
7.5875	1
7.77083	1
6.68788	1
7.90641	1
7.53	1
7.35167	1
7.85455	1
8.10167	1
7.77879	1
8.30278	1
8.05152	1
8.24028	1
7.46333	1
7.26061	1
7.3303	1
6.45972	1
7.34444	1
7.2381	1
7.98167	1
8.225	1
7.41667	1
8.21795	1
8.295	1
8.25556	1
7.58182	1
7.39861	1
8.09359	1
7.36364	1
8.52639	1
8	1
8.06833	1
7.74697	1
7.61212	1
7.85167	1
7.55	1
8.52333	1
7.14306	1
8.44444	1
7.62738	1
7.31818	1
8.20152	1
8.16944	1
8.21667	1
8.46667	1
8.4197	1
7.6875	1
8.19359	1
8.16818	1
7.96061	1
7.77	1
8.335	1
6.87167	1
8.49547	1
7.04394	1
6.53333	1
8.20417	1
7.85606	1
8.39231	1
8.05606	1
7.83939	1
8.4141	1
7.45167	1
8.08	1
7.64	1
7.84167	1
8.33462	1
7.29394	1
7.74848	1
7.65131	1
7.81053	1
7.80037	1
8.14782	1
8.51899	1
7.33583	1
8.41922	1
7.2366	1
5.92619	1
7.3544	1
8.50484	1
6.93705	1
7.41382	1
8.19319	1
8.22842	1
7.66542	1
7.24672	1
8.44594	1
7.99903	1
7.41598	1
7.81826	1
8.16421	1
8.36617	1
7.39606	1
8.33172	1
8.03735	1
7.25896	1
7.42419	1
8.08228	1
8.31132	1
8.30281	1
7.32602	1
6.35164	1
8.02158	1
8.08361	1
8.26058	1
8.26124	1
8.08649	1
7.98679	1
6.5716	1
7.92813	1
8.30531	1
7.76616	1
8.50397	1
8.07745	1
7.10116	1
7.59505	1
7.73311	1
8.33248	1
7.16156	1
8.27162	1
8.15142	1
7.59403	1
8.28047	1
7.12784	1
7.13181	1
7.49197	1
7.1025	1
7.85314	1
8.18144	1
8.14788	1
8.20282	1
8.23857	1
7.30833	1
8.18889	1
7.64731	1
7.69074	1
8.02018	1
8.14495	1
8.32167	1
7.03396	1
7.10174	1
7.29718	1
7.60071	1
8.41103	1
8.24778	1
8.40667	1
8.32438	1
7.86654	1
8.49318	1
8.3675	1
7.48681	1
7.95286	1
8.29553	1
7.82203	1
7.87917	1
7.62727	1
7.33687	1
6.97458	1
8.16071	1
7.29502	1
7.7522	1
8.31674	1
7.69237	1
6.13374	1
8.19757	1
7.81045	1
7.59202	1
7.38515	1
8.05328	1
8.15583	1
7.04006	1
8.32379	1
8.07617	1
8.06088	1
8.11968	1
6.38011	1
7.50428	1
7.30357	1
8.51065	1
7.36923	1
7.10187	1
8.01702	1
7.92821	1
6.78667	1
8.52498	1
8.44422	1
7.95179	1
7.71786	1
8.37727	1
7.46227	1
8.35343	1
7.32613	1
8.44126	1
7.15742	1
6.64636	1
7.78194	1
7.7499	1
8.49898	1
7.75951	1
8.00417	1
7.83229	1
8.3076	1
7.62181	1
8.28919	1
6.87327	1
7.78667	1
7.73764	1
6.91218	1
7.71508	1
8.44637	1
8.33569	1
8.37586	1
7.07361	1
8.26962	1
8.18907	1
6.75424	1
8.32461	1
7.27231	1
7.87681	1
8.20492	1
7.40647	1
8.16426	1
7.26997	1
5.98011	1
8.46667	1
8.39294	1
7.91469	1
7.87576	1
8.08224	1
7.3845	1
8.08167	1
8.08976	1
8.32383	1
8.08167	1
8.26259	1
7.29929	1
7.84283	1
7.26271	1
7.9426	1
8.31472	1
8.13353	1
7.91701	1
8.07267	1
8.41714	1
8.0479	1
8.33192	1
7.3649	1
7.61387	1
7.67403	1
7.9874	1
7.86694	1
8.09664	1
8.50274	1
7.23	1
8.42271	1
7.86538	1
8.48003	1
8.4681	1
8.10567	1
7.76667	1
6.63474	1
6.60708	1
7.14201	1
8.24333	1
7.55006	1
7.9859	1
7.45323	1
8.39369	1
8.20833	1
8.52268	1
7.82619	1
8.14975	1
7.77904	1
6.82145	1
7.97051	1
7.17481	1
7.94439	1
6.90432	1
7.63025	1
7.81186	1
7.83062	1
6.585	1
7.18819	1
8.30426	1
8.09447	1
8.1394	1
8.08333	1
8.51324	1
7.67669	1
7.63354	1
8.11539	1
7.79524	1
8.34615	1
6.6028	1
8.17617	1
8.30338	1
7.95833	1
8.47661	1
8.31743	1
8.5263	1
7.97531	1
7.78929	1
8.42361	1
8.05641	1
6.92821	1
8.22121	1
8.03667	1
8.07222	1
8.21364	1
8.47333	1
8.42639	1
8.32976	1
7.93833	1
7.63182	1
7.99333	1
8.52727	1
8.27833	1
7.95556	1
8.39545	1
8.52692	1
7.38929	1
8.35238	1
7.38167	1
7.98333	1
7.69762	1
7.16515	1
8.52667	1
7.07667	1
7.40417	1
8.20714	1
8.38182	1
7.95694	1
8.42727	1
6.83472	1
7.93833	1
7.74333	1
7.075	1
7.08472	1
6.63194	1
8.385	1
8.37167	1
8.33333	1
8.25256	1
8.39667	1
7.16833	1
6.74848	1
7.53889	1
6.405	1
8.46111	1
8.15139	1
8.44667	1
7.62639	1
7.07879	1
7.92308	1
8.24615	1
8.17436	1
8.50455	1
8.22222	1
8.38718	1
7.64167	1
8.50667	1
6.93	1
7.99	1
8.1875	1
7.13077	1
7.34405	1
6.86833	1
7.67273	1
7.92008	1
8.075	1
8.01667	1
8.08077	1
8.15152	1
6.935	1
8.21667	1
8.45641	1
8.31333	1
8.00606	1
7.96154	1
7.22424	1
8.28333	1
7.95606	1
7.42576	1
7.77273	1
8.21212	1
7.155	1
8.23077	1
8.4	1
7.84286	1
8.16389	1
8.15833	1
6.93333	1
8.29306	1
7.75769	1
7.5869	1
7.54744	1
7.92564	1
7.72727	1
6.43194	1
8.36528	1
8.18333	1
8.43833	1
8.18571	1
8.16333	1
8.23167	1
7.73333	1
5.97167	1
8.40641	1
8.49444	1
7.51818	1
8.43974	1
7.30667	1
8.50769	1
7.50385	1
8.34615	1
7.20641	1
8.25714	1
8.31	1
6.20417	1
7.46061	1
7.61111	1
6.635	1
7.05972	1
7.90667	1
8.39306	1
8.52692	1
8.105	1
7.46833	1
8.07167	1
8.52381	1
7.275	1
6.5625	1
8.14394	1
7.21667	1
7.95769	1
8.48333	1
8.225	1
8.25278	1
8.52917	1
7.50952	1
7.48194	1
7.55897	1
7.30758	1
6.72879	1
6.945	1
8.47121	1
8.11061	1
8.50606	1
6.60152	1
7.22361	1
7.45278	1
7.63333	1
8.41667	1
8.00909	1
8.35256	1
7.18718	1
7.51333	1
7.28571	1
8.23929	1
8.19643	1
8.39615	1
8.455	1
7.26786	1
8.29848	1
7.05333	1
7.40758	1
7.035	1
7.6875	1
7.90303	1
7.995	1
8.29359	1
7.97564	1
8.13846	1
8.285	1
8.17262	1
8.01515	1
8.03056	1
7.29333	1
6.80238	1
7.81923	1
7.87576	1
7.98611	1
7.37576	1
7.46167	1
8.39444	1
8.19667	1
6.61667	1
7.60128	1
7.88	1
7.8125	1
7.73205	1
8.08636	1
7.00972	1
7.42	1
7.57692	1
7.69583	1
8.41333	1
6.43718	1
8.46154	1
7.56212	1
8.37	1
7.46795	1
8.01061	1
7.385	1
7.72727	1
7.81923	1
8.16364	1
8.51154	1
8.04167	1
8.37879	1
6.75909	1
8.20667	1
6.62576	1
8.34091	1
8.07436	1
8.51071	1
8.09872	1
8.02576	1
8.14697	1
8.01061	1
7.36548	1
7.84861	1
8.23667	1
7.91833	1
8.05	1
8.43077	1
8.30152	1
8.16	1
8.4	1
6.65	1
8.01212	1
8.48718	1
8.28485	1
7.69	1
8.1303	1
7.93205	1
8.44861	1
8.23077	1
7.26026	1
7.3	1
8.24394	1
8.2131	1
8.38939	1
6.61528	1
8.25333	1
7.66667	1
8.17821	1
7.24306	1
7.80694	1
7.06	1
8.23846	1
8.06282	1
8.36818	1
7.65694	1
8.05972	1
8.38333	1
8.25667	1
7.90278	1
7.64167	1
8.17821	1
7.4641	1
8.22564	1
8.34103	1
7.83833	1
7.3	1
7.36026	1
8.10385	1
8.05119	1
6.50128	1
7.72949	1
7.0303	1
8.08788	1
8.11212	1
7.15	1
8.11429	1
7.53611	1
8.2141	1
8.52976	1
7.91111	1
7.40833	1
7.07179	1
8.41667	1
8.39405	1
8.12273	1
8.33233	1
7.85357	1
7.3803	1
7.61111	1
8.36389	1
7.18667	1
7.43472	1
8.03333	1
7.19167	1
7.31	1
8.44359	1
5.66026	1
8.18205	1
7.97333	1
8.45256	1
7.62121	1
8.38929	1
7.64643	1
7.58636	1
7.80385	1
7.81795	1
6.48974	1
6.12121	1
8.395	1
7.53846	1
8.25667	1
7.49861	1
7.97333	1
7.50769	1
6.52857	1
8.37976	1
8.075	1
7.91528	1
8.52361	1
8.1141	1
7.79697	1
7.68095	1
7.95556	1
7.095	1
7.12857	1
6.69872	1
8.50606	1
6.96154	1
8.335	1
7.60167	1
8.51026	1
7.72436	1
7.96795	1
7.69048	1
7.90167	1
6.96364	1
8.50455	1
7.49028	1
7.70758	1
7.40769	1
8.36944	1
8.03667	1
7.99848	1
7.81212	1
8.03452	1
8.17424	1
7.09881	1
7.93611	1
8.50278	1
8.4	1
8.14524	1
7.59167	1
7.66923	1
8.35303	1
7.28333	1
7.425	1
8.07667	1
6.79444	1
8.51154	1
8.11795	1
7.48889	1
7.69333	1
8.19722	1
7.26212	1
8.16429	1
6.64242	1
7.84048	1
8.1	1
8.19103	1
8.48846	1
8.14333	1
8.20972	1
8.31667	1
7.54444	1
7.80897	1
8.01282	1
7.825	1
6.49697	1
7.84231	1
8.33167	1
8.50897	1
8.08462	1
8.46071	1
8.27727	1
7.88182	1
6.75758	1
7.76667	1
8.21515	1
8.05417	1
6.56833	1
8.38333	1
6.90897	1
7.41026	1
8.515	1
8.23718	1
7.675	1
8.17361	1
7.17833	1
7.96833	1
6.91833	1
7.94667	1
8.03718	1
7.07121	1
7.70667	1
6.16667	1
8.26667	1
6.49833	1
8.34524	1
8.41667	1
7.59167	1
6.93889	1
7.41154	1
7.51548	1
6.31364	1
8.34444	1
6.90333	1
8.23939	1
8.2197	1
8.38718	1
8.44333	1
7.01806	1
7.145	1
7.05303	1
7.94091	1
8.15119	1
8.44333	1
6.95385	1
8.13472	1
8.34615	1
7.22143	1
8.23485	1
8.35128	1
8.13333	1
8.23833	1
7.67564	1
8.25972	1
7.04028	1
6.75606	1
8.25303	1
8.34545	1
8.165	1
6.71333	1
7.22833	1
8.225	1
8.17121	1
7.5641	1
8.36212	1
7.51944	1
7.66154	1
8.31282	1
7.89722	1
8.0619	1
6.92727	1
7.32333	1
7.01795	1
7.69545	1
7.91806	1
7.56786	1
8.42083	1
8.3619	1
7.71389	1
8.07619	1
8.29615	1
8.01282	1
8.18462	1
8.31212	1
7.56364	1
7.84167	1
7.78974	1
8.42905	1
8.47879	1
8.29875	1
8.21819	1
7.93217	1
7.41605	1
7.2375	1
8.49316	1
8.24394	1
8.44335	1
8.33636	1
7.44333	1
8.04359	1
8.01853	1
8.15992	1
8.052	1
8.41454	1
7.91513	1
8.10914	1
8.07494	1
8.36616	1
8.15322	1
7.88951	1
8.20518	1
7.83903	1
7.50846	1
7.88618	1
7.2478	1
8.45391	1
8.21667	1
6.84987	1
7.35306	1
7.67578	1
8.03174	1
7.15331	1
8.26241	1
6.96335	1
7.51711	1
7.03208	1
8.42859	1
6.54747	1
7.88328	1
7.56521	1
7.99542	1
8.47825	1
7.39518	1
8.225	1
7.03167	1
7.35177	1
8.33356	1
7.37712	1
8.23492	1
7.78639	1
7.9359	1
7.29417	1
8.43856	1
8.37036	1
6.55567	1
7.32194	1
7.99023	1
7.466	1
8.03077	1
7.2701	1
7.60333	1
7.83882	1
7.71667	1
7.83425	1
7.97716	1
8.25931	1
6.41624	1
6.73964	1
7.29625	1
7.03517	1
6.58333	1
7.53061	1
8.32604	1
7.18306	1
8.46669	1
7.99363	1
8.5197	1
8.39367	1
7.7204	1
8.2375	1
7.61109	1
7.65556	1
8.50859	1
7.35692	1
6.35629	1
7.76275	1
6.55002	1
7.5553	1
8.30636	1
8.4904	1
7.46998	1
8.17944	1
8.08986	1
7.24118	1
6.43261	1
7.11905	1
8.49478	1
8.03611	1
7.04237	1
8.01515	1
7.29412	1
8.36762	1
7.66587	1
8.15853	1
8.17551	1
7.22375	1
6.28289	1
8.14861	1
8.40333	1
8.3935	1
7.61281	1
7.48614	1
8.20854	1
8.13208	1
8.14257	1
8.19303	1
8.44306	1
8.03375	1
7.09498	1
7.23611	1
8.14368	1
7.29201	1
8.37144	1
7.80641	1
8.41	1
7.7871	1
8.35715	1
7.07619	1
8.05972	1
8.42373	1
8.40658	1
8.26344	1
[truncated: 19,007 more rows]

## Sheet: ED_Fig_1d
Avg_Eating_Window	bin_label
7.5901	7.5391 - 7.6957
11.4283	11.2969 - 11.4535
7.69	7.5391 - 7.6957
11.4321	11.2969 - 11.4535
12.1508	12.0798 - 12.2363
9.42118	9.4180 - 9.5746
7.99742	7.8523 - 8.0089
7.58475	7.5391 - 7.6957
9.29675	9.2614 - 9.4180
11.6717	11.6100 - 11.7666
11.6602	11.6100 - 11.7666
10.3146	10.2009 - 10.3575
10.0602	10.0443 - 10.2009
9.0053	8.9483 - 9.1049
11.8053	11.7666 - 11.9232
12.3987	12.3929 - 12.5495
9.05161	8.9483 - 9.1049
9.43259	9.4180 - 9.5746
9.31694	9.2614 - 9.4180
8.06035	8.0089 - 8.1654
9.78209	9.7312 - 9.8877
9.55494	9.4180 - 9.5746
11.3195	11.2969 - 11.4535
9.83762	9.7312 - 9.8877
10.9609	10.8272 - 10.9838
10.5024	10.3575 - 10.5140
8.75111	8.6352 - 8.7917
10.3114	10.2009 - 10.3575
9.02035	8.9483 - 9.1049
9.98622	9.8877 - 10.0443
10.9216	10.8272 - 10.9838
12.7831	12.7061 - 12.8626
10.4793	10.3575 - 10.5140
11.0976	10.9838 - 11.1403
9.17239	9.1049 - 9.2614
11.8639	11.7666 - 11.9232
12.044	11.9232 - 12.0798
10.5396	10.5140 - 10.6706
10.3476	10.2009 - 10.3575
9.26405	9.2614 - 9.4180
9.51427	9.4180 - 9.5746
8.62434	8.4786 - 8.6352
12.0343	11.9232 - 12.0798
10.5196	10.5140 - 10.6706
7.88951	7.8523 - 8.0089
9.23485	9.1049 - 9.2614
10.1731	10.0443 - 10.2009
8.42373	8.3220 - 8.4786
8.86225	8.7917 - 8.9483
10.3941	10.3575 - 10.5140
12.655	12.5495 - 12.7061
11.5146	11.4535 - 11.6100
9.29573	9.2614 - 9.4180
9.97242	9.8877 - 10.0443
8.56294	8.4786 - 8.6352
11.0698	10.9838 - 11.1403
12.4771	12.3929 - 12.5495
9.75909	9.7312 - 9.8877
9.05833	8.9483 - 9.1049
10.8605	10.8272 - 10.9838
10.0858	10.0443 - 10.2009
9.73939	9.7312 - 9.8877
11.5714	11.4535 - 11.6100
11.2957	11.1403 - 11.2969
9.77324	9.7312 - 9.8877
12.3945	12.3929 - 12.5495
10.9097	10.8272 - 10.9838
12.3257	12.2363 - 12.3929
10.8145	10.6706 - 10.8272
9.07589	8.9483 - 9.1049
9.44571	9.4180 - 9.5746
10.9174	10.8272 - 10.9838
11.78	11.7666 - 11.9232
10.5612	10.5140 - 10.6706
9.51785	9.4180 - 9.5746
9.01975	8.9483 - 9.1049
9.30556	9.2614 - 9.4180
9.52503	9.4180 - 9.5746
8.14257	8.0089 - 8.1654
8.79962	8.7917 - 8.9483
9.10163	8.9483 - 9.1049
8.54462	8.4786 - 8.6352
10.4309	10.3575 - 10.5140
11.171	11.1403 - 11.2969
8.03486	8.0089 - 8.1654
9.425	9.4180 - 9.5746
10.6827	10.6706 - 10.8272
8.65032	8.6352 - 8.7917
9.18028	9.1049 - 9.2614
12.011	11.9232 - 12.0798
10.3389	10.2009 - 10.3575
8.98444	8.9483 - 9.1049
10.9115	10.8272 - 10.9838
13.3475	13.3324 - 13.4889
8.26241	8.1654 - 8.3220
9.92016	9.8877 - 10.0443
9.38662	9.2614 - 9.4180
9.60581	9.5746 - 9.7312
9.9216	9.8877 - 10.0443
13.0381	13.0192 - 13.1758
11.5286	11.4535 - 11.6100
12.3322	12.2363 - 12.3929
8.71232	8.6352 - 8.7917
12.1825	12.0798 - 12.2363
11.5817	11.4535 - 11.6100
8.95354	8.9483 - 9.1049
10.2172	10.2009 - 10.3575
11.0924	10.9838 - 11.1403
7.78639	7.6957 - 7.8523
7.29417	7.2260 - 7.3826
11.349	11.2969 - 11.4535
9.28944	9.2614 - 9.4180
9.24615	9.1049 - 9.2614
11.2822	11.1403 - 11.2969
12.6393	12.5495 - 12.7061
11.8846	11.7666 - 11.9232
8.79409	8.7917 - 8.9483
8.02641	8.0089 - 8.1654
10.7406	10.6706 - 10.8272
11.4371	11.2969 - 11.4535
9.85607	9.7312 - 9.8877
10.387	10.3575 - 10.5140
10.0575	10.0443 - 10.2009
9.51266	9.4180 - 9.5746
10.0794	10.0443 - 10.2009
10.9431	10.8272 - 10.9838
13.7694	13.6455 - 13.8021
10.8601	10.8272 - 10.9838
10.9742	10.8272 - 10.9838
10.7233	10.6706 - 10.8272
9.59658	9.5746 - 9.7312
11.0466	10.9838 - 11.1403
11.5327	11.4535 - 11.6100
10.0273	9.8877 - 10.0443
9.25982	9.1049 - 9.2614
11.05	10.9838 - 11.1403
13.8221	13.8021 - 13.9586
9.19641	9.1049 - 9.2614
9.92563	9.8877 - 10.0443
11.4621	11.4535 - 11.6100
11.1335	10.9838 - 11.1403
11.3943	11.2969 - 11.4535
9.99064	9.8877 - 10.0443
9.10913	9.1049 - 9.2614
10.1188	10.0443 - 10.2009
10.6163	10.5140 - 10.6706
9.41528	9.2614 - 9.4180
9.4628	9.4180 - 9.5746
11.0204	10.9838 - 11.1403
13.2025	13.1758 - 13.3324
11.1476	11.1403 - 11.2969
12.8909	12.8626 - 13.0192
9.34417	9.2614 - 9.4180
11.8222	11.7666 - 11.9232
10.488	10.3575 - 10.5140
10.5922	10.5140 - 10.6706
11.4287	11.2969 - 11.4535
11.7004	11.6100 - 11.7666
10.9169	10.8272 - 10.9838
8.4151	8.3220 - 8.4786
10.8972	10.8272 - 10.9838
8.4904	8.4786 - 8.6352
7.5553	7.5391 - 7.6957
10.9915	10.9838 - 11.1403
8.3935	8.3220 - 8.4786
7.29412	7.2260 - 7.3826
11.1272	10.9838 - 11.1403
8.13208	8.0089 - 8.1654
9.80515	9.7312 - 9.8877
9.98435	9.8877 - 10.0443
8.20854	8.1654 - 8.3220
9.00616	8.9483 - 9.1049
10.5973	10.5140 - 10.6706
6.55002	6.4431 - 6.5997
12.1439	12.0798 - 12.2363
8.63063	8.4786 - 8.6352
8.22225	8.1654 - 8.3220
10.1402	10.0443 - 10.2009
11.1976	11.1403 - 11.2969
9.7238	9.5746 - 9.7312
9.21534	9.1049 - 9.2614
10.1463	10.0443 - 10.2009
6.84987	6.7563 - 6.9128
8.03174	8.0089 - 8.1654
10.2942	10.2009 - 10.3575
11.5787	11.4535 - 11.6100
9.9322	9.8877 - 10.0443
8.64247	8.6352 - 8.7917
8.93181	8.7917 - 8.9483
9.13077	9.1049 - 9.2614
11.9082	11.7666 - 11.9232
11.9705	11.9232 - 12.0798
6.55567	6.4431 - 6.5997
8.59717	8.4786 - 8.6352
8.225	8.1654 - 8.3220
13.4882	13.3324 - 13.4889
8.90194	8.7917 - 8.9483
10.2989	10.2009 - 10.3575
11.1558	11.1403 - 11.2969
10.7605	10.6706 - 10.8272
12.9398	12.8626 - 13.0192
8.42649	8.3220 - 8.4786
8.47836	8.3220 - 8.4786
10.6012	10.5140 - 10.6706
7.85361	7.8523 - 8.0089
11.2492	11.1403 - 11.2969
10.0245	9.8877 - 10.0443
10.0397	9.8877 - 10.0443
11.8691	11.7666 - 11.9232
11.3752	11.2969 - 11.4535
10.0725	10.0443 - 10.2009
12.1984	12.0798 - 12.2363
12.779	12.7061 - 12.8626
11.2294	11.1403 - 11.2969
9.2881	9.2614 - 9.4180
11.9978	11.9232 - 12.0798
8.03435	8.0089 - 8.1654
11.1092	10.9838 - 11.1403
9.42537	9.4180 - 9.5746
10.6847	10.6706 - 10.8272
9.33472	9.2614 - 9.4180
11.4927	11.4535 - 11.6100
9.6074	9.5746 - 9.7312
7.84539	7.6957 - 7.8523
8.98077	8.9483 - 9.1049
8.39286	8.3220 - 8.4786
10.001	9.8877 - 10.0443
10.3978	10.3575 - 10.5140
11.3494	11.2969 - 11.4535
13.1813	13.1758 - 13.3324
10.9101	10.8272 - 10.9838
9.42308	9.4180 - 9.5746
12.7976	12.7061 - 12.8626
9.2447	9.1049 - 9.2614
8.17887	8.1654 - 8.3220
10.8119	10.6706 - 10.8272
8.19306	8.1654 - 8.3220
7.43025	7.3826 - 7.5391
8.91611	8.7917 - 8.9483
9.71972	9.5746 - 9.7312
10.7081	10.6706 - 10.8272
11.2756	11.1403 - 11.2969
11.2774	11.1403 - 11.2969
13.3244	13.1758 - 13.3324
10.0975	10.0443 - 10.2009
12.2872	12.2363 - 12.3929
11.52	11.4535 - 11.6100
8.47825	8.3220 - 8.4786
11.0396	10.9838 - 11.1403
10.8108	10.6706 - 10.8272
9.51274	9.4180 - 9.5746
9.7816	9.7312 - 9.8877
10.6269	10.5140 - 10.6706
12.8183	12.7061 - 12.8626
9.21308	9.1049 - 9.2614
10.3228	10.2009 - 10.3575
7.91513	7.8523 - 8.0089
8.54335	8.4786 - 8.6352
10.6773	10.6706 - 10.8272
9.42574	9.4180 - 9.5746
9.489	9.4180 - 9.5746
9.72562	9.5746 - 9.7312
9.04747	8.9483 - 9.1049
9.08075	8.9483 - 9.1049
10.4125	10.3575 - 10.5140
9.23694	9.1049 - 9.2614
13.8745	13.8021 - 13.9586
7.2478	7.2260 - 7.3826
10.0338	9.8877 - 10.0443
11.3561	11.2969 - 11.4535
9.96833	9.8877 - 10.0443
9.13758	9.1049 - 9.2614
8.5197	8.4786 - 8.6352
12.0479	11.9232 - 12.0798
11.2952	11.1403 - 11.2969
9.94744	9.8877 - 10.0443
13.3917	13.3324 - 13.4889
9.03136	8.9483 - 9.1049
10.1554	10.0443 - 10.2009
8.60909	8.4786 - 8.6352
11.0725	10.9838 - 11.1403
8.53405	8.4786 - 8.6352
10.4051	10.3575 - 10.5140
8.98915	8.9483 - 9.1049
8.21905	8.1654 - 8.3220
14.0143	13.9586 - 14.1152
10.9425	10.8272 - 10.9838
11.5813	11.4535 - 11.6100
10.0851	10.0443 - 10.2009
10.2567	10.2009 - 10.3575
11.3675	11.2969 - 11.4535
8.58546	8.4786 - 8.6352
8.54874	8.4786 - 8.6352
13.0475	13.0192 - 13.1758
11.6651	11.6100 - 11.7666
8.80844	8.7917 - 8.9483
10.5724	10.5140 - 10.6706
11.1222	10.9838 - 11.1403
10.6535	10.5140 - 10.6706
9.48615	9.4180 - 9.5746
11.861	11.7666 - 11.9232
11.7966	11.7666 - 11.9232
9.68788	9.5746 - 9.7312
11.5588	11.4535 - 11.6100
10.6651	10.5140 - 10.6706
9.41177	9.2614 - 9.4180
10.8376	10.8272 - 10.9838
8.01515	8.0089 - 8.1654
8.60595	8.4786 - 8.6352
8.03611	8.0089 - 8.1654
9.18333	9.1049 - 9.2614
8.67002	8.6352 - 8.7917
11.7697	11.7666 - 11.9232
11.1292	10.9838 - 11.1403
10.434	10.3575 - 10.5140
11.8295	11.7666 - 11.9232
10.0493	10.0443 - 10.2009
12.2657	12.2363 - 12.3929
9.48672	9.4180 - 9.5746
13.2742	13.1758 - 13.3324
9.07719	8.9483 - 9.1049
10.4583	10.3575 - 10.5140
8.37144	8.3220 - 8.4786
11.0255	10.9838 - 11.1403
9.48525	9.4180 - 9.5746
12.1992	12.0798 - 12.2363
11.0961	10.9838 - 11.1403
10.6399	10.5140 - 10.6706
9.8353	9.7312 - 9.8877
11.1956	11.1403 - 11.2969
13.199	13.1758 - 13.3324
9.93848	9.8877 - 10.0443
10.2433	10.2009 - 10.3575
10.7604	10.6706 - 10.8272
8.07494	8.0089 - 8.1654
11.5179	11.4535 - 11.6100
9.17176	9.1049 - 9.2614
10.7712	10.6706 - 10.8272
10.6761	10.6706 - 10.8272
12.4506	12.3929 - 12.5495
6.54747	6.4431 - 6.5997
10.914	10.8272 - 10.9838
9.59896	9.5746 - 9.7312
8.46669	8.3220 - 8.4786
12.6574	12.5495 - 12.7061
9.97764	9.8877 - 10.0443
8.84325	8.7917 - 8.9483
11.5005	11.4535 - 11.6100
12.5733	12.5495 - 12.7061
9.54103	9.4180 - 9.5746
10.8516	10.8272 - 10.9838
10.3566	10.2009 - 10.3575
13.5323	13.4889 - 13.6455
10.0515	10.0443 - 10.2009
14.4286	14.4284 - 14.5849
13.4889	13.4889 - 13.6455
11.3097	11.2969 - 11.4535
13.0667	13.0192 - 13.1758
11.3986	11.2969 - 11.4535
12.1372	12.0798 - 12.2363
9.55495	9.4180 - 9.5746
11.4473	11.2969 - 11.4535
11.8617	11.7666 - 11.9232
11.2256	11.1403 - 11.2969
7.68113	7.5391 - 7.6957
9.29615	9.2614 - 9.4180
9.26756	9.2614 - 9.4180
11.5202	11.4535 - 11.6100
9.37394	9.2614 - 9.4180
11.4372	11.2969 - 11.4535
10.6108	10.5140 - 10.6706
12.747	12.7061 - 12.8626
8.29875	8.1654 - 8.3220
10.3222	10.2009 - 10.3575
7.3246	7.2260 - 7.3826
12.6934	12.5495 - 12.7061
6.36711	6.2866 - 6.4431
9.75146	9.7312 - 9.8877
11.7248	11.6100 - 11.7666
10.8689	10.8272 - 10.9838
13.6333	13.4889 - 13.6455
10.0847	10.0443 - 10.2009
14.2499	14.1152 - 14.2718
10.1569	10.0443 - 10.2009
10.8633	10.8272 - 10.9838
12.6202	12.5495 - 12.7061
10.5399	10.5140 - 10.6706
6.88566	6.7563 - 6.9128
11.9619	11.9232 - 12.0798
10.2675	10.2009 - 10.3575
10.5037	10.3575 - 10.5140
9.06313	8.9483 - 9.1049
15.3325	15.2112 - 15.3678
11.903	11.7666 - 11.9232
10.8341	10.8272 - 10.9838
11.5873	11.4535 - 11.6100
11.7404	11.6100 - 11.7666
8.56654	8.4786 - 8.6352
9.38478	9.2614 - 9.4180
8.04359	8.0089 - 8.1654
10.3558	10.2009 - 10.3575
12.2251	12.0798 - 12.2363
12.0406	11.9232 - 12.0798
9.50897	9.4180 - 9.5746
10.5596	10.5140 - 10.6706
8.15322	8.0089 - 8.1654
9.65775	9.5746 - 9.7312
9.45619	9.4180 - 9.5746
11.3902	11.2969 - 11.4535
10.1804	10.0443 - 10.2009
12.2451	12.2363 - 12.3929
8.45391	8.3220 - 8.4786
9.02179	8.9483 - 9.1049
10.1399	10.0443 - 10.2009
11.4885	11.4535 - 11.6100
9.97893	9.8877 - 10.0443
10.3427	10.2009 - 10.3575
12.5943	12.5495 - 12.7061
7.666	7.5391 - 7.6957
13.0606	13.0192 - 13.1758
10.6899	10.6706 - 10.8272
8.19303	8.1654 - 8.3220
10.6872	10.6706 - 10.8272
11.6112	11.6100 - 11.7666
11.8973	11.7666 - 11.9232
15.1665	15.0547 - 15.2112
10.7579	10.6706 - 10.8272
11.3959	11.2969 - 11.4535
9.65856	9.5746 - 9.7312
7.24118	7.2260 - 7.3826
9.57036	9.4180 - 9.5746
9.95157	9.8877 - 10.0443
7.48614	7.3826 - 7.5391
11.511	11.4535 - 11.6100
11.58	11.4535 - 11.6100
10.4693	10.3575 - 10.5140
8.58963	8.4786 - 8.6352
12.1079	12.0798 - 12.2363
9.32936	9.2614 - 9.4180
12.3533	12.2363 - 12.3929
7.61281	7.5391 - 7.6957
9.71915	9.5746 - 9.7312
9.56384	9.4180 - 9.5746
9.93101	9.8877 - 10.0443
12.0947	12.0798 - 12.2363
10.4284	10.3575 - 10.5140
11.3051	11.2969 - 11.4535
6.43261	6.2866 - 6.4431
13.0131	12.8626 - 13.0192
9.5653	9.4180 - 9.5746
11.2507	11.1403 - 11.2969
6.35629	6.2866 - 6.4431
7.76275	7.6957 - 7.8523
11.4096	11.2969 - 11.4535
9.75588	9.7312 - 9.8877
12.4681	12.3929 - 12.5495
13.4757	13.3324 - 13.4889
12.7664	12.7061 - 12.8626
11.1884	11.1403 - 11.2969
8.17944	8.1654 - 8.3220
10.428	10.3575 - 10.5140
10.7117	10.6706 - 10.8272
11.6834	11.6100 - 11.7666
7.92099	7.8523 - 8.0089
10.089	10.0443 - 10.2009
12.9467	12.8626 - 13.0192
11.7128	11.6100 - 11.7666
12.1779	12.0798 - 12.2363
11.4038	11.2969 - 11.4535
12.5725	12.5495 - 12.7061
8.75826	8.6352 - 8.7917
9.02617	8.9483 - 9.1049
11.9021	11.7666 - 11.9232
10.2931	10.2009 - 10.3575
7.09498	7.0694 - 7.2260
9.09692	8.9483 - 9.1049
9.2075	9.1049 - 9.2614
11.3528	11.2969 - 11.4535
9.69734	9.5746 - 9.7312
8.61548	8.4786 - 8.6352
11.1634	11.1403 - 11.2969
8.62629	8.4786 - 8.6352
9.24371	9.1049 - 9.2614
10.0459	10.0443 - 10.2009
9.23985	9.1049 - 9.2614
9.89425	9.8877 - 10.0443
9.94643	9.8877 - 10.0443
12.6312	12.5495 - 12.7061
10.7668	10.6706 - 10.8272
9.90782	9.8877 - 10.0443
10.6005	10.5140 - 10.6706
12.7272	12.7061 - 12.8626
11.192	11.1403 - 11.2969
12.2733	12.2363 - 12.3929
10.2156	10.2009 - 10.3575
9.22942	9.1049 - 9.2614
12.173	12.0798 - 12.2363
9.84187	9.7312 - 9.8877
10.3784	10.3575 - 10.5140
12.9121	12.8626 - 13.0192
8.87877	8.7917 - 8.9483
15.4381	15.3678 - 15.5244
10.8748	10.8272 - 10.9838
9.00796	8.9483 - 9.1049
10.8494	10.8272 - 10.9838
12.1169	12.0798 - 12.2363
11.345	11.2969 - 11.4535
9.22233	9.1049 - 9.2614
12.3781	12.2363 - 12.3929
9.24002	9.1049 - 9.2614
8.93699	8.7917 - 8.9483
7.29625	7.2260 - 7.3826
12.3192	12.2363 - 12.3929
8.85704	8.7917 - 8.9483
10.2871	10.2009 - 10.3575
7.56521	7.5391 - 7.6957
9.29702	9.2614 - 9.4180
13.2679	13.1758 - 13.3324
9.99653	9.8877 - 10.0443
11.3372	11.2969 - 11.4535
9.34625	9.2614 - 9.4180
8.97947	8.9483 - 9.1049
9.85274	9.7312 - 9.8877
9.67297	9.5746 - 9.7312
10.946	10.8272 - 10.9838
8.23939	8.1654 - 8.3220
11.3292	11.2969 - 11.4535
9.50129	9.4180 - 9.5746
7.82586	7.6957 - 7.8523
10.2723	10.2009 - 10.3575
10.8714	10.8272 - 10.9838
13.1656	13.0192 - 13.1758
10.4183	10.3575 - 10.5140
10.6362	10.5140 - 10.6706
10.8742	10.8272 - 10.9838
11.8503	11.7666 - 11.9232
8.21143	8.1654 - 8.3220
11.1368	10.9838 - 11.1403
9.41989	9.4180 - 9.5746
7.62328	7.5391 - 7.6957
10.6377	10.5140 - 10.6706
10.8134	10.6706 - 10.8272
13.0987	13.0192 - 13.1758
10.3416	10.2009 - 10.3575
11.3442	11.2969 - 11.4535
10.701	10.6706 - 10.8272
7.58064	7.5391 - 7.6957
10.026	9.8877 - 10.0443
9.16833	9.1049 - 9.2614
14.6891	14.5849 - 14.7415
9.29457	9.2614 - 9.4180
8.86641	8.7917 - 8.9483
10.7988	10.6706 - 10.8272
11.2773	11.1403 - 11.2969
11.0542	10.9838 - 11.1403
11.5462	11.4535 - 11.6100
9.79271	9.7312 - 9.8877
8.34563	8.3220 - 8.4786
10.1024	10.0443 - 10.2009
11.7409	11.6100 - 11.7666
9.37718	9.2614 - 9.4180
11.3639	11.2969 - 11.4535
7.20237	7.0694 - 7.2260
9.22023	9.1049 - 9.2614
11.3048	11.2969 - 11.4535
9.88103	9.7312 - 9.8877
11.0403	10.9838 - 11.1403
12.6863	12.5495 - 12.7061
11.7048	11.6100 - 11.7666
11.0508	10.9838 - 11.1403
11.8391	11.7666 - 11.9232
12.9885	12.8626 - 13.0192
8.45128	8.3220 - 8.4786
8.36044	8.3220 - 8.4786
11.1986	11.1403 - 11.2969
13.5188	13.4889 - 13.6455
10.9149	10.8272 - 10.9838
9.051	8.9483 - 9.1049
10.1155	10.0443 - 10.2009
11.4597	11.4535 - 11.6100
8.55669	8.4786 - 8.6352
10.8878	10.8272 - 10.9838
12.0858	12.0798 - 12.2363
11.4083	11.2969 - 11.4535
9.7681	9.7312 - 9.8877
13.2584	13.1758 - 13.3324
9.72797	9.5746 - 9.7312
11.7107	11.6100 - 11.7666
11.1222	10.9838 - 11.1403
10.0283	9.8877 - 10.0443
9.34872	9.2614 - 9.4180
12.6576	12.5495 - 12.7061
11.386	11.2969 - 11.4535
7.73667	7.6957 - 7.8523
11.7046	11.6100 - 11.7666
9.74355	9.7312 - 9.8877
7.57222	7.5391 - 7.6957
11.637	11.6100 - 11.7666
9.76851	9.7312 - 9.8877
11.7067	11.6100 - 11.7666
7.99517	7.8523 - 8.0089
9.15758	9.1049 - 9.2614
11.0921	10.9838 - 11.1403
10.863	10.8272 - 10.9838
12.3104	12.2363 - 12.3929
10.6724	10.6706 - 10.8272
10.8405	10.8272 - 10.9838
9.68833	9.5746 - 9.7312
9.32977	9.2614 - 9.4180
11.8759	11.7666 - 11.9232
11.0384	10.9838 - 11.1403
9.30833	9.2614 - 9.4180
11.0301	10.9838 - 11.1403
9.71428	9.5746 - 9.7312
9.50133	9.4180 - 9.5746
8.58872	8.4786 - 8.6352
10.3431	10.2009 - 10.3575
10.4803	10.3575 - 10.5140
13.2677	13.1758 - 13.3324
9.12884	9.1049 - 9.2614
8.74597	8.6352 - 8.7917
9.59936	9.5746 - 9.7312
12.9391	12.8626 - 13.0192
14.0616	13.9586 - 14.1152
8.73898	8.6352 - 8.7917
9.92994	9.8877 - 10.0443
11.1417	11.1403 - 11.2969
10.0403	9.8877 - 10.0443
10.4538	10.3575 - 10.5140
11.5105	11.4535 - 11.6100
9.3631	9.2614 - 9.4180
12.873	12.8626 - 13.0192
9.18722	9.1049 - 9.2614
11.3205	11.2969 - 11.4535
10.9251	10.8272 - 10.9838
10.831	10.8272 - 10.9838
11.7476	11.6100 - 11.7666
12.3799	12.2363 - 12.3929
10.6833	10.6706 - 10.8272
11.9982	11.9232 - 12.0798
10.0621	10.0443 - 10.2009
10.9638	10.8272 - 10.9838
6.73964	6.5997 - 6.7563
11.9332	11.9232 - 12.0798
8.21667	8.1654 - 8.3220
12.6386	12.5495 - 12.7061
12.8047	12.7061 - 12.8626
9.98497	9.8877 - 10.0443
11.5248	11.4535 - 11.6100
8.01853	8.0089 - 8.1654
9.74669	9.7312 - 9.8877
9.00481	8.9483 - 9.1049
11.3622	11.2969 - 11.4535
9.72338	9.5746 - 9.7312
9.15586	9.1049 - 9.2614
10.6903	10.6706 - 10.8272
8.96366	8.9483 - 9.1049
11.5284	11.4535 - 11.6100
11.1473	11.1403 - 11.2969
11.8937	11.7666 - 11.9232
9.23919	9.1049 - 9.2614
10.6722	10.6706 - 10.8272
10.6973	10.6706 - 10.8272
11.6369	11.6100 - 11.7666
9.70895	9.5746 - 9.7312
9.43475	9.4180 - 9.5746
12.269	12.2363 - 12.3929
10.9877	10.9838 - 11.1403
12.9465	12.8626 - 13.0192
8.40658	8.3220 - 8.4786
9.70214	9.5746 - 9.7312
12.2661	12.2363 - 12.3929
8.35715	8.3220 - 8.4786
9.05505	8.9483 - 9.1049
10.4493	10.3575 - 10.5140
14.7084	14.5849 - 14.7415
13.1592	13.0192 - 13.1758
10.1915	10.0443 - 10.2009
9.01114	8.9483 - 9.1049
7.30247	7.2260 - 7.3826
8.72399	8.6352 - 8.7917
8.91146	8.7917 - 8.9483
11.0703	10.9838 - 11.1403
10.9375	10.8272 - 10.9838
11.9699	11.9232 - 12.0798
8.75975	8.6352 - 8.7917
13.2813	13.1758 - 13.3324
10.1775	10.0443 - 10.2009
7.7204	7.6957 - 7.8523
11.6337	11.6100 - 11.7666
10.594	10.5140 - 10.6706
11.3836	11.2969 - 11.4535
12.406	12.3929 - 12.5495
10.78	10.6706 - 10.8272
11.6182	11.6100 - 11.7666
8.99312	8.9483 - 9.1049
8.50859	8.4786 - 8.6352
12.6718	12.5495 - 12.7061
8.17551	8.1654 - 8.3220
8.72687	8.6352 - 8.7917
9.79069	9.7312 - 9.8877
9.31545	9.2614 - 9.4180
11.9536	11.9232 - 12.0798
8.89951	8.7917 - 8.9483
10.1671	10.0443 - 10.2009
10.1725	10.0443 - 10.2009
12.5812	12.5495 - 12.7061
10.7818	10.6706 - 10.8272
13.9735	13.9586 - 14.1152
11.99	11.9232 - 12.0798
8.26344	8.1654 - 8.3220
8.39367	8.3220 - 8.4786
11.3051	11.2969 - 11.4535
9.339	9.2614 - 9.4180
12.9191	12.8626 - 13.0192
7.03208	6.9128 - 7.0694
11.9554	11.9232 - 12.0798
12.4744	12.3929 - 12.5495
10.0822	10.0443 - 10.2009
9.34486	9.2614 - 9.4180
11.3966	11.2969 - 11.4535
11.1468	11.1403 - 11.2969
10.9305	10.8272 - 10.9838
9.5977	9.5746 - 9.7312
11.4997	11.4535 - 11.6100
10.6996	10.6706 - 10.8272
10.1657	10.0443 - 10.2009
12.9927	12.8626 - 13.0192
11.2159	11.1403 - 11.2969
9.30682	9.2614 - 9.4180
9.32583	9.2614 - 9.4180
7.44333	7.3826 - 7.5391
9.72689	9.5746 - 9.7312
8.15992	8.0089 - 8.1654
11.3458	11.2969 - 11.4535
10.9794	10.8272 - 10.9838
12.3513	12.2363 - 12.3929
9.19265	9.1049 - 9.2614
6.58333	6.4431 - 6.5997
10.2215	10.2009 - 10.3575
11.2323	11.1403 - 11.2969
11.2109	11.1403 - 11.2969
10.7846	10.6706 - 10.8272
11.026	10.9838 - 11.1403
11.6832	11.6100 - 11.7666
11.8207	11.7666 - 11.9232
9.46528	9.4180 - 9.5746
12.4907	12.3929 - 12.5495
8.9563	8.9483 - 9.1049
9.40884	9.2614 - 9.4180
11.1877	11.1403 - 11.2969
12.6428	12.5495 - 12.7061
9.16712	9.1049 - 9.2614
11.8976	11.7666 - 11.9232
9.1185	9.1049 - 9.2614
10.3222	10.2009 - 10.3575
10.8031	10.6706 - 10.8272
12.0968	12.0798 - 12.2363
9.68397	9.5746 - 9.7312
10.4009	10.3575 - 10.5140
10.3303	10.2009 - 10.3575
10.6901	10.6706 - 10.8272
10.9251	10.8272 - 10.9838
9.16204	9.1049 - 9.2614
7.44189	7.3826 - 7.5391
13.102	13.0192 - 13.1758
15.4391	15.3678 - 15.5244
11.2635	11.1403 - 11.2969
9.83617	9.7312 - 9.8877
10.3985	10.3575 - 10.5140
12.8873	12.8626 - 13.0192
8.63602	8.6352 - 8.7917
10.1963	10.0443 - 10.2009
9.55178	9.4180 - 9.5746
9.77567	9.7312 - 9.8877
13.268	13.1758 - 13.3324
11.0607	10.9838 - 11.1403
11.909	11.7666 - 11.9232
7.81687	7.6957 - 7.8523
8.6987	8.6352 - 8.7917
12.4802	12.3929 - 12.5495
10.4287	10.3575 - 10.5140
8.60909	8.4786 - 8.6352
10.7193	10.6706 - 10.8272
10.2639	10.2009 - 10.3575
7.9944	7.8523 - 8.0089
12.3707	12.2363 - 12.3929
10.0029	9.8877 - 10.0443
10.9755	10.8272 - 10.9838
7.96748	7.8523 - 8.0089
11.0015	10.9838 - 11.1403
7.31538	7.2260 - 7.3826
12.8945	12.8626 - 13.0192
10.948	10.8272 - 10.9838
11.9555	11.9232 - 12.0798
12.1362	12.0798 - 12.2363
12.6187	12.5495 - 12.7061
9.83137	9.7312 - 9.8877
14.1044	13.9586 - 14.1152
9.87141	9.7312 - 9.8877
10.8111	10.6706 - 10.8272
11.2387	11.1403 - 11.2969
10.4358	10.3575 - 10.5140
12.0308	11.9232 - 12.0798
8.35421	8.3220 - 8.4786
7.98701	7.8523 - 8.0089
10.545	10.5140 - 10.6706
9.19088	9.1049 - 9.2614
12.4211	12.3929 - 12.5495
8.79268	8.7917 - 8.9483
11.365	11.2969 - 11.4535
9.50492	9.4180 - 9.5746
9.03194	8.9483 - 9.1049
9.55036	9.4180 - 9.5746
11.7344	11.6100 - 11.7666
13.2155	13.1758 - 13.3324
10.1763	10.0443 - 10.2009
8.25931	8.1654 - 8.3220
10.598	10.5140 - 10.6706
10.4706	10.3575 - 10.5140
11.1786	11.1403 - 11.2969
9.34058	9.2614 - 9.4180
7.51711	7.3826 - 7.5391
11.0229	10.9838 - 11.1403
11.1675	11.1403 - 11.2969
9.11258	9.1049 - 9.2614
10.5339	10.5140 - 10.6706
10.2223	10.2009 - 10.3575
7.50846	7.3826 - 7.5391
9.89237	9.8877 - 10.0443
8.6245	8.4786 - 8.6352
11.6595	11.6100 - 11.7666
12.8218	12.7061 - 12.8626
10.2031	10.2009 - 10.3575
10.0828	10.0443 - 10.2009
13.2127	13.1758 - 13.3324
14.6013	14.5849 - 14.7415
12.1885	12.0798 - 12.2363
9.52175	9.4180 - 9.5746
8.39676	8.3220 - 8.4786
11.7079	11.6100 - 11.7666
10.6282	10.5140 - 10.6706
9.05702	8.9483 - 9.1049
9.88009	9.7312 - 9.8877
11.1306	10.9838 - 11.1403
13.0334	13.0192 - 13.1758
12.2139	12.0798 - 12.2363
11.7582	11.6100 - 11.7666
10.0796	10.0443 - 10.2009
8.15853	8.0089 - 8.1654
7.22375	7.0694 - 7.2260
10.6631	10.5140 - 10.6706
10.8244	10.6706 - 10.8272
8.56	8.4786 - 8.6352
10.6571	10.5140 - 10.6706
8.76947	8.6352 - 8.7917
12.4014	12.3929 - 12.5495
9.9152	9.8877 - 10.0443
11.3666	11.2969 - 11.4535
9.62523	9.5746 - 9.7312
11.7347	11.6100 - 11.7666
10.9897	10.9838 - 11.1403
10.5605	10.5140 - 10.6706
8.78162	8.6352 - 8.7917
8.91502	8.7917 - 8.9483
11.96	11.9232 - 12.0798
9.95982	9.8877 - 10.0443
7.4701	7.3826 - 7.5391
11.3471	11.2969 - 11.4535
10.737	10.6706 - 10.8272
9.75768	9.7312 - 9.8877
10.8952	10.8272 - 10.9838
8.3859	8.3220 - 8.4786
9.68347	9.5746 - 9.7312
11.5409	11.4535 - 11.6100
10.8981	10.8272 - 10.9838
8.50158	8.4786 - 8.6352
10.611	10.5140 - 10.6706
13.6235	13.4889 - 13.6455
13.7359	13.6455 - 13.8021
9.35421	9.2614 - 9.4180
7.07619	7.0694 - 7.2260
11.7909	11.7666 - 11.9232
11.1667	11.1403 - 11.2969
10.104	10.0443 - 10.2009
12.4619	12.3929 - 12.5495
10.9444	10.8272 - 10.9838
9.01583	8.9483 - 9.1049
10.1074	10.0443 - 10.2009
8.7202	8.6352 - 8.7917
9.16233	9.1049 - 9.2614
11.4919	11.4535 - 11.6100
10.3237	10.2009 - 10.3575
11.1285	10.9838 - 11.1403
12.87	12.8626 - 13.0192
12.1102	12.0798 - 12.2363
9.92081	9.8877 - 10.0443
8.24394	8.1654 - 8.3220
9.17829	9.1049 - 9.2614
8.84199	8.7917 - 8.9483
9.91326	9.8877 - 10.0443
7.88328	7.8523 - 8.0089
11.4952	11.4535 - 11.6100
8.65355	8.6352 - 8.7917
9.34231	9.2614 - 9.4180
7.60333	7.5391 - 7.6957
10.0616	10.0443 - 10.2009
9.24468	9.1049 - 9.2614
10.444	10.3575 - 10.5140
9.99119	9.8877 - 10.0443
10.2426	10.2009 - 10.3575
10.8564	10.8272 - 10.9838
8.64018	8.6352 - 8.7917
10.9149	10.8272 - 10.9838
7.35177	7.2260 - 7.3826
9.62736	9.5746 - 9.7312
10.8859	10.8272 - 10.9838
12.1687	12.0798 - 12.2363
9.32439	9.2614 - 9.4180
9.46474	9.4180 - 9.5746
9.47442	9.4180 - 9.5746
11.1079	10.9838 - 11.1403
11.4844	11.4535 - 11.6100
12.2209	12.0798 - 12.2363
7.04769	6.9128 - 7.0694
10.0684	10.0443 - 10.2009
9.24889	9.1049 - 9.2614
12.1002	12.0798 - 12.2363
12.6112	12.5495 - 12.7061
11.1086	10.9838 - 11.1403
10.4013	10.3575 - 10.5140
13.1418	13.0192 - 13.1758
11.18	11.1403 - 11.2969
11.9563	11.9232 - 12.0798
7.76843	7.6957 - 7.8523
7.56752	7.5391 - 7.6957
11.4647	11.4535 - 11.6100
9.87848	9.7312 - 9.8877
10.0937	10.0443 - 10.2009
10.9742	10.8272 - 10.9838
11.8183	11.7666 - 11.9232
11.1011	10.9838 - 11.1403
10.993	10.9838 - 11.1403
10.5209	10.5140 - 10.6706
12.9092	12.8626 - 13.0192
10.3322	10.2009 - 10.3575
10.9533	10.8272 - 10.9838
9.26476	9.2614 - 9.4180
12.7022	12.5495 - 12.7061
12.5785	12.5495 - 12.7061
11.6877	11.6100 - 11.7666
8.26291	8.1654 - 8.3220
8.85025	8.7917 - 8.9483
8.82639	8.7917 - 8.9483
9.24129	9.1049 - 9.2614
11.7551	11.6100 - 11.7666
9.14167	9.1049 - 9.2614
10.0235	9.8877 - 10.0443
9.85104	9.7312 - 9.8877
11.4987	11.4535 - 11.6100
12.6397	12.5495 - 12.7061
11.8979	11.7666 - 11.9232
8.99091	8.9483 - 9.1049
11.0406	10.9838 - 11.1403
10.728	10.6706 - 10.8272
10.3527	10.2009 - 10.3575
11.6116	11.6100 - 11.7666
8.9901	8.9483 - 9.1049
12.7083	12.7061 - 12.8626
10.36	10.3575 - 10.5140
13.2519	13.1758 - 13.3324
9.14492	9.1049 - 9.2614
7.9859	7.8523 - 8.0089
10.197	10.0443 - 10.2009
17.0123	16.9335 - 17.0901
9.94034	9.8877 - 10.0443
12.8298	12.7061 - 12.8626
7.9359	7.8523 - 8.0089
9.39618	9.2614 - 9.4180
13.6	13.4889 - 13.6455
8.7597	8.6352 - 8.7917
11.015	10.9838 - 11.1403
13.7451	13.6455 - 13.8021
13.8267	13.8021 - 13.9586
8.052	8.0089 - 8.1654
10.2131	10.2009 - 10.3575
11.6575	11.6100 - 11.7666
11.3547	11.2969 - 11.4535
12.3835	12.2363 - 12.3929
8.21819	8.1654 - 8.3220
13.2745	13.1758 - 13.3324
9.79051	9.7312 - 9.8877
12.7703	12.7061 - 12.8626
11.9505	11.9232 - 12.0798
9.46889	9.4180 - 9.5746
12.2053	12.0798 - 12.2363
12.2191	12.0798 - 12.2363
8.62725	8.4786 - 8.6352
10.0059	9.8877 - 10.0443
12.0185	11.9232 - 12.0798
10.3091	10.2009 - 10.3575
11.4624	11.4535 - 11.6100
12.8036	12.7061 - 12.8626
12.0834	12.0798 - 12.2363
12.6022	12.5495 - 12.7061
10.3451	10.2009 - 10.3575
16.4227	16.3072 - 16.4638
10.7204	10.6706 - 10.8272
7.46998	7.3826 - 7.5391
9.77294	9.7312 - 9.8877
10.8602	10.8272 - 10.9838
13.5043	13.4889 - 13.6455
10.9133	10.8272 - 10.9838
10.6207	10.5140 - 10.6706
8.73618	8.6352 - 8.7917
11.3608	11.2969 - 11.4535
12.0417	11.9232 - 12.0798
12.3509	12.2363 - 12.3929
8.74333	8.6352 - 8.7917
11.7585	11.6100 - 11.7666
7.61109	7.5391 - 7.6957
11.0352	10.9838 - 11.1403
10.5884	10.5140 - 10.6706
7.54951	7.5391 - 7.6957
11.9235	11.9232 - 12.0798
9.94615	9.8877 - 10.0443
11.5909	11.4535 - 11.6100
13.0463	13.0192 - 13.1758
10.5182	10.5140 - 10.6706
10.7575	10.6706 - 10.8272
11.2413	11.1403 - 11.2969
11.6143	11.6100 - 11.7666
11.1205	10.9838 - 11.1403
9.39633	9.2614 - 9.4180
10.9779	10.8272 - 10.9838
8.9501	8.9483 - 9.1049
9.76017	9.7312 - 9.8877
11.2712	11.1403 - 11.2969
12.7259	12.7061 - 12.8626
10.144	10.0443 - 10.2009
9.47985	9.4180 - 9.5746
10.3321	10.2009 - 10.3575
12.0449	11.9232 - 12.0798
11.9083	11.7666 - 11.9232
12.9588	12.8626 - 13.0192
9.04487	8.9483 - 9.1049
9.07932	8.9483 - 9.1049
11.0424	10.9838 - 11.1403
11.9246	11.9232 - 12.0798
12.2457	12.2363 - 12.3929
12.0299	11.9232 - 12.0798
11.1467	11.1403 - 11.2969
11.0501	10.9838 - 11.1403
11.1896	11.1403 - 11.2969
11.2869	11.1403 - 11.2969
11.3149	11.2969 - 11.4535
13.9433	13.8021 - 13.9586
12.2017	12.0798 - 12.2363
12.0924	12.0798 - 12.2363
10.6091	10.5140 - 10.6706
9.34463	9.2614 - 9.4180
9.41303	9.2614 - 9.4180
10.1721	10.0443 - 10.2009
14.367	14.2718 - 14.4284
8.23081	8.1654 - 8.3220
10.8494	10.8272 - 10.9838
7.18991	7.0694 - 7.2260
9.64062	9.5746 - 9.7312
9.77157	9.7312 - 9.8877
8.79667	8.7917 - 8.9483
8.69066	8.6352 - 8.7917
10.0543	10.0443 - 10.2009
10.7028	10.6706 - 10.8272
12.7289	12.7061 - 12.8626
10.8247	10.6706 - 10.8272
9.73988	9.7312 - 9.8877
14.1968	14.1152 - 14.2718
10.2227	10.2009 - 10.3575
7.71244	7.6957 - 7.8523
11.8219	11.7666 - 11.9232
12.8347	12.7061 - 12.8626
11.4893	11.4535 - 11.6100
7.96215	7.8523 - 8.0089
11.0914	10.9838 - 11.1403
12.6893	12.5495 - 12.7061
11.0064	10.9838 - 11.1403
10.7858	10.6706 - 10.8272
11.19	11.1403 - 11.2969
11.1834	11.1403 - 11.2969
8.54518	8.4786 - 8.6352
10.8366	10.8272 - 10.9838
11.7803	11.7666 - 11.9232
10.587	10.5140 - 10.6706
9.85783	9.7312 - 9.8877
12.361	12.2363 - 12.3929
10.513	10.3575 - 10.5140
7.83882	7.6957 - 7.8523
10.1986	10.0443 - 10.2009
10.148	10.0443 - 10.2009
12.2227	12.0798 - 12.2363
11.7967	11.7666 - 11.9232
8.59771	8.4786 - 8.6352
11.1173	10.9838 - 11.1403
10.2785	10.2009 - 10.3575
9.22725	9.1049 - 9.2614
11.2763	11.1403 - 11.2969
8.81323	8.7917 - 8.9483
12.3994	12.3929 - 12.5495
8.91859	8.7917 - 8.9483
8.97849	8.9483 - 9.1049
8.17774	8.1654 - 8.3220
9.79706	9.7312 - 9.8877
7.7871	7.6957 - 7.8523
10.3264	10.2009 - 10.3575
7.83808	7.6957 - 7.8523
11.9966	11.9232 - 12.0798
10.9998	10.9838 - 11.1403
8.44306	8.3220 - 8.4786
11.1315	10.9838 - 11.1403
13.1503	13.0192 - 13.1758
10.9724	10.8272 - 10.9838
10.8768	10.8272 - 10.9838
11.8897	11.7666 - 11.9232
8.84814	8.7917 - 8.9483
10.7369	10.6706 - 10.8272
8.90188	8.7917 - 8.9483
9.13267	9.1049 - 9.2614
8.36762	8.3220 - 8.4786
9.35525	9.2614 - 9.4180
9.70808	9.5746 - 9.7312
11.1157	10.9838 - 11.1403
10.2667	10.2009 - 10.3575
10.7203	10.6706 - 10.8272
8.30636	8.1654 - 8.3220
11.1624	11.1403 - 11.2969
11.9428	11.9232 - 12.0798
11.508	11.4535 - 11.6100
9.64106	9.5746 - 9.7312
10.7088	10.6706 - 10.8272
12.0225	11.9232 - 12.0798
8.24419	8.1654 - 8.3220
8.14368	8.0089 - 8.1654
7.29201	7.2260 - 7.3826
9.95745	9.8877 - 10.0443
11.0645	10.9838 - 11.1403
10.3437	10.2009 - 10.3575
11.2252	11.1403 - 11.2969
10.71	10.6706 - 10.8272
10.1006	10.0443 - 10.2009
11.6566	11.6100 - 11.7666
10.957	10.8272 - 10.9838
10.4641	10.3575 - 10.5140
9.15921	9.1049 - 9.2614
9.23857	9.1049 - 9.2614
9.21661	9.1049 - 9.2614
8.71734	8.6352 - 8.7917
11.2781	11.1403 - 11.2969
10.1709	10.0443 - 10.2009
7.2701	7.2260 - 7.3826
10.4244	10.3575 - 10.5140
10.498	10.3575 - 10.5140
9.14692	9.1049 - 9.2614
12.4742	12.3929 - 12.5495
10.3788	10.3575 - 10.5140
11.7893	11.7666 - 11.9232
7.03517	6.9128 - 7.0694
10.5789	10.5140 - 10.6706
9.33351	9.2614 - 9.4180
8.56194	8.4786 - 8.6352
10.0623	10.0443 - 10.2009
9.40558	9.2614 - 9.4180
10.203	10.2009 - 10.3575
8.23492	8.1654 - 8.3220
8.37036	8.3220 - 8.4786
12.459	12.3929 - 12.5495
9.98409	9.8877 - 10.0443
7.86067	7.8523 - 8.0089
10.4845	10.3575 - 10.5140
9.42992	9.4180 - 9.5746
9.02778	8.9483 - 9.1049
11.6429	11.6100 - 11.7666
7.69349	7.5391 - 7.6957
12.0195	11.9232 - 12.0798
9.9875	9.8877 - 10.0443
8.19462	8.1654 - 8.3220
9.90176	9.8877 - 10.0443
10.3963	10.3575 - 10.5140
12.6038	12.5495 - 12.7061
11.8397	11.7666 - 11.9232
12.2993	12.2363 - 12.3929
9.19345	9.1049 - 9.2614
9.45709	9.4180 - 9.5746
9.22047	9.1049 - 9.2614
11.5748	11.4535 - 11.6100
12.2788	12.2363 - 12.3929
8.07002	8.0089 - 8.1654
10.5834	10.5140 - 10.6706
11.2767	11.1403 - 11.2969
12.5609	12.5495 - 12.7061
10.9315	10.8272 - 10.9838
10.4847	10.3575 - 10.5140
11.0784	10.9838 - 11.1403
11.8891	11.7666 - 11.9232
10.3615	10.3575 - 10.5140
9.31713	9.2614 - 9.4180
10.1671	10.0443 - 10.2009
12.3533	12.2363 - 12.3929
7.99542	7.8523 - 8.0089
7.18306	7.0694 - 7.2260
12.6702	12.5495 - 12.7061
10.8298	10.8272 - 10.9838
10.8301	10.8272 - 10.9838
9.38722	9.2614 - 9.4180
12.3117	12.2363 - 12.3929
8.33636	8.3220 - 8.4786
10.1106	10.0443 - 10.2009
9.93722	9.8877 - 10.0443
8.10914	8.0089 - 8.1654
10.4963	10.3575 - 10.5140
13.8372	13.8021 - 13.9586
9.77794	9.7312 - 9.8877
9.8972	9.8877 - 10.0443
6.92101	6.9128 - 7.0694
10.4831	10.3575 - 10.5140
8.03375	8.0089 - 8.1654
10.4187	10.3575 - 10.5140
12.6017	12.5495 - 12.7061
9.29488	9.2614 - 9.4180
10.5846	10.5140 - 10.6706
9.49553	9.4180 - 9.5746
8.11014	8.0089 - 8.1654
9.9219	9.8877 - 10.0443
11.3833	11.2969 - 11.4535
10.4014	10.3575 - 10.5140
8.62836	8.4786 - 8.6352
10.1184	10.0443 - 10.2009
13.7576	13.6455 - 13.8021
8.49478	8.4786 - 8.6352
13.7758	13.6455 - 13.8021
9.8303	9.7312 - 9.8877
10.2238	10.2009 - 10.3575
10.5384	10.5140 - 10.6706
9.84563	9.7312 - 9.8877
13.0955	13.0192 - 13.1758
8.41	8.3220 - 8.4786
10.6093	10.5140 - 10.6706
12.0795	11.9232 - 12.0798
7.83425	7.6957 - 7.8523
13.2038	13.1758 - 13.3324
11.4088	11.2969 - 11.4535
10.25	10.2009 - 10.3575
9.60642	9.5746 - 9.7312
7.71085	7.6957 - 7.8523
9.76427	9.7312 - 9.8877
10.4291	10.3575 - 10.5140
10.9419	10.8272 - 10.9838
11.7328	11.6100 - 11.7666
11.2905	11.1403 - 11.2969
11.4472	11.2969 - 11.4535
11.9728	11.9232 - 12.0798
12.5063	12.3929 - 12.5495
8.39	8.3220 - 8.4786
10.5408	10.5140 - 10.6706
9.2009	9.1049 - 9.2614
12.8013	12.7061 - 12.8626
10.5994	10.5140 - 10.6706
10.6639	10.5140 - 10.6706
11.1267	10.9838 - 11.1403
7.50864	7.3826 - 7.5391
8.85072	8.7917 - 8.9483
11.5742	11.4535 - 11.6100
7.93953	7.8523 - 8.0089
10.1966	10.0443 - 10.2009
10.9525	10.8272 - 10.9838
10.6398	10.5140 - 10.6706
9.46651	9.4180 - 9.5746
11.7363	11.6100 - 11.7666
9.23558	9.1049 - 9.2614
10.3846	10.3575 - 10.5140
7.03167	6.9128 - 7.0694
11.4569	11.4535 - 11.6100
12.0434	11.9232 - 12.0798
7.33886	7.2260 - 7.3826
12.3169	12.2363 - 12.3929
6.96335	6.9128 - 7.0694
9.84269	9.7312 - 9.8877
7.88618	7.8523 - 8.0089
12.016	11.9232 - 12.0798
11.1974	11.1403 - 11.2969
10.3122	10.2009 - 10.3575
11.2526	11.1403 - 11.2969
13.7638	13.6455 - 13.8021
11.7476	11.6100 - 11.7666
9.75446	9.7312 - 9.8877
6.28289	6.1300 - 6.2866
8.14861	8.0089 - 8.1654
10.1024	10.0443 - 10.2009
9.91533	9.8877 - 10.0443
13.4267	13.3324 - 13.4889
6.51393	6.4431 - 6.5997
9.04705	8.9483 - 9.1049
9.64762	9.5746 - 9.7312
10.41	10.3575 - 10.5140
10.442	10.3575 - 10.5140
10.2665	10.2009 - 10.3575
11.5046	11.4535 - 11.6100
8.42859	8.3220 - 8.4786
7.93217	7.8523 - 8.0089
9.08306	8.9483 - 9.1049
12.9826	12.8626 - 13.0192
8.49316	8.4786 - 8.6352
11.8277	11.7666 - 11.9232
10.4991	10.3575 - 10.5140
10.1064	10.0443 - 10.2009
10.4529	10.3575 - 10.5140
10.6608	10.5140 - 10.6706
13.2136	13.1758 - 13.3324
13.7706	13.6455 - 13.8021
11.0109	10.9838 - 11.1403
8.83905	8.7917 - 8.9483
8.52358	8.4786 - 8.6352
12.6259	12.5495 - 12.7061
10.6113	10.5140 - 10.6706
10.8365	10.8272 - 10.9838
8.35306	8.3220 - 8.4786
11.97	11.9232 - 12.0798
12.4399	12.3929 - 12.5495
11.6366	11.6100 - 11.7666
10.3819	10.3575 - 10.5140
13.6642	13.6455 - 13.8021
11.214	11.1403 - 11.2969
10.3999	10.3575 - 10.5140
9.54111	9.4180 - 9.5746
10.091	10.0443 - 10.2009
9.64399	9.5746 - 9.7312
10.1306	10.0443 - 10.2009
10.1154	10.0443 - 10.2009
8.96793	8.9483 - 9.1049
7.34531	7.2260 - 7.3826
10.2424	10.2009 - 10.3575
11.2862	11.1403 - 11.2969
11.0167	10.9838 - 11.1403
8.24674	8.1654 - 8.3220
9.97615	9.8877 - 10.0443
9.89032	9.8877 - 10.0443
11.1161	10.9838 - 11.1403
13.0134	12.8626 - 13.0192
7.97333	7.8523 - 8.0089
9.28328	9.2614 - 9.4180
8.93853	8.7917 - 8.9483
11.5846	11.4535 - 11.6100
11.7772	11.7666 - 11.9232
10.297	10.2009 - 10.3575
10.8127	10.6706 - 10.8272
9.84618	9.7312 - 9.8877
10.3892	10.3575 - 10.5140
9.14479	9.1049 - 9.2614
10.7045	10.6706 - 10.8272
13.2104	13.1758 - 13.3324
10.0186	9.8877 - 10.0443
12.3992	12.3929 - 12.5495
9.12978	9.1049 - 9.2614
9.74192	9.7312 - 9.8877
9.59492	9.5746 - 9.7312
10.9171	10.8272 - 10.9838
11.4733	11.4535 - 11.6100
11.2366	11.1403 - 11.2969
9.29487	9.2614 - 9.4180
13.9788	13.9586 - 14.1152
12.543	12.3929 - 12.5495
9.98044	9.8877 - 10.0443
9.27815	9.2614 - 9.4180
9.19697	9.1049 - 9.2614
9.87201	9.7312 - 9.8877
8.65	8.6352 - 8.7917
10.0863	10.0443 - 10.2009
11.167	11.1403 - 11.2969
11.2872	11.1403 - 11.2969
9.97102	9.8877 - 10.0443
10.2714	10.2009 - 10.3575
8.54773	8.4786 - 8.6352
7.86083	7.8523 - 8.0089
9.8649	9.7312 - 9.8877
7.59531	7.5391 - 7.6957
9.82815	9.7312 - 9.8877
10.5484	10.5140 - 10.6706
9.36677	9.2614 - 9.4180
9.44952	9.4180 - 9.5746
10.0361	9.8877 - 10.0443
10.2459	10.2009 - 10.3575
11.9688	11.9232 - 12.0798
11.1231	10.9838 - 11.1403
11.6936	11.6100 - 11.7666
10.9522	10.8272 - 10.9838
8.44335	8.3220 - 8.4786
15.0546	14.8981 - 15.0547
11.0761	10.9838 - 11.1403
10.2136	10.2009 - 10.3575
9.07611	8.9483 - 9.1049
13.043	13.0192 - 13.1758
9.74667	9.7312 - 9.8877
11.6032	11.4535 - 11.6100
11.4381	11.2969 - 11.4535
11.751	11.6100 - 11.7666
11.3551	11.2969 - 11.4535
12.0293	11.9232 - 12.0798
9.4477	9.4180 - 9.5746
9.70135	9.5746 - 9.7312
12.9944	12.8626 - 13.0192
10.0818	10.0443 - 10.2009
7.13213	7.0694 - 7.2260
9.63947	9.5746 - 9.7312
10.9128	10.8272 - 10.9838
10.0359	9.8877 - 10.0443
11.0226	10.9838 - 11.1403
12.5438	12.3929 - 12.5495
9.85729	9.7312 - 9.8877
10.9966	10.9838 - 11.1403
11.2036	11.1403 - 11.2969
10.543	10.5140 - 10.6706
12.1909	12.0798 - 12.2363
9.06546	8.9483 - 9.1049
7.39518	7.3826 - 7.5391
10.4871	10.3575 - 10.5140
10.0512	10.0443 - 10.2009
10.0682	10.0443 - 10.2009
10.117	10.0443 - 10.2009
8.63252	8.4786 - 8.6352
7.71667	7.6957 - 7.8523
12.3533	12.2363 - 12.3929
10.0331	9.8877 - 10.0443
12.3839	12.2363 - 12.3929
10.869	10.8272 - 10.9838
9.82769	9.7312 - 9.8877
9.24641	9.1049 - 9.2614
12.9128	12.8626 - 13.0192
11.1977	11.1403 - 11.2969
11.0383	10.9838 - 11.1403
11.6765	11.6100 - 11.7666
8.56306	8.4786 - 8.6352
9.11513	9.1049 - 9.2614
12.5584	12.5495 - 12.7061
9.98506	9.8877 - 10.0443
7.11905	7.0694 - 7.2260
15.0907	15.0547 - 15.2112
11.9063	11.7666 - 11.9232
12.2861	12.2363 - 12.3929
9.98857	9.8877 - 10.0443
8.67314	8.6352 - 8.7917
10.7844	10.6706 - 10.8272
10.6807	10.6706 - 10.8272
9.74577	9.7312 - 9.8877
14.2705	14.1152 - 14.2718
9.62944	9.5746 - 9.7312
10.8382	10.8272 - 10.9838
11.6156	11.6100 - 11.7666
11.6892	11.6100 - 11.7666
9.44683	9.4180 - 9.5746
8.20518	8.1654 - 8.3220
9.91347	9.8877 - 10.0443
12.5989	12.5495 - 12.7061
9.12947	9.1049 - 9.2614
9.43264	9.4180 - 9.5746
11.5553	11.4535 - 11.6100
11.3941	11.2969 - 11.4535
10.9733	10.8272 - 10.9838
7.35306	7.2260 - 7.3826
9.37564	9.2614 - 9.4180
9.55417	9.4180 - 9.5746
9.66374	9.5746 - 9.7312
9.50256	9.4180 - 9.5746
8.41454	8.3220 - 8.4786
10.8221	10.6706 - 10.8272
10.4686	10.3575 - 10.5140
11.8465	11.7666 - 11.9232
13.128	13.0192 - 13.1758
11.8615	11.7666 - 11.9232
10.1149	10.0443 - 10.2009
10.12	10.0443 - 10.2009
11.8846	11.7666 - 11.9232
8.78254	8.6352 - 8.7917
12.586	12.5495 - 12.7061
8.33356	8.3220 - 8.4786
10.6426	10.5140 - 10.6706
10.7322	10.6706 - 10.8272
12.0035	11.9232 - 12.0798
9.7806	9.7312 - 9.8877
10.4215	10.3575 - 10.5140
11.8526	11.7666 - 11.9232
10.9264	10.8272 - 10.9838
9.91536	9.8877 - 10.0443
10.5406	10.5140 - 10.6706
11.4757	11.4535 - 11.6100
10.456	10.3575 - 10.5140
8.20118	8.1654 - 8.3220
11.4119	11.2969 - 11.4535
9.34325	9.2614 - 9.4180
8.73889	8.6352 - 8.7917
9.65928	9.5746 - 9.7312
11.7302	11.6100 - 11.7666
10.2338	10.2009 - 10.3575
10.2453	10.2009 - 10.3575
12.6747	12.5495 - 12.7061
8.44914	8.3220 - 8.4786
11.3637	11.2969 - 11.4535
11.1051	10.9838 - 11.1403
11.1144	10.9838 - 11.1403
11.8353	11.7666 - 11.9232
9.75106	9.7312 - 9.8877
10.8426	10.8272 - 10.9838
10.8988	10.8272 - 10.9838
11.1871	11.1403 - 11.2969
9.26775	9.2614 - 9.4180
10.6015	10.5140 - 10.6706
10.9544	10.8272 - 10.9838
10.2306	10.2009 - 10.3575
9.85245	9.7312 - 9.8877
10.2665	10.2009 - 10.3575
9.72846	9.5746 - 9.7312
11.7009	11.6100 - 11.7666
8.57323	8.4786 - 8.6352
10.7266	10.6706 - 10.8272
9.48051	9.4180 - 9.5746
12.9473	12.8626 - 13.0192
7.37712	7.2260 - 7.3826
11.818	11.7666 - 11.9232
10.2227	10.2009 - 10.3575
12.5169	12.3929 - 12.5495
12.4361	12.3929 - 12.5495
11.1313	10.9838 - 11.1403
12.311	12.2363 - 12.3929
6.41624	6.2866 - 6.4431
12.2125	12.0798 - 12.2363
12.7717	12.7061 - 12.8626
11.7433	11.6100 - 11.7666
9.76176	9.7312 - 9.8877
9.82265	9.7312 - 9.8877
11.6463	11.6100 - 11.7666
14.2782	14.2718 - 14.4284
8.81002	8.7917 - 8.9483
10.6206	10.5140 - 10.6706
7.83903	7.6957 - 7.8523
9.71844	9.5746 - 9.7312
9.98662	9.8877 - 10.0443
9.36689	9.2614 - 9.4180
10.0177	9.8877 - 10.0443
8.83685	8.7917 - 8.9483
10.0513	10.0443 - 10.2009
13.0209	13.0192 - 13.1758
8.81563	8.7917 - 8.9483
8.08986	8.0089 - 8.1654
11.0955	10.9838 - 11.1403
9.84523	9.7312 - 9.8877
11.0351	10.9838 - 11.1403
11.1163	10.9838 - 11.1403
11.3655	11.2969 - 11.4535
12.2595	12.2363 - 12.3929
12.802	12.7061 - 12.8626
11.723	11.6100 - 11.7666
10.5626	10.5140 - 10.6706
11.1337	10.9838 - 11.1403
9.1954	9.1049 - 9.2614
8.2375	8.1654 - 8.3220
11.302	11.2969 - 11.4535
8.72035	8.6352 - 8.7917
10.9909	10.9838 - 11.1403
9.50992	9.4180 - 9.5746
9.02692	8.9483 - 9.1049
10.9683	10.8272 - 10.9838
8.8185	8.7917 - 8.9483
8.05972	8.0089 - 8.1654
8.98861	8.9483 - 9.1049
13.2888	13.1758 - 13.3324
8.67301	8.6352 - 8.7917
9.78241	9.7312 - 9.8877
9.7606	9.7312 - 9.8877
8.36616	8.3220 - 8.4786
10.5547	10.5140 - 10.6706
11.6069	11.4535 - 11.6100
10.9574	10.8272 - 10.9838
12.1443	12.0798 - 12.2363
9.87821	9.7312 - 9.8877
11.9991	11.9232 - 12.0798
11.6013	11.4535 - 11.6100
9.08692	8.9483 - 9.1049
12.4532	12.3929 - 12.5495
9.24333	9.1049 - 9.2614
10.4551	10.3575 - 10.5140
9.68531	9.5746 - 9.7312
10.5191	10.5140 - 10.6706
8.71353	8.6352 - 8.7917
10.5523	10.5140 - 10.6706
10.9462	10.8272 - 10.9838
8.84327	8.7917 - 8.9483
10.0047	9.8877 - 10.0443
8.40017	8.3220 - 8.4786
9.2845	9.2614 - 9.4180
9.89177	9.8877 - 10.0443
10.0832	10.0443 - 10.2009
11.9837	11.9232 - 12.0798
9.66815	9.5746 - 9.7312
9.53051	9.4180 - 9.5746
11.61	11.4535 - 11.6100
9.28816	9.2614 - 9.4180
8.71619	8.6352 - 8.7917
12.5119	12.3929 - 12.5495
7.55079	7.5391 - 7.6957
6.37572	6.2866 - 6.4431
12.431	12.3929 - 12.5495
9.03808	8.9483 - 9.1049
8.47558	8.3220 - 8.4786
12.6613	12.5495 - 12.7061
13.066	13.0192 - 13.1758
9.45833	9.4180 - 9.5746
10.9192	10.8272 - 10.9838
8.80314	8.7917 - 8.9483
12.198	12.0798 - 12.2363
8.53896	8.4786 - 8.6352
9.44061	9.4180 - 9.5746
9.5063	9.4180 - 9.5746
9.76436	9.7312 - 9.8877
8.69762	8.6352 - 8.7917
10.8883	10.8272 - 10.9838
11.8676	11.7666 - 11.9232
11.2226	11.1403 - 11.2969
12.174	12.0798 - 12.2363
11.2202	11.1403 - 11.2969
10.4808	10.3575 - 10.5140
7.2375	7.2260 - 7.3826
10.9418	10.8272 - 10.9838
7.67578	7.5391 - 7.6957
9.56643	9.4180 - 9.5746
9.30935	9.2614 - 9.4180
9.62318	9.5746 - 9.7312
11.2381	11.1403 - 11.2969
9.15009	9.1049 - 9.2614
7.80641	7.6957 - 7.8523
8.74005	8.6352 - 8.7917
10.6199	10.5140 - 10.6706
11.7601	11.6100 - 11.7666
10.048	10.0443 - 10.2009
10.8418	10.8272 - 10.9838
12.3881	12.2363 - 12.3929
10.6021	10.5140 - 10.6706
9.57796	9.5746 - 9.7312
11.5298	11.4535 - 11.6100
8.40333	8.3220 - 8.4786
9.02774	8.9483 - 9.1049
9.77998	9.7312 - 9.8877
10.1769	10.0443 - 10.2009
12.157	12.0798 - 12.2363
10.4605	10.3575 - 10.5140
10.7901	10.6706 - 10.8272
7.74972	7.6957 - 7.8523
11.0813	10.9838 - 11.1403
12.6401	12.5495 - 12.7061
10.2825	10.2009 - 10.3575
7.15331	7.0694 - 7.2260
11.0353	10.9838 - 11.1403
10.3241	10.2009 - 10.3575
13.8287	13.8021 - 13.9586
9.77769	9.7312 - 9.8877
6.66111	6.5997 - 6.7563
10.6675	10.5140 - 10.6706
9.19878	9.1049 - 9.2614
10.1133	10.0443 - 10.2009
10.2225	10.2009 - 10.3575
11.7015	11.6100 - 11.7666
11.9606	11.9232 - 12.0798
9.1341	9.1049 - 9.2614
9.07232	8.9483 - 9.1049
12.4578	12.3929 - 12.5495
11.2319	11.1403 - 11.2969
7.49444	7.3826 - 7.5391
9.67591	9.5746 - 9.7312
11.4986	11.4535 - 11.6100
8.90476	8.7917 - 8.9483
10.5922	10.5140 - 10.6706
11.9792	11.9232 - 12.0798
14.7907	14.7415 - 14.8981
16.2364	16.1507 - 16.3072
9.41162	9.2614 - 9.4180
9.11564	9.1049 - 9.2614
10.3786	10.3575 - 10.5140
9.50944	9.4180 - 9.5746
12.1481	12.0798 - 12.2363
11.9881	11.9232 - 12.0798
11.6974	11.6100 - 11.7666
9.85412	9.7312 - 9.8877
9.69977	9.5746 - 9.7312
10.2885	10.2009 - 10.3575
9.69487	9.5746 - 9.7312
11	10.9838 - 11.1403
10.7553	10.6706 - 10.8272
10.6762	10.6706 - 10.8272
10.244	10.2009 - 10.3575
10.0379	9.8877 - 10.0443
10.3852	10.3575 - 10.5140
10.0355	9.8877 - 10.0443
10.7432	10.6706 - 10.8272
12.1612	12.0798 - 12.2363
9.34684	9.2614 - 9.4180
10.043	9.8877 - 10.0443
10.3134	10.2009 - 10.3575
10.8183	10.6706 - 10.8272
8.55043	8.4786 - 8.6352
9.38083	9.2614 - 9.4180
12.4879	12.3929 - 12.5495
10.1456	10.0443 - 10.2009
8.65064	8.6352 - 8.7917
7.99363	7.8523 - 8.0089
11.0573	10.9838 - 11.1403
10.9109	10.8272 - 10.9838
12.606	12.5495 - 12.7061
9.90115	9.8877 - 10.0443
11.1058	10.9838 - 11.1403
9.95014	9.8877 - 10.0443
12.4531	12.3929 - 12.5495
11.3367	11.2969 - 11.4535
11.7534	11.6100 - 11.7666
12.6078	12.5495 - 12.7061
12.2092	12.0798 - 12.2363
10.2853	10.2009 - 10.3575
10.0569	10.0443 - 10.2009
11.2584	11.1403 - 11.2969
11.9554	11.9232 - 12.0798
11.7383	11.6100 - 11.7666
9.82417	9.7312 - 9.8877
7.65556	7.5391 - 7.6957
10.9765	10.8272 - 10.9838
10.609	10.5140 - 10.6706
10.9064	10.8272 - 10.9838
11.854	11.7666 - 11.9232
11.4483	11.2969 - 11.4535
11.2548	11.1403 - 11.2969
12.2143	12.0798 - 12.2363
8.86752	8.7917 - 8.9483
13.2749	13.1758 - 13.3324
12.3285	12.2363 - 12.3929
12.7852	12.7061 - 12.8626
12.3259	12.2363 - 12.3929
11.9553	11.9232 - 12.0798
10.7229	10.6706 - 10.8272
11.5518	11.4535 - 11.6100
7.99023	7.8523 - 8.0089
10.0993	10.0443 - 10.2009
9.64599	9.5746 - 9.7312
11.1046	10.9838 - 11.1403
11.5016	11.4535 - 11.6100
10.7283	10.6706 - 10.8272
11.0747	10.9838 - 11.1403
10.0076	9.8877 - 10.0443
9.42579	9.4180 - 9.5746
10.511	10.3575 - 10.5140
11.0979	10.9838 - 11.1403
10.354	10.2009 - 10.3575
9.60661	9.5746 - 9.7312
10.5492	10.5140 - 10.6706
9.175	9.1049 - 9.2614
9.31846	9.2614 - 9.4180
9.30735	9.2614 - 9.4180
11.5511	11.4535 - 11.6100
8.20821	8.1654 - 8.3220
9.61073	9.5746 - 9.7312
11.8399	11.7666 - 11.9232
8.50408	8.4786 - 8.6352
8.22439	8.1654 - 8.3220
7.71836	7.6957 - 7.8523
9.40228	9.2614 - 9.4180
9.78861	9.7312 - 9.8877
8.35606	8.3220 - 8.4786
8.10491	8.0089 - 8.1654
10.8768	10.8272 - 10.9838
13.0289	13.0192 - 13.1758
10.406	10.3575 - 10.5140
12.1653	12.0798 - 12.2363
7.32194	7.2260 - 7.3826
11.7244	11.6100 - 11.7666
7.466	7.3826 - 7.5391
12.6933	12.5495 - 12.7061
11.4825	11.4535 - 11.6100
11.9799	11.9232 - 12.0798
9.15752	9.1049 - 9.2614
8.81302	8.7917 - 8.9483
11.3602	11.2969 - 11.4535
7.41605	7.3826 - 7.5391
10.4654	10.3575 - 10.5140
10.1735	10.0443 - 10.2009
9.57481	9.5746 - 9.7312
10.3813	10.3575 - 10.5140
10.3672	10.3575 - 10.5140
9.75897	9.7312 - 9.8877
10.233	10.2009 - 10.3575
11.8273	11.7666 - 11.9232
10.7223	10.6706 - 10.8272
14.3707	14.2718 - 14.4284
7.23611	7.2260 - 7.3826
10.3449	10.2009 - 10.3575
9.58312	9.5746 - 9.7312
8.89329	8.7917 - 8.9483
11.2475	11.1403 - 11.2969
10.088	10.0443 - 10.2009
7.75036	7.6957 - 7.8523
7.04237	6.9128 - 7.0694
10.4161	10.3575 - 10.5140
12.1143	12.0798 - 12.2363
7.66587	7.5391 - 7.6957
12.6307	12.5495 - 12.7061
10.7391	10.6706 - 10.8272
7.35692	7.2260 - 7.3826
10.2865	10.2009 - 10.3575
9.68667	9.5746 - 9.7312
9.09665	8.9483 - 9.1049
12.5783	12.5495 - 12.7061
8.79432	8.7917 - 8.9483
11.7214	11.6100 - 11.7666
10.4999	10.3575 - 10.5140
10.051	10.0443 - 10.2009
13.6851	13.6455 - 13.8021
11.9574	11.9232 - 12.0798
11.3308	11.2969 - 11.4535
9.18241	9.1049 - 9.2614
9.90317	9.8877 - 10.0443
11.1345	10.9838 - 11.1403
10.3726	10.3575 - 10.5140
9.80417	9.7312 - 9.8877
9.28178	9.2614 - 9.4180
8.53157	8.4786 - 8.6352
8.03077	8.0089 - 8.1654
7.97716	7.8523 - 8.0089
7.53061	7.3826 - 7.5391
8.32604	8.3220 - 8.4786
9.48635	9.4180 - 9.5746
10.3383	10.2009 - 10.3575
12.2043	12.0798 - 12.2363
9.38109	9.2614 - 9.4180
12.8332	12.7061 - 12.8626
8.43856	8.3220 - 8.4786
10.9753	10.8272 - 10.9838
11.8426	11.7666 - 11.9232
9.07802	8.9483 - 9.1049
10.0165	9.8877 - 10.0443
9.11356	9.1049 - 9.2614
9.38748	9.2614 - 9.4180
9.37757	9.2614 - 9.4180
12.35	12.2363 - 12.3929
9.00444	8.9483 - 9.1049
9.34481	9.2614 - 9.4180
8.34189	8.3220 - 8.4786
8.39664	8.3220 - 8.4786
7.46212	7.3826 - 7.5391
10.6222	10.5140 - 10.6706
10.6344	10.5140 - 10.6706
11.8679	11.7666 - 11.9232
11.5323	11.4535 - 11.6100
12.0297	11.9232 - 12.0798
10.6133	10.5140 - 10.6706
9.03333	8.9483 - 9.1049
13.6998	13.6455 - 13.8021
7.98452	7.8523 - 8.0089
8.17147	8.1654 - 8.3220
11.2314	11.1403 - 11.2969
11.051	10.9838 - 11.1403
10.2404	10.2009 - 10.3575
10.5845	10.5140 - 10.6706
11.4214	11.2969 - 11.4535
8.42905	8.3220 - 8.4786
10.2287	10.2009 - 10.3575
11.9709	11.9232 - 12.0798
9.84706	9.7312 - 9.8877
9.3447	9.2614 - 9.4180
10.6365	10.5140 - 10.6706
7.26687	7.2260 - 7.3826
8.86848	8.7917 - 8.9483
8.74152	8.6352 - 8.7917
9.47717	9.4180 - 9.5746
8.43939	8.3220 - 8.4786
17.9826	17.8730 - 18.0296
7.73822	7.6957 - 7.8523
10.4687	10.3575 - 10.5140
11.4371	11.2969 - 11.4535
10.4441	10.3575 - 10.5140
8.45603	8.3220 - 8.4786
10.6514	10.5140 - 10.6706
9.70526	9.5746 - 9.7312
9.42292	9.4180 - 9.5746
12.8551	12.7061 - 12.8626
9.96665	9.8877 - 10.0443
12.5649	12.5495 - 12.7061
9.26954	9.2614 - 9.4180
11.3395	11.2969 - 11.4535
9.9054	9.8877 - 10.0443
12.1533	12.0798 - 12.2363
9.93686	9.8877 - 10.0443
10.5859	10.5140 - 10.6706
8.41319	8.3220 - 8.4786
11.2604	11.1403 - 11.2969
7.95933	7.8523 - 8.0089
9.87171	9.7312 - 9.8877
9.17461	9.1049 - 9.2614
9.4362	9.4180 - 9.5746
8.90447	8.7917 - 8.9483
8.60548	8.4786 - 8.6352
10.0642	10.0443 - 10.2009
10.5362	10.5140 - 10.6706
8.23967	8.1654 - 8.3220
9.60438	9.5746 - 9.7312
11.0612	10.9838 - 11.1403
11.3658	11.2969 - 11.4535
9.46754	9.4180 - 9.5746
13.3605	13.3324 - 13.4889
12.4776	12.3929 - 12.5495
5.79311	5.6603 - 5.8168
10.8992	10.8272 - 10.9838
7.75661	7.6957 - 7.8523
9.80863	9.7312 - 9.8877
9.44368	9.4180 - 9.5746
10.5894	10.5140 - 10.6706
7.98023	7.8523 - 8.0089
10.5705	10.5140 - 10.6706
10.6143	10.5140 - 10.6706
10.8602	10.8272 - 10.9838
11.7992	11.7666 - 11.9232
12.7296	12.7061 - 12.8626
9.01868	8.9483 - 9.1049
12.3085	12.2363 - 12.3929
11.7118	11.6100 - 11.7666
9.00176	8.9483 - 9.1049
6.62658	6.5997 - 6.7563
12.4462	12.3929 - 12.5495
9.89419	9.8877 - 10.0443
8.85643	8.7917 - 8.9483
7.28396	7.2260 - 7.3826
11.6606	11.6100 - 11.7666
9.45447	9.4180 - 9.5746
10.1384	10.0443 - 10.2009
13.0254	13.0192 - 13.1758
9.83705	9.7312 - 9.8877
9.51577	9.4180 - 9.5746
11.2634	11.1403 - 11.2969
12.23	12.0798 - 12.2363
11.6573	11.6100 - 11.7666
7.9303	7.8523 - 8.0089
12.5663	12.5495 - 12.7061
12.0107	11.9232 - 12.0798
8.0375	8.0089 - 8.1654
11.1344	10.9838 - 11.1403
11.9107	11.7666 - 11.9232
10.7707	10.6706 - 10.8272
9.85457	9.7312 - 9.8877
10.4463	10.3575 - 10.5140
7.43525	7.3826 - 7.5391
9.34026	9.2614 - 9.4180
11.4657	11.4535 - 11.6100
9.77841	9.7312 - 9.8877
8.33929	8.3220 - 8.4786
10.5442	10.5140 - 10.6706
11.6722	11.6100 - 11.7666
6.61312	6.5997 - 6.7563
9.24568	9.1049 - 9.2614
11.4839	11.4535 - 11.6100
11.5703	11.4535 - 11.6100
7.64374	7.5391 - 7.6957
9.11482	9.1049 - 9.2614
10.6403	10.5140 - 10.6706
12.2512	12.2363 - 12.3929
12.0269	11.9232 - 12.0798
10.3618	10.3575 - 10.5140
11.1179	10.9838 - 11.1403
8.69306	8.6352 - 8.7917
11.0353	10.9838 - 11.1403
7.82614	7.6957 - 7.8523
12.8469	12.7061 - 12.8626
9.07847	8.9483 - 9.1049
13.3696	13.3324 - 13.4889
9.76017	9.7312 - 9.8877
11.7087	11.6100 - 11.7666
13.1744	13.0192 - 13.1758
6.91042	6.7563 - 6.9128
8.36735	8.3220 - 8.4786
11.9226	11.7666 - 11.9232
12.2952	12.2363 - 12.3929
9.64042	9.5746 - 9.7312
9.09054	8.9483 - 9.1049
10.6009	10.5140 - 10.6706
10.0064	9.8877 - 10.0443
10.5322	10.5140 - 10.6706
7.08828	7.0694 - 7.2260
9.20478	9.1049 - 9.2614
10.0744	10.0443 - 10.2009
10.5541	10.5140 - 10.6706
11.6501	11.6100 - 11.7666
8.8766	8.7917 - 8.9483
12.9447	12.8626 - 13.0192
11.5148	11.4535 - 11.6100
8.96621	8.9483 - 9.1049
10.6359	10.5140 - 10.6706
8.13333	8.0089 - 8.1654
6.97931	6.9128 - 7.0694
[truncated: 19,007 more rows]

## Sheet: ED_Fig_1e
Percent_Outside_Avg_Eating_Window	bin_label
0	0.0000 - 0.8948
1.90779	1.7895 - 2.6843
2.6455	1.7895 - 2.6843
11.1702	10.7372 - 11.6320
10.8333	10.7372 - 11.6320
11.5578	10.7372 - 11.6320
11.5578	10.7372 - 11.6320
11.1111	10.7372 - 11.6320
10.9375	10.7372 - 11.6320
11.1588	10.7372 - 11.6320
11.4035	10.7372 - 11.6320
11.0465	10.7372 - 11.6320
11	10.7372 - 11.6320
11.5854	10.7372 - 11.6320
11.0638	10.7372 - 11.6320
10.8614	10.7372 - 11.6320
11.3208	10.7372 - 11.6320
11.5646	10.7372 - 11.6320
10.7843	10.7372 - 11.6320
11.3821	10.7372 - 11.6320
11.3821	10.7372 - 11.6320
11.3861	10.7372 - 11.6320
11.6129	10.7372 - 11.6320
11.5385	10.7372 - 11.6320
11.2782	10.7372 - 11.6320
11.1524	10.7372 - 11.6320
11.588	10.7372 - 11.6320
11.1732	10.7372 - 11.6320
11.1111	10.7372 - 11.6320
11.5385	10.7372 - 11.6320
11.157	10.7372 - 11.6320
11.5942	10.7372 - 11.6320
11.4094	10.7372 - 11.6320
10.8392	10.7372 - 11.6320
11.4754	10.7372 - 11.6320
11.3636	10.7372 - 11.6320
11.1888	10.7372 - 11.6320
11.4833	10.7372 - 11.6320
11.3636	10.7372 - 11.6320
10.9375	10.7372 - 11.6320
11.3514	10.7372 - 11.6320
11.6162	10.7372 - 11.6320
11.3821	10.7372 - 11.6320
11.3514	10.7372 - 11.6320
11.3208	10.7372 - 11.6320
11.1111	10.7372 - 11.6320
10.9804	10.7372 - 11.6320
11.3924	10.7372 - 11.6320
11.2903	10.7372 - 11.6320
10.9375	10.7372 - 11.6320
11.5108	10.7372 - 11.6320
11.3821	10.7372 - 11.6320
11.2903	10.7372 - 11.6320
11.2583	10.7372 - 11.6320
11.5152	10.7372 - 11.6320
11.3636	10.7372 - 11.6320
10.9244	10.7372 - 11.6320
11.6279	10.7372 - 11.6320
10.9677	10.7372 - 11.6320
11.0169	10.7372 - 11.6320
11.0345	10.7372 - 11.6320
11.6279	10.7372 - 11.6320
10.8911	10.7372 - 11.6320
11.5	10.7372 - 11.6320
11.4504	10.7372 - 11.6320
11.2033	10.7372 - 11.6320
10.7914	10.7372 - 11.6320
10.8911	10.7372 - 11.6320
10.8108	10.7372 - 11.6320
10.7955	10.7372 - 11.6320
11.588	10.7372 - 11.6320
11.5	10.7372 - 11.6320
10.9272	10.7372 - 11.6320
11.465	10.7372 - 11.6320
11.0526	10.7372 - 11.6320
11.0092	10.7372 - 11.6320
10.7843	10.7372 - 11.6320
11.0092	10.7372 - 11.6320
11.039	10.7372 - 11.6320
11.276	10.7372 - 11.6320
10.7843	10.7372 - 11.6320
10.757	10.7372 - 11.6320
10.8247	10.7372 - 11.6320
11.1437	10.7372 - 11.6320
11.2069	10.7372 - 11.6320
11.5942	10.7372 - 11.6320
11.2903	10.7372 - 11.6320
10.9589	10.7372 - 11.6320
11.0204	10.7372 - 11.6320
11.1842	10.7372 - 11.6320
10.7438	10.7372 - 11.6320
10.9215	10.7372 - 11.6320
11.0294	10.7372 - 11.6320
11.2782	10.7372 - 11.6320
10.8571	10.7372 - 11.6320
11.1842	10.7372 - 11.6320
11.1628	10.7372 - 11.6320
11.1801	10.7372 - 11.6320
11.3772	10.7372 - 11.6320
11.5385	10.7372 - 11.6320
11.4833	10.7372 - 11.6320
11.0294	10.7372 - 11.6320
10.8	10.7372 - 11.6320
10.9375	10.7372 - 11.6320
11.0169	10.7372 - 11.6320
11.0368	10.7372 - 11.6320
11.5854	10.7372 - 11.6320
10.9453	10.7372 - 11.6320
11.3208	10.7372 - 11.6320
11.0236	10.7372 - 11.6320
11.165	10.7372 - 11.6320
11.6162	10.7372 - 11.6320
11.2583	10.7372 - 11.6320
11.3043	10.7372 - 11.6320
11.1111	10.7372 - 11.6320
11.1111	10.7372 - 11.6320
11.0236	10.7372 - 11.6320
11.1732	10.7372 - 11.6320
11.1111	10.7372 - 11.6320
11.3636	10.7372 - 11.6320
10.7692	10.7372 - 11.6320
10.8434	10.7372 - 11.6320
11.5152	10.7372 - 11.6320
11.588	10.7372 - 11.6320
10.9375	10.7372 - 11.6320
10.7595	10.7372 - 11.6320
11.4943	10.7372 - 11.6320
11.1111	10.7372 - 11.6320
11.2782	10.7372 - 11.6320
11.0465	10.7372 - 11.6320
10.8597	10.7372 - 11.6320
11.5789	10.7372 - 11.6320
11.5385	10.7372 - 11.6320
11.5385	10.7372 - 11.6320
11.1842	10.7372 - 11.6320
10.8108	10.7372 - 11.6320
11.5789	10.7372 - 11.6320
11.194	10.7372 - 11.6320
11.1765	10.7372 - 11.6320
10.8527	10.7372 - 11.6320
11.0465	10.7372 - 11.6320
11.1111	10.7372 - 11.6320
11.4094	10.7372 - 11.6320
10.8527	10.7372 - 11.6320
11.1475	10.7372 - 11.6320
11.3514	10.7372 - 11.6320
10.8014	10.7372 - 11.6320
10.9375	10.7372 - 11.6320
11.0032	10.7372 - 11.6320
10.9948	10.7372 - 11.6320
10.8108	10.7372 - 11.6320
11.3208	10.7372 - 11.6320
11.1111	10.7372 - 11.6320
11.4035	10.7372 - 11.6320
11.413	10.7372 - 11.6320
11.4286	10.7372 - 11.6320
11.1111	10.7372 - 11.6320
11.465	10.7372 - 11.6320
11.0345	10.7372 - 11.6320
11.465	10.7372 - 11.6320
11.4537	10.7372 - 11.6320
11.1732	10.7372 - 11.6320
11.3636	10.7372 - 11.6320
11.2745	10.7372 - 11.6320
10.9091	10.7372 - 11.6320
11.0169	10.7372 - 11.6320
11.3402	10.7372 - 11.6320
11.165	10.7372 - 11.6320
11.2069	10.7372 - 11.6320
11.5385	10.7372 - 11.6320
11.4754	10.7372 - 11.6320
11.1675	10.7372 - 11.6320
11.4286	10.7372 - 11.6320
11.1111	10.7372 - 11.6320
11.3475	10.7372 - 11.6320
10.7692	10.7372 - 11.6320
10.8844	10.7372 - 11.6320
11.0294	10.7372 - 11.6320
10.9589	10.7372 - 11.6320
11.2821	10.7372 - 11.6320
11.1842	10.7372 - 11.6320
11.1842	10.7372 - 11.6320
11.4035	10.7372 - 11.6320
10.8491	10.7372 - 11.6320
10.7527	10.7372 - 11.6320
10.8225	10.7372 - 11.6320
11.5756	10.7372 - 11.6320
11.0497	10.7372 - 11.6320
11.465	10.7372 - 11.6320
11.054	10.7372 - 11.6320
10.8696	10.7372 - 11.6320
11.5789	10.7372 - 11.6320
11.2	10.7372 - 11.6320
11.3821	10.7372 - 11.6320
10.9091	10.7372 - 11.6320
11.6183	10.7372 - 11.6320
11.236	10.7372 - 11.6320
11.1732	10.7372 - 11.6320
10.9375	10.7372 - 11.6320
11.4583	10.7372 - 11.6320
11.039	10.7372 - 11.6320
11.0294	10.7372 - 11.6320
11.0497	10.7372 - 11.6320
11.4286	10.7372 - 11.6320
10.8911	10.7372 - 11.6320
11.3636	10.7372 - 11.6320
11.3821	10.7372 - 11.6320
11.1111	10.7372 - 11.6320
10.757	10.7372 - 11.6320
10.8911	10.7372 - 11.6320
11.3636	10.7372 - 11.6320
11.157	10.7372 - 11.6320
10.7438	10.7372 - 11.6320
11.2821	10.7372 - 11.6320
11.2299	10.7372 - 11.6320
11.4286	10.7372 - 11.6320
11.2069	10.7372 - 11.6320
10.846	10.7372 - 11.6320
10.8491	10.7372 - 11.6320
11.5789	10.7372 - 11.6320
11.6162	10.7372 - 11.6320
11.1111	10.7372 - 11.6320
11.5385	10.7372 - 11.6320
10.7843	10.7372 - 11.6320
10.7981	10.7372 - 11.6320
11.3514	10.7372 - 11.6320
10.989	10.7372 - 11.6320
11.1888	10.7372 - 11.6320
11.4286	10.7372 - 11.6320
11.6279	10.7372 - 11.6320
10.8696	10.7372 - 11.6320
10.828	10.7372 - 11.6320
11.4286	10.7372 - 11.6320
11.5646	10.7372 - 11.6320
10.9677	10.7372 - 11.6320
11.4504	10.7372 - 11.6320
12.5	11.6320 - 12.5267
12.0219	11.6320 - 12.5267
11.7647	11.6320 - 12.5267
12.3529	11.6320 - 12.5267
11.8959	11.6320 - 12.5267
11.7647	11.6320 - 12.5267
12.426	11.6320 - 12.5267
11.6564	11.6320 - 12.5267
12.3656	11.6320 - 12.5267
12.3552	11.6320 - 12.5267
11.6766	11.6320 - 12.5267
12.2807	11.6320 - 12.5267
11.6883	11.6320 - 12.5267
12.1622	11.6320 - 12.5267
11.8852	11.6320 - 12.5267
12.5	11.6320 - 12.5267
11.9718	11.6320 - 12.5267
11.9171	11.6320 - 12.5267
12.3529	11.6320 - 12.5267
12.381	11.6320 - 12.5267
12.381	11.6320 - 12.5267
11.8343	11.6320 - 12.5267
12.5	11.6320 - 12.5267
11.811	11.6320 - 12.5267
11.8182	11.6320 - 12.5267
11.6352	11.6320 - 12.5267
12.3404	11.6320 - 12.5267
12.1795	11.6320 - 12.5267
12.037	11.6320 - 12.5267
12.4138	11.6320 - 12.5267
12.3188	11.6320 - 12.5267
12.0482	11.6320 - 12.5267
12.5	11.6320 - 12.5267
11.6564	11.6320 - 12.5267
12.2449	11.6320 - 12.5267
12.4031	11.6320 - 12.5267
12.3288	11.6320 - 12.5267
12.5	11.6320 - 12.5267
12.0567	11.6320 - 12.5267
11.828	11.6320 - 12.5267
12.3288	11.6320 - 12.5267
11.9403	11.6320 - 12.5267
12.5	11.6320 - 12.5267
12.3853	11.6320 - 12.5267
12.1359	11.6320 - 12.5267
12.1795	11.6320 - 12.5267
11.7409	11.6320 - 12.5267
12.5	11.6320 - 12.5267
11.7347	11.6320 - 12.5267
12.3188	11.6320 - 12.5267
11.8919	11.6320 - 12.5267
11.828	11.6320 - 12.5267
12.0968	11.6320 - 12.5267
12.2449	11.6320 - 12.5267
11.8919	11.6320 - 12.5267
12.3529	11.6320 - 12.5267
11.7647	11.6320 - 12.5267
11.9718	11.6320 - 12.5267
11.7647	11.6320 - 12.5267
12.3711	11.6320 - 12.5267
11.9403	11.6320 - 12.5267
12.2222	11.6320 - 12.5267
11.7188	11.6320 - 12.5267
12.093	11.6320 - 12.5267
11.8012	11.6320 - 12.5267
11.6438	11.6320 - 12.5267
12.1849	11.6320 - 12.5267
11.9318	11.6320 - 12.5267
11.811	11.6320 - 12.5267
11.8143	11.6320 - 12.5267
12.3188	11.6320 - 12.5267
12.5	11.6320 - 12.5267
11.8421	11.6320 - 12.5267
12.3779	11.6320 - 12.5267
12.3288	11.6320 - 12.5267
12.2302	11.6320 - 12.5267
12.3529	11.6320 - 12.5267
11.7021	11.6320 - 12.5267
11.8483	11.6320 - 12.5267
12.5	11.6320 - 12.5267
11.8012	11.6320 - 12.5267
12	11.6320 - 12.5267
11.7647	11.6320 - 12.5267
12.0846	11.6320 - 12.5267
12.2093	11.6320 - 12.5267
12.0833	11.6320 - 12.5267
12.3967	11.6320 - 12.5267
12.069	11.6320 - 12.5267
12.1795	11.6320 - 12.5267
12.1739	11.6320 - 12.5267
12.1019	11.6320 - 12.5267
12.5	11.6320 - 12.5267
12.3529	11.6320 - 12.5267
12.2137	11.6320 - 12.5267
12.2905	11.6320 - 12.5267
11.7188	11.6320 - 12.5267
12.1212	11.6320 - 12.5267
12.4514	11.6320 - 12.5267
11.9205	11.6320 - 12.5267
12.1693	11.6320 - 12.5267
12.2807	11.6320 - 12.5267
11.875	11.6320 - 12.5267
12.5	11.6320 - 12.5267
12.1212	11.6320 - 12.5267
12.0482	11.6320 - 12.5267
12.093	11.6320 - 12.5267
12.0805	11.6320 - 12.5267
11.828	11.6320 - 12.5267
11.8056	11.6320 - 12.5267
12.4324	11.6320 - 12.5267
12.2137	11.6320 - 12.5267
12.3746	11.6320 - 12.5267
11.976	11.6320 - 12.5267
11.9565	11.6320 - 12.5267
12.5	11.6320 - 12.5267
12.4294	11.6320 - 12.5267
11.8483	11.6320 - 12.5267
12.0833	11.6320 - 12.5267
12.1212	11.6320 - 12.5267
12.3188	11.6320 - 12.5267
11.985	11.6320 - 12.5267
11.6788	11.6320 - 12.5267
12.2047	11.6320 - 12.5267
11.9658	11.6320 - 12.5267
11.7021	11.6320 - 12.5267
12.2924	11.6320 - 12.5267
11.9318	11.6320 - 12.5267
12.4088	11.6320 - 12.5267
11.7647	11.6320 - 12.5267
12.5	11.6320 - 12.5267
12.5	11.6320 - 12.5267
12.0301	11.6320 - 12.5267
12.4611	11.6320 - 12.5267
12.1739	11.6320 - 12.5267
11.7188	11.6320 - 12.5267
12.0968	11.6320 - 12.5267
12.3377	11.6320 - 12.5267
11.9318	11.6320 - 12.5267
11.7647	11.6320 - 12.5267
12.3153	11.6320 - 12.5267
11.7647	11.6320 - 12.5267
12.2807	11.6320 - 12.5267
12.1827	11.6320 - 12.5267
12.0879	11.6320 - 12.5267
12.2222	11.6320 - 12.5267
12.1951	11.6320 - 12.5267
11.875	11.6320 - 12.5267
12.2271	11.6320 - 12.5267
12.5	11.6320 - 12.5267
11.9565	11.6320 - 12.5267
12.1951	11.6320 - 12.5267
12.2727	11.6320 - 12.5267
12.4031	11.6320 - 12.5267
12.1212	11.6320 - 12.5267
11.8421	11.6320 - 12.5267
11.7647	11.6320 - 12.5267
11.828	11.6320 - 12.5267
12.2581	11.6320 - 12.5267
12.5	11.6320 - 12.5267
12.2271	11.6320 - 12.5267
12.2066	11.6320 - 12.5267
12.0879	11.6320 - 12.5267
12.2977	11.6320 - 12.5267
12.5	11.6320 - 12.5267
12.5	11.6320 - 12.5267
12.0567	11.6320 - 12.5267
12.069	11.6320 - 12.5267
12.4294	11.6320 - 12.5267
11.8881	11.6320 - 12.5267
11.7647	11.6320 - 12.5267
11.7647	11.6320 - 12.5267
12.3288	11.6320 - 12.5267
12.1212	11.6320 - 12.5267
12.1019	11.6320 - 12.5267
12	11.6320 - 12.5267
12.5	11.6320 - 12.5267
12.1622	11.6320 - 12.5267
12.1212	11.6320 - 12.5267
11.8227	11.6320 - 12.5267
12.4138	11.6320 - 12.5267
11.8721	11.6320 - 12.5267
12.5	11.6320 - 12.5267
11.9718	11.6320 - 12.5267
11.7962	11.6320 - 12.5267
12.2222	11.6320 - 12.5267
12.3188	11.6320 - 12.5267
11.7647	11.6320 - 12.5267
11.7925	11.6320 - 12.5267
11.9403	11.6320 - 12.5267
12.2951	11.6320 - 12.5267
11.9497	11.6320 - 12.5267
12.2302	11.6320 - 12.5267
12.1212	11.6320 - 12.5267
11.8012	11.6320 - 12.5267
12.0482	11.6320 - 12.5267
12.4464	11.6320 - 12.5267
11.7284	11.6320 - 12.5267
11.9205	11.6320 - 12.5267
12.3457	11.6320 - 12.5267
11.7647	11.6320 - 12.5267
12.2642	11.6320 - 12.5267
12.1951	11.6320 - 12.5267
12.3853	11.6320 - 12.5267
12.093	11.6320 - 12.5267
11.976	11.6320 - 12.5267
12.3762	11.6320 - 12.5267
12.4138	11.6320 - 12.5267
11.8056	11.6320 - 12.5267
12.2807	11.6320 - 12.5267
12.4424	11.6320 - 12.5267
12.2807	11.6320 - 12.5267
12.0301	11.6320 - 12.5267
11.7647	11.6320 - 12.5267
12.5	11.6320 - 12.5267
11.8644	11.6320 - 12.5267
12.0219	11.6320 - 12.5267
11.8143	11.6320 - 12.5267
12.5	11.6320 - 12.5267
12.2449	11.6320 - 12.5267
12.069	11.6320 - 12.5267
12.5	11.6320 - 12.5267
12.4088	11.6320 - 12.5267
11.7241	11.6320 - 12.5267
11.9266	11.6320 - 12.5267
12.3529	11.6320 - 12.5267
12.2905	11.6320 - 12.5267
12.2066	11.6320 - 12.5267
11.7284	11.6320 - 12.5267
12.0192	11.6320 - 12.5267
12.2449	11.6320 - 12.5267
12.3967	11.6320 - 12.5267
12.5	11.6320 - 12.5267
12.2807	11.6320 - 12.5267
11.6331	11.6320 - 12.5267
12.0833	11.6320 - 12.5267
12.5	11.6320 - 12.5267
11.7371	11.6320 - 12.5267
12.5	11.6320 - 12.5267
12.1053	11.6320 - 12.5267
11.8881	11.6320 - 12.5267
12.3188	11.6320 - 12.5267
12.5	11.6320 - 12.5267
12.2137	11.6320 - 12.5267
12.4183	11.6320 - 12.5267
12.4473	11.6320 - 12.5267
12.1429	11.6320 - 12.5267
12.0879	11.6320 - 12.5267
12.1951	11.6320 - 12.5267
12.3967	11.6320 - 12.5267
11.9658	11.6320 - 12.5267
12.5	11.6320 - 12.5267
12.0968	11.6320 - 12.5267
11.8243	11.6320 - 12.5267
12.5	11.6320 - 12.5267
11.9205	11.6320 - 12.5267
11.8182	11.6320 - 12.5267
12.3077	11.6320 - 12.5267
11.9266	11.6320 - 12.5267
11.7647	11.6320 - 12.5267
12.5	11.6320 - 12.5267
12.2222	11.6320 - 12.5267
12.2159	11.6320 - 12.5267
12.0755	11.6320 - 12.5267
11.6935	11.6320 - 12.5267
12.1053	11.6320 - 12.5267
12.3404	11.6320 - 12.5267
12.3404	11.6320 - 12.5267
12.3711	11.6320 - 12.5267
12.1359	11.6320 - 12.5267
11.9718	11.6320 - 12.5267
11.9342	11.6320 - 12.5267
11.6788	11.6320 - 12.5267
12.3762	11.6320 - 12.5267
13.1148	12.5267 - 13.4215
13.2353	12.5267 - 13.4215
13.0952	12.5267 - 13.4215
13.3333	12.5267 - 13.4215
13.0435	12.5267 - 13.4215
12.9187	12.5267 - 13.4215
12.6761	12.5267 - 13.4215
12.6761	12.5267 - 13.4215
13.1579	12.5267 - 13.4215
13.242	12.5267 - 13.4215
13.4021	12.5267 - 13.4215
13.1783	12.5267 - 13.4215
13.099	12.5267 - 13.4215
12.6506	12.5267 - 13.4215
12.8205	12.5267 - 13.4215
12.8571	12.5267 - 13.4215
13.0081	12.5267 - 13.4215
13.0137	12.5267 - 13.4215
13.2479	12.5267 - 13.4215
12.8	12.5267 - 13.4215
13.2911	12.5267 - 13.4215
12.766	12.5267 - 13.4215
12.8788	12.5267 - 13.4215
12.5926	12.5267 - 13.4215
12.7753	12.5267 - 13.4215
12.7907	12.5267 - 13.4215
13.3758	12.5267 - 13.4215
13.3333	12.5267 - 13.4215
12.8342	12.5267 - 13.4215
12.8514	12.5267 - 13.4215
13.0435	12.5267 - 13.4215
13.2353	12.5267 - 13.4215
13.4199	12.5267 - 13.4215
12.8713	12.5267 - 13.4215
13.2231	12.5267 - 13.4215
12.6263	12.5267 - 13.4215
13.3333	12.5267 - 13.4215
12.6374	12.5267 - 13.4215
13.253	12.5267 - 13.4215
13.2812	12.5267 - 13.4215
12.7049	12.5267 - 13.4215
12.6866	12.5267 - 13.4215
13.0435	12.5267 - 13.4215
12.963	12.5267 - 13.4215
12.5604	12.5267 - 13.4215
13.245	12.5267 - 13.4215
13.0769	12.5267 - 13.4215
12.7517	12.5267 - 13.4215
13.0435	12.5267 - 13.4215
12.6667	12.5267 - 13.4215
13.0682	12.5267 - 13.4215
13.3721	12.5267 - 13.4215
13.2701	12.5267 - 13.4215
12.749	12.5267 - 13.4215
13.0178	12.5267 - 13.4215
12.5654	12.5267 - 13.4215
12.6126	12.5267 - 13.4215
12.8788	12.5267 - 13.4215
12.7119	12.5267 - 13.4215
13.1313	12.5267 - 13.4215
12.987	12.5267 - 13.4215
13.0653	12.5267 - 13.4215
13.0631	12.5267 - 13.4215
12.9771	12.5267 - 13.4215
12.7119	12.5267 - 13.4215
12.7358	12.5267 - 13.4215
13.0435	12.5267 - 13.4215
13.198	12.5267 - 13.4215
12.6667	12.5267 - 13.4215
13.2653	12.5267 - 13.4215
12.5523	12.5267 - 13.4215
13.1313	12.5267 - 13.4215
13.3333	12.5267 - 13.4215
12.6316	12.5267 - 13.4215
12.6904	12.5267 - 13.4215
13.3333	12.5267 - 13.4215
12.605	12.5267 - 13.4215
12.8571	12.5267 - 13.4215
12.8079	12.5267 - 13.4215
12.8571	12.5267 - 13.4215
12.6761	12.5267 - 13.4215
12.7551	12.5267 - 13.4215
12.9032	12.5267 - 13.4215
13.4021	12.5267 - 13.4215
12.6316	12.5267 - 13.4215
13.1313	12.5267 - 13.4215
13.1687	12.5267 - 13.4215
13.3758	12.5267 - 13.4215
13.2075	12.5267 - 13.4215
13.3929	12.5267 - 13.4215
12.7273	12.5267 - 13.4215
12.6506	12.5267 - 13.4215
13.198	12.5267 - 13.4215
12.8788	12.5267 - 13.4215
13.0081	12.5267 - 13.4215
13.3333	12.5267 - 13.4215
13.3838	12.5267 - 13.4215
12.8788	12.5267 - 13.4215
12.9496	12.5267 - 13.4215
13.253	12.5267 - 13.4215
13.2597	12.5267 - 13.4215
12.7273	12.5267 - 13.4215
12.8676	12.5267 - 13.4215
12.6667	12.5267 - 13.4215
13.3333	12.5267 - 13.4215
12.5475	12.5267 - 13.4215
13.0435	12.5267 - 13.4215
13.1313	12.5267 - 13.4215
12.5806	12.5267 - 13.4215
13.0435	12.5267 - 13.4215
13.2075	12.5267 - 13.4215
12.9496	12.5267 - 13.4215
12.938	12.5267 - 13.4215
13.2701	12.5267 - 13.4215
12.7273	12.5267 - 13.4215
12.5683	12.5267 - 13.4215
12.8205	12.5267 - 13.4215
13.3333	12.5267 - 13.4215
12.605	12.5267 - 13.4215
12.5926	12.5267 - 13.4215
13.1387	12.5267 - 13.4215
12.7551	12.5267 - 13.4215
13.3829	12.5267 - 13.4215
12.8713	12.5267 - 13.4215
13.0208	12.5267 - 13.4215
13.3333	12.5267 - 13.4215
13.1034	12.5267 - 13.4215
13.3333	12.5267 - 13.4215
13.141	12.5267 - 13.4215
13.1222	12.5267 - 13.4215
13.4211	12.5267 - 13.4215
13.2653	12.5267 - 13.4215
13.3333	12.5267 - 13.4215
12.6437	12.5267 - 13.4215
13.2653	12.5267 - 13.4215
12.963	12.5267 - 13.4215
13.1737	12.5267 - 13.4215
13.2159	12.5267 - 13.4215
13.2075	12.5267 - 13.4215
12.7273	12.5267 - 13.4215
13.3858	12.5267 - 13.4215
13.0045	12.5267 - 13.4215
13.1579	12.5267 - 13.4215
13.3621	12.5267 - 13.4215
13	12.5267 - 13.4215
13.2867	12.5267 - 13.4215
13.242	12.5267 - 13.4215
12.8472	12.5267 - 13.4215
12.9032	12.5267 - 13.4215
12.987	12.5267 - 13.4215
13.4146	12.5267 - 13.4215
12.6506	12.5267 - 13.4215
13.0841	12.5267 - 13.4215
13.2075	12.5267 - 13.4215
13.3333	12.5267 - 13.4215
12.7726	12.5267 - 13.4215
12.6866	12.5267 - 13.4215
13.3929	12.5267 - 13.4215
13.1579	12.5267 - 13.4215
13.2867	12.5267 - 13.4215
12.9412	12.5267 - 13.4215
13.1944	12.5267 - 13.4215
12.9412	12.5267 - 13.4215
13.0081	12.5267 - 13.4215
13.1579	12.5267 - 13.4215
13.2353	12.5267 - 13.4215
13.0435	12.5267 - 13.4215
13.3758	12.5267 - 13.4215
13.1868	12.5267 - 13.4215
12.8713	12.5267 - 13.4215
12.8472	12.5267 - 13.4215
12.5828	12.5267 - 13.4215
12.8755	12.5267 - 13.4215
12.782	12.5267 - 13.4215
12.7119	12.5267 - 13.4215
12.7737	12.5267 - 13.4215
12.5581	12.5267 - 13.4215
12.7389	12.5267 - 13.4215
12.6394	12.5267 - 13.4215
13.2353	12.5267 - 13.4215
13.0081	12.5267 - 13.4215
12.7451	12.5267 - 13.4215
13.1673	12.5267 - 13.4215
13.3333	12.5267 - 13.4215
12.8713	12.5267 - 13.4215
13.1148	12.5267 - 13.4215
12.7451	12.5267 - 13.4215
13.3333	12.5267 - 13.4215
13.0597	12.5267 - 13.4215
13.1579	12.5267 - 13.4215
12.8	12.5267 - 13.4215
12.8655	12.5267 - 13.4215
13.2979	12.5267 - 13.4215
13.0435	12.5267 - 13.4215
12.8472	12.5267 - 13.4215
13.3333	12.5267 - 13.4215
13.3333	12.5267 - 13.4215
12.6984	12.5267 - 13.4215
12.9032	12.5267 - 13.4215
12.9771	12.5267 - 13.4215
13.1313	12.5267 - 13.4215
12.8755	12.5267 - 13.4215
13.2075	12.5267 - 13.4215
13.1579	12.5267 - 13.4215
12.5749	12.5267 - 13.4215
12.8319	12.5267 - 13.4215
12.6761	12.5267 - 13.4215
13.3621	12.5267 - 13.4215
13.1148	12.5267 - 13.4215
13.2979	12.5267 - 13.4215
12.8713	12.5267 - 13.4215
13.1206	12.5267 - 13.4215
13.3971	12.5267 - 13.4215
12.5926	12.5267 - 13.4215
13.2867	12.5267 - 13.4215
13.1387	12.5267 - 13.4215
13.0435	12.5267 - 13.4215
12.963	12.5267 - 13.4215
12.6761	12.5267 - 13.4215
12.6016	12.5267 - 13.4215
12.7907	12.5267 - 13.4215
13.2867	12.5267 - 13.4215
12.7451	12.5267 - 13.4215
12.8609	12.5267 - 13.4215
12.5954	12.5267 - 13.4215
12.8571	12.5267 - 13.4215
12.6316	12.5267 - 13.4215
13.0081	12.5267 - 13.4215
12.7119	12.5267 - 13.4215
13.3721	12.5267 - 13.4215
13.1148	12.5267 - 13.4215
12.9496	12.5267 - 13.4215
12.9278	12.5267 - 13.4215
13.2948	12.5267 - 13.4215
13.2812	12.5267 - 13.4215
13.3333	12.5267 - 13.4215
12.5683	12.5267 - 13.4215
12.9412	12.5267 - 13.4215
12.5541	12.5267 - 13.4215
12.987	12.5267 - 13.4215
13.1579	12.5267 - 13.4215
13.0952	12.5267 - 13.4215
13.2184	12.5267 - 13.4215
13.0769	12.5267 - 13.4215
12.6667	12.5267 - 13.4215
12.5926	12.5267 - 13.4215
13.198	12.5267 - 13.4215
13.1068	12.5267 - 13.4215
12.7907	12.5267 - 13.4215
12.6374	12.5267 - 13.4215
13.0435	12.5267 - 13.4215
13.242	12.5267 - 13.4215
13.3333	12.5267 - 13.4215
13.3065	12.5267 - 13.4215
13.3333	12.5267 - 13.4215
13.2231	12.5267 - 13.4215
13.3333	12.5267 - 13.4215
12.8378	12.5267 - 13.4215
13.4021	12.5267 - 13.4215
13.3858	12.5267 - 13.4215
12.6437	12.5267 - 13.4215
13.1313	12.5267 - 13.4215
13.1313	12.5267 - 13.4215
12.8049	12.5267 - 13.4215
13.4078	12.5267 - 13.4215
12.7451	12.5267 - 13.4215
12.9771	12.5267 - 13.4215
12.963	12.5267 - 13.4215
13.1274	12.5267 - 13.4215
13.2653	12.5267 - 13.4215
12.963	12.5267 - 13.4215
12.766	12.5267 - 13.4215
13.1387	12.5267 - 13.4215
12.6437	12.5267 - 13.4215
13.3803	12.5267 - 13.4215
13.089	12.5267 - 13.4215
12.8631	12.5267 - 13.4215
13.1474	12.5267 - 13.4215
13.1783	12.5267 - 13.4215
13	12.5267 - 13.4215
13.3333	12.5267 - 13.4215
12.5475	12.5267 - 13.4215
12.8205	12.5267 - 13.4215
12.7536	12.5267 - 13.4215
13.0435	12.5267 - 13.4215
13.1783	12.5267 - 13.4215
13.3333	12.5267 - 13.4215
12.8713	12.5267 - 13.4215
13.4146	12.5267 - 13.4215
12.844	12.5267 - 13.4215
12.5874	12.5267 - 13.4215
13.2911	12.5267 - 13.4215
12.8788	12.5267 - 13.4215
12.6582	12.5267 - 13.4215
13.0081	12.5267 - 13.4215
12.8571	12.5267 - 13.4215
13.0178	12.5267 - 13.4215
12.6984	12.5267 - 13.4215
12.8755	12.5267 - 13.4215
12.8	12.5267 - 13.4215
12.6866	12.5267 - 13.4215
13.1579	12.5267 - 13.4215
12.5683	12.5267 - 13.4215
13.2075	12.5267 - 13.4215
13.1429	12.5267 - 13.4215
13.1673	12.5267 - 13.4215
13.0952	12.5267 - 13.4215
13.1783	12.5267 - 13.4215
13.0719	12.5267 - 13.4215
12.5926	12.5267 - 13.4215
12.5714	12.5267 - 13.4215
13.3333	12.5267 - 13.4215
12.5874	12.5267 - 13.4215
12.7551	12.5267 - 13.4215
12.766	12.5267 - 13.4215
13.0081	12.5267 - 13.4215
13.3333	12.5267 - 13.4215
13.3929	12.5267 - 13.4215
12.963	12.5267 - 13.4215
12.7517	12.5267 - 13.4215
12.9944	12.5267 - 13.4215
13.2948	12.5267 - 13.4215
13.2353	12.5267 - 13.4215
12.6667	12.5267 - 13.4215
13.0435	12.5267 - 13.4215
12.7119	12.5267 - 13.4215
13.0841	12.5267 - 13.4215
12.7551	12.5267 - 13.4215
12.75	12.5267 - 13.4215
12.6638	12.5267 - 13.4215
12.8834	12.5267 - 13.4215
13.0435	12.5267 - 13.4215
13.0045	12.5267 - 13.4215
12.7413	12.5267 - 13.4215
13.3891	12.5267 - 13.4215
12.6812	12.5267 - 13.4215
13.1034	12.5267 - 13.4215
13.2597	12.5267 - 13.4215
13.3333	12.5267 - 13.4215
13.1034	12.5267 - 13.4215
13.3758	12.5267 - 13.4215
13.2075	12.5267 - 13.4215
12.963	12.5267 - 13.4215
13.2075	12.5267 - 13.4215
12.8492	12.5267 - 13.4215
12.6168	12.5267 - 13.4215
13.3333	12.5267 - 13.4215
13.1868	12.5267 - 13.4215
12.8378	12.5267 - 13.4215
13.0435	12.5267 - 13.4215
13.1915	12.5267 - 13.4215
12.6437	12.5267 - 13.4215
12.9534	12.5267 - 13.4215
13.3929	12.5267 - 13.4215
12.8205	12.5267 - 13.4215
13.0841	12.5267 - 13.4215
12.5874	12.5267 - 13.4215
13.1148	12.5267 - 13.4215
12.8713	12.5267 - 13.4215
13.125	12.5267 - 13.4215
12.9496	12.5267 - 13.4215
13.0769	12.5267 - 13.4215
12.844	12.5267 - 13.4215
12.7413	12.5267 - 13.4215
13.4021	12.5267 - 13.4215
12.9213	12.5267 - 13.4215
13.1148	12.5267 - 13.4215
13.2353	12.5267 - 13.4215
12.844	12.5267 - 13.4215
13.3739	12.5267 - 13.4215
13.3333	12.5267 - 13.4215
13.4199	12.5267 - 13.4215
13.3891	12.5267 - 13.4215
12.8342	12.5267 - 13.4215
13.5021	13.4215 - 14.3163
14.0984	13.4215 - 14.3163
14.2857	13.4215 - 14.3163
14.0187	13.4215 - 14.3163
14.2857	13.4215 - 14.3163
13.913	13.4215 - 14.3163
14.2857	13.4215 - 14.3163
14.2857	13.4215 - 14.3163
13.6792	13.4215 - 14.3163
14.2857	13.4215 - 14.3163
13.8614	13.4215 - 14.3163
14.1026	13.4215 - 14.3163
13.871	13.4215 - 14.3163
13.6364	13.4215 - 14.3163
13.9785	13.4215 - 14.3163
14.1844	13.4215 - 14.3163
13.5135	13.4215 - 14.3163
13.6842	13.4215 - 14.3163
13.9665	13.4215 - 14.3163
14.1869	13.4215 - 14.3163
13.8728	13.4215 - 14.3163
14.2857	13.4215 - 14.3163
14.1104	13.4215 - 14.3163
14.2857	13.4215 - 14.3163
13.6508	13.4215 - 14.3163
13.7405	13.4215 - 14.3163
13.7931	13.4215 - 14.3163
13.7441	13.4215 - 14.3163
14.1176	13.4215 - 14.3163
13.75	13.4215 - 14.3163
13.4276	13.4215 - 14.3163
14.0221	13.4215 - 14.3163
14.2857	13.4215 - 14.3163
13.9241	13.4215 - 14.3163
13.75	13.4215 - 14.3163
14.1026	13.4215 - 14.3163
13.9665	13.4215 - 14.3163
14.1791	13.4215 - 14.3163
14.1844	13.4215 - 14.3163
14.2276	13.4215 - 14.3163
14.1818	13.4215 - 14.3163
14.0969	13.4215 - 14.3163
13.6752	13.4215 - 14.3163
14.1791	13.4215 - 14.3163
13.8614	13.4215 - 14.3163
13.9535	13.4215 - 14.3163
13.8075	13.4215 - 14.3163
13.8298	13.4215 - 14.3163
13.8365	13.4215 - 14.3163
14.1104	13.4215 - 14.3163
13.4831	13.4215 - 14.3163
13.8889	13.4215 - 14.3163
13.7255	13.4215 - 14.3163
13.6364	13.4215 - 14.3163
13.8889	13.4215 - 14.3163
13.8889	13.4215 - 14.3163
13.8686	13.4215 - 14.3163
13.4752	13.4215 - 14.3163
13.8365	13.4215 - 14.3163
13.6	13.4215 - 14.3163
14.1844	13.4215 - 14.3163
14.2857	13.4215 - 14.3163
14.1667	13.4215 - 14.3163
14.2857	13.4215 - 14.3163
13.986	13.4215 - 14.3163
13.6	13.4215 - 14.3163
13.587	13.4215 - 14.3163
14.0187	13.4215 - 14.3163
14.2857	13.4215 - 14.3163
14.2857	13.4215 - 14.3163
13.6929	13.4215 - 14.3163
13.8075	13.4215 - 14.3163
13.9785	13.4215 - 14.3163
14.2105	13.4215 - 14.3163
14.1026	13.4215 - 14.3163
13.4921	13.4215 - 14.3163
14.1414	13.4215 - 14.3163
13.4615	13.4215 - 14.3163
14.0625	13.4215 - 14.3163
14.0187	13.4215 - 14.3163
13.7725	13.4215 - 14.3163
13.6905	13.4215 - 14.3163
13.9535	13.4215 - 14.3163
13.913	13.4215 - 14.3163
14.0351	13.4215 - 14.3163
13.6986	13.4215 - 14.3163
13.4615	13.4215 - 14.3163
14.0777	13.4215 - 14.3163
13.9344	13.4215 - 14.3163
14.0845	13.4215 - 14.3163
13.7931	13.4215 - 14.3163
13.5593	13.4215 - 14.3163
14.0541	13.4215 - 14.3163
14.1593	13.4215 - 14.3163
13.8614	13.4215 - 14.3163
13.6752	13.4215 - 14.3163
14.2857	13.4215 - 14.3163
14.0845	13.4215 - 14.3163
14.2857	13.4215 - 14.3163
13.8365	13.4215 - 14.3163
13.9785	13.4215 - 14.3163
13.8889	13.4215 - 14.3163
14.0845	13.4215 - 14.3163
13.5593	13.4215 - 14.3163
13.6752	13.4215 - 14.3163
13.75	13.4215 - 14.3163
13.8365	13.4215 - 14.3163
13.6364	13.4215 - 14.3163
13.5922	13.4215 - 14.3163
13.4228	13.4215 - 14.3163
14.1026	13.4215 - 14.3163
14.1176	13.4215 - 14.3163
13.5338	13.4215 - 14.3163
13.8249	13.4215 - 14.3163
14.0845	13.4215 - 14.3163
13.4715	13.4215 - 14.3163
14.1104	13.4215 - 14.3163
13.6364	13.4215 - 14.3163
13.9706	13.4215 - 14.3163
13.9241	13.4215 - 14.3163
14.1509	13.4215 - 14.3163
13.8728	13.4215 - 14.3163
13.9785	13.4215 - 14.3163
14.0496	13.4215 - 14.3163
13.7255	13.4215 - 14.3163
14.2857	13.4215 - 14.3163
14.0496	13.4215 - 14.3163
13.5484	13.4215 - 14.3163
13.9738	13.4215 - 14.3163
13.7615	13.4215 - 14.3163
14.1732	13.4215 - 14.3163
14.1935	13.4215 - 14.3163
13.9535	13.4215 - 14.3163
13.4715	13.4215 - 14.3163
13.913	13.4215 - 14.3163
13.6	13.4215 - 14.3163
13.7615	13.4215 - 14.3163
14.2857	13.4215 - 14.3163
13.5417	13.4215 - 14.3163
14.1304	13.4215 - 14.3163
13.8614	13.4215 - 14.3163
13.75	13.4215 - 14.3163
13.7056	13.4215 - 14.3163
13.6585	13.4215 - 14.3163
13.9037	13.4215 - 14.3163
13.4969	13.4215 - 14.3163
13.4715	13.4215 - 14.3163
13.6364	13.4215 - 14.3163
13.6719	13.4215 - 14.3163
13.7931	13.4215 - 14.3163
13.6646	13.4215 - 14.3163
14.2857	13.4215 - 14.3163
14.1892	13.4215 - 14.3163
13.986	13.4215 - 14.3163
13.7143	13.4215 - 14.3163
14.2132	13.4215 - 14.3163
13.4783	13.4215 - 14.3163
14.1844	13.4215 - 14.3163
13.8554	13.4215 - 14.3163
13.6364	13.4215 - 14.3163
14.2857	13.4215 - 14.3163
13.8298	13.4215 - 14.3163
13.9344	13.4215 - 14.3163
13.5922	13.4215 - 14.3163
14.1026	13.4215 - 14.3163
13.9535	13.4215 - 14.3163
14	13.4215 - 14.3163
13.75	13.4215 - 14.3163
13.7931	13.4215 - 14.3163
14.2857	13.4215 - 14.3163
13.4615	13.4215 - 14.3163
14.2857	13.4215 - 14.3163
14.2857	13.4215 - 14.3163
14.2202	13.4215 - 14.3163
13.9535	13.4215 - 14.3163
13.6364	13.4215 - 14.3163
14.1667	13.4215 - 14.3163
13.5135	13.4215 - 14.3163
13.5501	13.4215 - 14.3163
14	13.4215 - 14.3163
13.9932	13.4215 - 14.3163
14.0625	13.4215 - 14.3163
13.4615	13.4215 - 14.3163
13.7725	13.4215 - 14.3163
14.2857	13.4215 - 14.3163
13.4752	13.4215 - 14.3163
13.4328	13.4215 - 14.3163
14.1732	13.4215 - 14.3163
14.1026	13.4215 - 14.3163
14.2857	13.4215 - 14.3163
13.913	13.4215 - 14.3163
14.1304	13.4215 - 14.3163
14.2276	13.4215 - 14.3163
13.8158	13.4215 - 14.3163
13.6612	13.4215 - 14.3163
14.0625	13.4215 - 14.3163
13.9918	13.4215 - 14.3163
13.5714	13.4215 - 14.3163
13.5135	13.4215 - 14.3163
13.75	13.4215 - 14.3163
14.1176	13.4215 - 14.3163
13.5593	13.4215 - 14.3163
13.5484	13.4215 - 14.3163
14.0845	13.4215 - 14.3163
13.4454	13.4215 - 14.3163
13.8158	13.4215 - 14.3163
14.2857	13.4215 - 14.3163
13.7566	13.4215 - 14.3163
13.9175	13.4215 - 14.3163
13.7615	13.4215 - 14.3163
14.1844	13.4215 - 14.3163
13.6882	13.4215 - 14.3163
13.7725	13.4215 - 14.3163
14.2857	13.4215 - 14.3163
14.1892	13.4215 - 14.3163
13.5593	13.4215 - 14.3163
13.7681	13.4215 - 14.3163
13.6364	13.4215 - 14.3163
14.2857	13.4215 - 14.3163
13.9241	13.4215 - 14.3163
13.7143	13.4215 - 14.3163
13.8686	13.4215 - 14.3163
14.0625	13.4215 - 14.3163
13.8554	13.4215 - 14.3163
14.1892	13.4215 - 14.3163
13.6364	13.4215 - 14.3163
14	13.4215 - 14.3163
14.0187	13.4215 - 14.3163
13.8211	13.4215 - 14.3163
14.2857	13.4215 - 14.3163
13.5593	13.4215 - 14.3163
13.8889	13.4215 - 14.3163
14.1509	13.4215 - 14.3163
13.4615	13.4215 - 14.3163
14.1593	13.4215 - 14.3163
13.5714	13.4215 - 14.3163
13.9344	13.4215 - 14.3163
14.0741	13.4215 - 14.3163
13.9535	13.4215 - 14.3163
14.1892	13.4215 - 14.3163
14.2857	13.4215 - 14.3163
14.2857	13.4215 - 14.3163
13.8776	13.4215 - 14.3163
13.8686	13.4215 - 14.3163
14.1176	13.4215 - 14.3163
13.8298	13.4215 - 14.3163
13.8298	13.4215 - 14.3163
13.5593	13.4215 - 14.3163
14	13.4215 - 14.3163
13.8889	13.4215 - 14.3163
13.8614	13.4215 - 14.3163
14.2857	13.4215 - 14.3163
13.6905	13.4215 - 14.3163
14.2857	13.4215 - 14.3163
13.8365	13.4215 - 14.3163
13.8554	13.4215 - 14.3163
14.0097	13.4215 - 14.3163
13.9394	13.4215 - 14.3163
14.0845	13.4215 - 14.3163
13.5802	13.4215 - 14.3163
14.2857	13.4215 - 14.3163
13.6364	13.4215 - 14.3163
13.6986	13.4215 - 14.3163
14.0127	13.4215 - 14.3163
13.6691	13.4215 - 14.3163
13.8614	13.4215 - 14.3163
13.7681	13.4215 - 14.3163
13.9942	13.4215 - 14.3163
13.4694	13.4215 - 14.3163
13.9241	13.4215 - 14.3163
14.1935	13.4215 - 14.3163
14.0496	13.4215 - 14.3163
13.6364	13.4215 - 14.3163
13.7931	13.4215 - 14.3163
13.5714	13.4215 - 14.3163
14.0496	13.4215 - 14.3163
13.9535	13.4215 - 14.3163
13.6905	13.4215 - 14.3163
13.7097	13.4215 - 14.3163
13.5922	13.4215 - 14.3163
13.7056	13.4215 - 14.3163
14.2105	13.4215 - 14.3163
13.8211	13.4215 - 14.3163
13.9706	13.4215 - 14.3163
14.1762	13.4215 - 14.3163
13.9394	13.4215 - 14.3163
14.2857	13.4215 - 14.3163
13.4276	13.4215 - 14.3163
13.9394	13.4215 - 14.3163
13.5021	13.4215 - 14.3163
14.0187	13.4215 - 14.3163
13.9785	13.4215 - 14.3163
14.2857	13.4215 - 14.3163
13.7931	13.4215 - 14.3163
14.2857	13.4215 - 14.3163
14.1463	13.4215 - 14.3163
14	13.4215 - 14.3163
13.8462	13.4215 - 14.3163
13.9241	13.4215 - 14.3163
13.7615	13.4215 - 14.3163
13.6364	13.4215 - 14.3163
13.5417	13.4215 - 14.3163
13.5338	13.4215 - 14.3163
13.7097	13.4215 - 14.3163
13.5135	13.4215 - 14.3163
13.9394	13.4215 - 14.3163
14.1066	13.4215 - 14.3163
13.4615	13.4215 - 14.3163
14.1176	13.4215 - 14.3163
13.8756	13.4215 - 14.3163
14.2857	13.4215 - 14.3163
13.913	13.4215 - 14.3163
14.1304	13.4215 - 14.3163
13.6	13.4215 - 14.3163
13.5747	13.4215 - 14.3163
14.2857	13.4215 - 14.3163
13.8095	13.4215 - 14.3163
14.1026	13.4215 - 14.3163
13.9344	13.4215 - 14.3163
13.7363	13.4215 - 14.3163
14.0625	13.4215 - 14.3163
14.1732	13.4215 - 14.3163
13.4228	13.4215 - 14.3163
14.2857	13.4215 - 14.3163
13.9442	13.4215 - 14.3163
13.5135	13.4215 - 14.3163
13.5734	13.4215 - 14.3163
14.0351	13.4215 - 14.3163
13.4921	13.4215 - 14.3163
13.4831	13.4215 - 14.3163
13.8211	13.4215 - 14.3163
13.6095	13.4215 - 14.3163
14.0704	13.4215 - 14.3163
13.615	13.4215 - 14.3163
13.8028	13.4215 - 14.3163
13.6905	13.4215 - 14.3163
13.4615	13.4215 - 14.3163
14.1732	13.4215 - 14.3163
13.6929	13.4215 - 14.3163
14.0845	13.4215 - 14.3163
13.9785	13.4215 - 14.3163
14.1509	13.4215 - 14.3163
14.1176	13.4215 - 14.3163
13.6531	13.4215 - 14.3163
13.4752	13.4215 - 14.3163
14.0127	13.4215 - 14.3163
13.4529	13.4215 - 14.3163
14.1791	13.4215 - 14.3163
14.1414	13.4215 - 14.3163
14.2012	13.4215 - 14.3163
14.0351	13.4215 - 14.3163
14.2857	13.4215 - 14.3163
13.4831	13.4215 - 14.3163
13.7168	13.4215 - 14.3163
13.5922	13.4215 - 14.3163
13.8462	13.4215 - 14.3163
13.5922	13.4215 - 14.3163
13.7255	13.4215 - 14.3163
13.8075	13.4215 - 14.3163
13.6842	13.4215 - 14.3163
14.1667	13.4215 - 14.3163
14.2045	13.4215 - 14.3163
13.75	13.4215 - 14.3163
14.2857	13.4215 - 14.3163
14.1892	13.4215 - 14.3163
14.0468	13.4215 - 14.3163
14.2857	13.4215 - 14.3163
14.0351	13.4215 - 14.3163
14.0097	13.4215 - 14.3163
13.6054	13.4215 - 14.3163
13.5514	13.4215 - 14.3163
13.5417	13.4215 - 14.3163
14.1593	13.4215 - 14.3163
13.6792	13.4215 - 14.3163
14.2857	13.4215 - 14.3163
14.2077	13.4215 - 14.3163
13.9535	13.4215 - 14.3163
13.9073	13.4215 - 14.3163
13.986	13.4215 - 14.3163
14.1509	13.4215 - 14.3163
13.8889	13.4215 - 14.3163
14.2857	13.4215 - 14.3163
14.1844	13.4215 - 14.3163
14.0496	13.4215 - 14.3163
14.1593	13.4215 - 14.3163
14.0187	13.4215 - 14.3163
14.1104	13.4215 - 14.3163
14.0078	13.4215 - 14.3163
14.1593	13.4215 - 14.3163
14.0449	13.4215 - 14.3163
13.5135	13.4215 - 14.3163
14.0449	13.4215 - 14.3163
13.7725	13.4215 - 14.3163
13.75	13.4215 - 14.3163
13.5922	13.4215 - 14.3163
14.1892	13.4215 - 14.3163
13.5922	13.4215 - 14.3163
14.2857	13.4215 - 14.3163
13.7931	13.4215 - 14.3163
13.7652	13.4215 - 14.3163
14.2857	13.4215 - 14.3163
13.8462	13.4215 - 14.3163
14.2241	13.4215 - 14.3163
14.1791	13.4215 - 14.3163
14.094	13.4215 - 14.3163
14.1509	13.4215 - 14.3163
13.555	13.4215 - 14.3163
14.2857	13.4215 - 14.3163
13.6364	13.4215 - 14.3163
14.2857	13.4215 - 14.3163
13.9706	13.4215 - 14.3163
14.1791	13.4215 - 14.3163
13.9241	13.4215 - 14.3163
13.8889	13.4215 - 14.3163
14.0845	13.4215 - 14.3163
14	13.4215 - 14.3163
14	13.4215 - 14.3163
13.7255	13.4215 - 14.3163
14.2157	13.4215 - 14.3163
14.2857	13.4215 - 14.3163
13.7441	13.4215 - 14.3163
13.9344	13.4215 - 14.3163
14.2857	13.4215 - 14.3163
13.6905	13.4215 - 14.3163
13.7168	13.4215 - 14.3163
13.7255	13.4215 - 14.3163
14.1844	13.4215 - 14.3163
14.2105	13.4215 - 14.3163
13.7615	13.4215 - 14.3163
14.2857	13.4215 - 14.3163
13.5922	13.4215 - 14.3163
13.8554	13.4215 - 14.3163
13.8889	13.4215 - 14.3163
13.9013	13.4215 - 14.3163
13.5484	13.4215 - 14.3163
13.6842	13.4215 - 14.3163
14.8148	14.3163 - 15.2110
15.0502	14.3163 - 15.2110
15.0602	14.3163 - 15.2110
14.8936	14.3163 - 15.2110
14.7826	14.3163 - 15.2110
15.2047	14.3163 - 15.2110
14.9068	14.3163 - 15.2110
14.6552	14.3163 - 15.2110
14.6597	14.3163 - 15.2110
14.966	14.3163 - 15.2110
14.433	14.3163 - 15.2110
14.8325	14.3163 - 15.2110
15.2	14.3163 - 15.2110
14.6199	14.3163 - 15.2110
15	14.3163 - 15.2110
14.7436	14.3163 - 15.2110
14.8387	14.3163 - 15.2110
14.4144	14.3163 - 15.2110
14.7541	14.3163 - 15.2110
15.1515	14.3163 - 15.2110
14.5985	14.3163 - 15.2110
14.5729	14.3163 - 15.2110
14.4262	14.3163 - 15.2110
14.4068	14.3163 - 15.2110
14.7541	14.3163 - 15.2110
14.7826	14.3163 - 15.2110
15.1515	14.3163 - 15.2110
14.5455	14.3163 - 15.2110
14.6893	14.3163 - 15.2110
14.5299	14.3163 - 15.2110
14.6667	14.3163 - 15.2110
14.433	14.3163 - 15.2110
14.3939	14.3163 - 15.2110
15.1351	14.3163 - 15.2110
14.9038	14.3163 - 15.2110
14.9068	14.3163 - 15.2110
14.4	14.3163 - 15.2110
14.9254	14.3163 - 15.2110
15	14.3163 - 15.2110
14.5455	14.3163 - 15.2110
15.0538	14.3163 - 15.2110
14.9644	14.3163 - 15.2110
14.6341	14.3163 - 15.2110
14.7287	14.3163 - 15.2110
15.0538	14.3163 - 15.2110
14.5251	14.3163 - 15.2110
15.1515	14.3163 - 15.2110
15	14.3163 - 15.2110
14.4737	14.3163 - 15.2110
14.4231	14.3163 - 15.2110
14.7239	14.3163 - 15.2110
15.2074	14.3163 - 15.2110
14.5594	14.3163 - 15.2110
14.8649	14.3163 - 15.2110
14.8571	14.3163 - 15.2110
14.8148	14.3163 - 15.2110
14.9254	14.3163 - 15.2110
14.4509	14.3163 - 15.2110
15	14.3163 - 15.2110
14.9068	14.3163 - 15.2110
15.0327	14.3163 - 15.2110
15.1515	14.3163 - 15.2110
14.375	14.3163 - 15.2110
14.8936	14.3163 - 15.2110
14.881	14.3163 - 15.2110
14.6154	14.3163 - 15.2110
14.7368	14.3163 - 15.2110
14.5455	14.3163 - 15.2110
15.2074	14.3163 - 15.2110
15.0685	14.3163 - 15.2110
14.9254	14.3163 - 15.2110
14.7826	14.3163 - 15.2110
14.5038	14.3163 - 15.2110
14.7368	14.3163 - 15.2110
15.0502	14.3163 - 15.2110
14.8515	14.3163 - 15.2110
15.0235	14.3163 - 15.2110
14.9254	14.3163 - 15.2110
14.5631	14.3163 - 15.2110
14.7826	14.3163 - 15.2110
14.8649	14.3163 - 15.2110
14.6789	14.3163 - 15.2110
14.7541	14.3163 - 15.2110
15.0376	14.3163 - 15.2110
15.122	14.3163 - 15.2110
15	14.3163 - 15.2110
14.6789	14.3163 - 15.2110
14.7059	14.3163 - 15.2110
15.0943	14.3163 - 15.2110
14.8515	14.3163 - 15.2110
14.4828	14.3163 - 15.2110
14.4828	14.3163 - 15.2110
14.4231	14.3163 - 15.2110
14.9635	14.3163 - 15.2110
14.4231	14.3163 - 15.2110
14.8148	14.3163 - 15.2110
14.433	14.3163 - 15.2110
14.9351	14.3163 - 15.2110
15.1899	14.3163 - 15.2110
15.1786	14.3163 - 15.2110
14.4	14.3163 - 15.2110
15.0215	14.3163 - 15.2110
14.5374	14.3163 - 15.2110
14.9351	14.3163 - 15.2110
14.4231	14.3163 - 15.2110
14.6067	14.3163 - 15.2110
15	14.3163 - 15.2110
14.4068	14.3163 - 15.2110
14.6789	14.3163 - 15.2110
14.4144	14.3163 - 15.2110
14.9533	14.3163 - 15.2110
14.7541	14.3163 - 15.2110
14.3969	14.3163 - 15.2110
14.4022	14.3163 - 15.2110
15	14.3163 - 15.2110
15.1163	14.3163 - 15.2110
14.5299	14.3163 - 15.2110
14.8325	14.3163 - 15.2110
14.7541	14.3163 - 15.2110
14.7436	14.3163 - 15.2110
14.7059	14.3163 - 15.2110
14.3836	14.3163 - 15.2110
14.4068	14.3163 - 15.2110
15.0943	14.3163 - 15.2110
14.4144	14.3163 - 15.2110
15.1261	14.3163 - 15.2110
14.7826	14.3163 - 15.2110
14.8148	14.3163 - 15.2110
14.6617	14.3163 - 15.2110
14.9254	14.3163 - 15.2110
14.5299	14.3163 - 15.2110
14.6341	14.3163 - 15.2110
14.6617	14.3163 - 15.2110
14.5455	14.3163 - 15.2110
14.5299	14.3163 - 15.2110
15.0685	14.3163 - 15.2110
14.7826	14.3163 - 15.2110
15	14.3163 - 15.2110
14.7436	14.3163 - 15.2110
14.3646	14.3163 - 15.2110
15.0685	14.3163 - 15.2110
14.6552	14.3163 - 15.2110
15.2	14.3163 - 15.2110
14.8936	14.3163 - 15.2110
14.6789	14.3163 - 15.2110
14.8438	14.3163 - 15.2110
15.1316	14.3163 - 15.2110
14.6875	14.3163 - 15.2110
14.3678	14.3163 - 15.2110
15	14.3163 - 15.2110
15.0442	14.3163 - 15.2110
14.8936	14.3163 - 15.2110
14.4654	14.3163 - 15.2110
14.7887	14.3163 - 15.2110
14.3284	14.3163 - 15.2110
15.1899	14.3163 - 15.2110
14.4828	14.3163 - 15.2110
14.4144	14.3163 - 15.2110
15.0183	14.3163 - 15.2110
14.8649	14.3163 - 15.2110
14.4928	14.3163 - 15.2110
14.7727	14.3163 - 15.2110
14.6341	14.3163 - 15.2110
14.8	14.3163 - 15.2110
15.0838	14.3163 - 15.2110
14.5161	14.3163 - 15.2110
15	14.3163 - 15.2110
14.5299	14.3163 - 15.2110
14.7208	14.3163 - 15.2110
14.7368	14.3163 - 15.2110
14.4828	14.3163 - 15.2110
14.4828	14.3163 - 15.2110
14.9701	14.3163 - 15.2110
14.7059	14.3163 - 15.2110
14.9351	14.3163 - 15.2110
15	14.3163 - 15.2110
14.8936	14.3163 - 15.2110
14.4	14.3163 - 15.2110
14.8387	14.3163 - 15.2110
14.6789	14.3163 - 15.2110
15.1515	14.3163 - 15.2110
14.4928	14.3163 - 15.2110
15	14.3163 - 15.2110
15.2047	14.3163 - 15.2110
14.8438	14.3163 - 15.2110
14.4487	14.3163 - 15.2110
14.5349	14.3163 - 15.2110
14.4509	14.3163 - 15.2110
14.881	14.3163 - 15.2110
14.6067	14.3163 - 15.2110
14.7541	14.3163 - 15.2110
15.1261	14.3163 - 15.2110
15.1515	14.3163 - 15.2110
14.6739	14.3163 - 15.2110
14.9123	14.3163 - 15.2110
15.0289	14.3163 - 15.2110
14.8936	14.3163 - 15.2110
14.9254	14.3163 - 15.2110
14.7059	14.3163 - 15.2110
15.1515	14.3163 - 15.2110
15.0685	14.3163 - 15.2110
14.7959	14.3163 - 15.2110
15.1261	14.3163 - 15.2110
15.0754	14.3163 - 15.2110
14.8148	14.3163 - 15.2110
15.1515	14.3163 - 15.2110
14.6789	14.3163 - 15.2110
15.0376	14.3163 - 15.2110
15.0562	14.3163 - 15.2110
14.4068	14.3163 - 15.2110
14.3396	14.3163 - 15.2110
14.8148	14.3163 - 15.2110
14.5349	14.3163 - 15.2110
14.6154	14.3163 - 15.2110
14.4144	14.3163 - 15.2110
14.6465	14.3163 - 15.2110
14.7929	14.3163 - 15.2110
15.1515	14.3163 - 15.2110
14.5251	14.3163 - 15.2110
14.6893	14.3163 - 15.2110
14.7651	14.3163 - 15.2110
14.6341	14.3163 - 15.2110
14.6953	14.3163 - 15.2110
14.4578	14.3163 - 15.2110
14.3836	14.3163 - 15.2110
14.6758	14.3163 - 15.2110
14.9701	14.3163 - 15.2110
14.5631	14.3163 - 15.2110
14.6552	14.3163 - 15.2110
15.0235	14.3163 - 15.2110
14.9123	14.3163 - 15.2110
14.7959	14.3163 - 15.2110
14.7619	14.3163 - 15.2110
14.3836	14.3163 - 15.2110
14.8305	14.3163 - 15.2110
15.1852	14.3163 - 15.2110
14.7222	14.3163 - 15.2110
14.4201	14.3163 - 15.2110
14.8438	14.3163 - 15.2110
14.6789	14.3163 - 15.2110
15.0943	14.3163 - 15.2110
14.6119	14.3163 - 15.2110
14.6226	14.3163 - 15.2110
14.346	14.3163 - 15.2110
15.1351	14.3163 - 15.2110
14.9038	14.3163 - 15.2110
15	14.3163 - 15.2110
14.5907	14.3163 - 15.2110
15.1899	14.3163 - 15.2110
15.1111	14.3163 - 15.2110
14.8936	14.3163 - 15.2110
14.7287	14.3163 - 15.2110
14.8649	14.3163 - 15.2110
15.0602	14.3163 - 15.2110
14.433	14.3163 - 15.2110
14.3713	14.3163 - 15.2110
14.6341	14.3163 - 15.2110
15.0943	14.3163 - 15.2110
14.3791	14.3163 - 15.2110
14.5833	14.3163 - 15.2110
15.1515	14.3163 - 15.2110
14.3885	14.3163 - 15.2110
14.6341	14.3163 - 15.2110
14.9254	14.3163 - 15.2110
14.6154	14.3163 - 15.2110
14.539	14.3163 - 15.2110
14.7929	14.3163 - 15.2110
14.6667	14.3163 - 15.2110
14.4144	14.3163 - 15.2110
14.5455	14.3163 - 15.2110
15.1786	14.3163 - 15.2110
15.0568	14.3163 - 15.2110
14.3836	14.3163 - 15.2110
14.9351	14.3163 - 15.2110
14.966	14.3163 - 15.2110
14.6919	14.3163 - 15.2110
14.7826	14.3163 - 15.2110
14.7541	14.3163 - 15.2110
14.6789	14.3163 - 15.2110
14.8148	14.3163 - 15.2110
15.1515	14.3163 - 15.2110
14.5631	14.3163 - 15.2110
14.9573	14.3163 - 15.2110
14.9351	14.3163 - 15.2110
15.1515	14.3163 - 15.2110
15.0794	14.3163 - 15.2110
15.0538	14.3163 - 15.2110
14.4737	14.3163 - 15.2110
15.1515	14.3163 - 15.2110
14.4444	14.3163 - 15.2110
14.6341	14.3163 - 15.2110
14.9733	14.3163 - 15.2110
14.6341	14.3163 - 15.2110
14.6067	14.3163 - 15.2110
14.4578	14.3163 - 15.2110
15.1042	14.3163 - 15.2110
15	14.3163 - 15.2110
15.1316	14.3163 - 15.2110
14.4068	14.3163 - 15.2110
14.4	14.3163 - 15.2110
14.4796	14.3163 - 15.2110
15.0943	14.3163 - 15.2110
14.5455	14.3163 - 15.2110
14.8936	14.3163 - 15.2110
15.1899	14.3163 - 15.2110
14.3617	14.3163 - 15.2110
15.0442	14.3163 - 15.2110
14.7287	14.3163 - 15.2110
14.4578	14.3163 - 15.2110
14.4444	14.3163 - 15.2110
15.1351	14.3163 - 15.2110
14.8649	14.3163 - 15.2110
15.1515	14.3163 - 15.2110
14.3939	14.3163 - 15.2110
14.9733	14.3163 - 15.2110
15.1515	14.3163 - 15.2110
14.7368	14.3163 - 15.2110
14.4444	14.3163 - 15.2110
14.5631	14.3163 - 15.2110
14.5455	14.3163 - 15.2110
14.5299	14.3163 - 15.2110
14.4981	14.3163 - 15.2110
14.7059	14.3163 - 15.2110
14.6718	14.3163 - 15.2110
15.0943	14.3163 - 15.2110
14.9378	14.3163 - 15.2110
14.4928	14.3163 - 15.2110
14.375	14.3163 - 15.2110
15	14.3163 - 15.2110
14.3836	14.3163 - 15.2110
14.9533	14.3163 - 15.2110
14.3836	14.3163 - 15.2110
15	14.3163 - 15.2110
14.6667	14.3163 - 15.2110
14.4828	14.3163 - 15.2110
15.1899	14.3163 - 15.2110
14.6067	14.3163 - 15.2110
14.881	14.3163 - 15.2110
14.5455	14.3163 - 15.2110
14.433	14.3163 - 15.2110
15.0538	14.3163 - 15.2110
14.6497	14.3163 - 15.2110
14.8148	14.3163 - 15.2110
15.2	14.3163 - 15.2110
14.6341	14.3163 - 15.2110
14.4144	14.3163 - 15.2110
14.5833	14.3163 - 15.2110
14.7826	14.3163 - 15.2110
14.4231	14.3163 - 15.2110
14.8305	14.3163 - 15.2110
14.5455	14.3163 - 15.2110
14.375	14.3163 - 15.2110
14.4444	14.3163 - 15.2110
14.5833	14.3163 - 15.2110
14.7465	14.3163 - 15.2110
15	14.3163 - 15.2110
14.8438	14.3163 - 15.2110
14.5349	14.3163 - 15.2110
14.966	14.3163 - 15.2110
14.9606	14.3163 - 15.2110
14.9091	14.3163 - 15.2110
14.5038	14.3163 - 15.2110
15.0538	14.3163 - 15.2110
14.7727	14.3163 - 15.2110
14.3678	14.3163 - 15.2110
14.4509	14.3163 - 15.2110
14.9254	14.3163 - 15.2110
15.1515	14.3163 - 15.2110
14.6465	14.3163 - 15.2110
15.1685	14.3163 - 15.2110
15.1832	14.3163 - 15.2110
15.1724	14.3163 - 15.2110
15.1515	14.3163 - 15.2110
14.3836	14.3163 - 15.2110
14.5729	14.3163 - 15.2110
15.0943	14.3163 - 15.2110
15.1402	14.3163 - 15.2110
14.3791	14.3163 - 15.2110
15.0289	14.3163 - 15.2110
14.7059	14.3163 - 15.2110
15.1376	14.3163 - 15.2110
14.3939	14.3163 - 15.2110
14.8571	14.3163 - 15.2110
15.0943	14.3163 - 15.2110
14.4828	14.3163 - 15.2110
15.0943	14.3163 - 15.2110
14.3836	14.3163 - 15.2110
15	14.3163 - 15.2110
14.375	14.3163 - 15.2110
14.8148	14.3163 - 15.2110
14.6341	14.3163 - 15.2110
14.5161	14.3163 - 15.2110
14.966	14.3163 - 15.2110
14.4231	14.3163 - 15.2110
14.4186	14.3163 - 15.2110
14.5631	14.3163 - 15.2110
15.0442	14.3163 - 15.2110
14.8148	14.3163 - 15.2110
14.8825	14.3163 - 15.2110
15.1515	14.3163 - 15.2110
14.7059	14.3163 - 15.2110
14.8855	14.3163 - 15.2110
14.7368	14.3163 - 15.2110
14.7826	14.3163 - 15.2110
14.3836	14.3163 - 15.2110
14.8571	14.3163 - 15.2110
15.1786	14.3163 - 15.2110
14.5455	14.3163 - 15.2110
15.2	14.3163 - 15.2110
14.433	14.3163 - 15.2110
15.1515	14.3163 - 15.2110
15	14.3163 - 15.2110
14.9254	14.3163 - 15.2110
14.7651	14.3163 - 15.2110
15.1163	14.3163 - 15.2110
14.7059	14.3163 - 15.2110
14.5455	14.3163 - 15.2110
14.554	14.3163 - 15.2110
14.5161	14.3163 - 15.2110
15	14.3163 - 15.2110
14.7727	14.3163 - 15.2110
14.5161	14.3163 - 15.2110
14.7436	14.3163 - 15.2110
14.9123	14.3163 - 15.2110
15	14.3163 - 15.2110
14.557	14.3163 - 15.2110
14.966	14.3163 - 15.2110
14.4928	14.3163 - 15.2110
14.5455	14.3163 - 15.2110
14.4654	14.3163 - 15.2110
14.6341	14.3163 - 15.2110
14.4068	14.3163 - 15.2110
14.9533	14.3163 - 15.2110
14.5455	14.3163 - 15.2110
14.5299	14.3163 - 15.2110
15	14.3163 - 15.2110
14.7887	14.3163 - 15.2110
14.4654	14.3163 - 15.2110
14.7826	14.3163 - 15.2110
14.8438	14.3163 - 15.2110
14.6341	14.3163 - 15.2110
14.3939	14.3163 - 15.2110
14.5946	14.3163 - 15.2110
14.3564	14.3163 - 15.2110
15.0485	14.3163 - 15.2110
15.0685	14.3163 - 15.2110
14.7059	14.3163 - 15.2110
15	14.3163 - 15.2110
14.6893	14.3163 - 15.2110
14.5455	14.3163 - 15.2110
15.0943	14.3163 - 15.2110
14.5455	14.3163 - 15.2110
15.0538	14.3163 - 15.2110
15	14.3163 - 15.2110
14.5511	14.3163 - 15.2110
14.726	14.3163 - 15.2110
14.7541	14.3163 - 15.2110
15.1899	14.3163 - 15.2110
15.0327	14.3163 - 15.2110
15.047	14.3163 - 15.2110
14.9068	14.3163 - 15.2110
14.375	14.3163 - 15.2110
15.0538	14.3163 - 15.2110
14.8936	14.3163 - 15.2110
14.8936	14.3163 - 15.2110
14.5349	14.3163 - 15.2110
14.881	14.3163 - 15.2110
15.0442	14.3163 - 15.2110
14.7727	14.3163 - 15.2110
15	14.3163 - 15.2110
14.6497	14.3163 - 15.2110
15.0442	14.3163 - 15.2110
15.1163	14.3163 - 15.2110
15.1786	14.3163 - 15.2110
15	14.3163 - 15.2110
14.4509	14.3163 - 15.2110
15.0327	14.3163 - 15.2110
14.9425	14.3163 - 15.2110
14.9254	14.3163 - 15.2110
15.0794	14.3163 - 15.2110
14.5833	14.3163 - 15.2110
14.9733	14.3163 - 15.2110
15.1832	14.3163 - 15.2110
14.7541	14.3163 - 15.2110
15.0628	14.3163 - 15.2110
14.5833	14.3163 - 15.2110
14.8438	14.3163 - 15.2110
14.5251	14.3163 - 15.2110
14.6199	14.3163 - 15.2110
15	14.3163 - 15.2110
15.1685	14.3163 - 15.2110
14.7541	14.3163 - 15.2110
15.1079	14.3163 - 15.2110
14.7059	14.3163 - 15.2110
15.894	15.2110 - 16.1058
15.4506	15.2110 - 16.1058
15.9574	15.2110 - 16.1058
15.625	15.2110 - 16.1058
15.7895	15.2110 - 16.1058
15.3153	15.2110 - 16.1058
15.4255	15.2110 - 16.1058
15.9091	15.2110 - 16.1058
15.6398	15.2110 - 16.1058
16.0448	15.2110 - 16.1058
16	15.2110 - 16.1058
15.5963	15.2110 - 16.1058
15.4839	15.2110 - 16.1058
15.7303	15.2110 - 16.1058
15.5738	15.2110 - 16.1058
15.942	15.2110 - 16.1058
15.7576	15.2110 - 16.1058
16	15.2110 - 16.1058
15.8416	15.2110 - 16.1058
15.6522	15.2110 - 16.1058
15.3846	15.2110 - 16.1058
15.5172	15.2110 - 16.1058
15.6863	15.2110 - 16.1058
15.748	15.2110 - 16.1058
15.5963	15.2110 - 16.1058
15.3846	15.2110 - 16.1058
15.2381	15.2110 - 16.1058
15.6863	15.2110 - 16.1058
15.2381	15.2110 - 16.1058
15.873	15.2110 - 16.1058
15.6425	15.2110 - 16.1058
16.092	15.2110 - 16.1058
15.7233	15.2110 - 16.1058
15.3846	15.2110 - 16.1058
15.8537	15.2110 - 16.1058
16	15.2110 - 16.1058
15.6716	15.2110 - 16.1058
15.7895	15.2110 - 16.1058
15.3465	15.2110 - 16.1058
15.9722	15.2110 - 16.1058
15.6463	15.2110 - 16.1058
15.3846	15.2110 - 16.1058
15.748	15.2110 - 16.1058
15.508	15.2110 - 16.1058
15.4206	15.2110 - 16.1058
15.7143	15.2110 - 16.1058
15.625	15.2110 - 16.1058
15.7895	15.2110 - 16.1058
15.7407	15.2110 - 16.1058
15.6522	15.2110 - 16.1058
15.486	15.2110 - 16.1058
16.0584	15.2110 - 16.1058
15.5963	15.2110 - 16.1058
15.8537	15.2110 - 16.1058
15.4545	15.2110 - 16.1058
15.6098	15.2110 - 16.1058
15.5738	15.2110 - 16.1058
15.2318	15.2110 - 16.1058
15.3846	15.2110 - 16.1058
15.7895	15.2110 - 16.1058
15.7895	15.2110 - 16.1058
15.9722	15.2110 - 16.1058
15.8333	15.2110 - 16.1058
15.2542	15.2110 - 16.1058
15.9091	15.2110 - 16.1058
16	15.2110 - 16.1058
15.3527	15.2110 - 16.1058
15.5914	15.2110 - 16.1058
15.5	15.2110 - 16.1058
15.7895	15.2110 - 16.1058
15.748	15.2110 - 16.1058
15.9091	15.2110 - 16.1058
15.7303	15.2110 - 16.1058
15.5963	15.2110 - 16.1058
15.625	15.2110 - 16.1058
15.8416	15.2110 - 16.1058
15.2174	15.2110 - 16.1058
15.3846	15.2110 - 16.1058
15.3374	15.2110 - 16.1058
15.2381	15.2110 - 16.1058
15.6028	15.2110 - 16.1058
16.092	15.2110 - 16.1058
15.2439	15.2110 - 16.1058
16.092	15.2110 - 16.1058
15.2778	15.2110 - 16.1058
15.9574	15.2110 - 16.1058
15.8333	15.2110 - 16.1058
15.873	15.2110 - 16.1058
15.5172	15.2110 - 16.1058
15.9763	15.2110 - 16.1058
15.8333	15.2110 - 16.1058
15.5405	15.2110 - 16.1058
15.6757	15.2110 - 16.1058
16.0584	15.2110 - 16.1058
15.4321	15.2110 - 16.1058
15.5556	15.2110 - 16.1058
15.9722	15.2110 - 16.1058
15.4839	15.2110 - 16.1058
16.035	15.2110 - 16.1058
15.7303	15.2110 - 16.1058
16.0839	15.2110 - 16.1058
15.3061	15.2110 - 16.1058
16.092	15.2110 - 16.1058
15.7143	15.2110 - 16.1058
15.7895	15.2110 - 16.1058
15.625	15.2110 - 16.1058
15.528	15.2110 - 16.1058
15.8537	15.2110 - 16.1058
15.3226	15.2110 - 16.1058
15.894	15.2110 - 16.1058
16.0305	15.2110 - 16.1058
15.2542	15.2110 - 16.1058
15.9184	15.2110 - 16.1058
15.5738	15.2110 - 16.1058
15.7303	15.2110 - 16.1058
15.3846	15.2110 - 16.1058
15.5039	15.2110 - 16.1058
15.8621	15.2110 - 16.1058
15.5844	15.2110 - 16.1058
15.3285	15.2110 - 16.1058
16.092	15.2110 - 16.1058
15.873	15.2110 - 16.1058
15.9574	15.2110 - 16.1058
15.6682	15.2110 - 16.1058
15.7407	15.2110 - 16.1058
15.625	15.2110 - 16.1058
15.2174	15.2110 - 16.1058
15.7576	15.2110 - 16.1058
15.6463	15.2110 - 16.1058
15.2866	15.2110 - 16.1058
15.9091	15.2110 - 16.1058
15.6463	15.2110 - 16.1058
15.3846	15.2110 - 16.1058
15.7025	15.2110 - 16.1058
15.859	15.2110 - 16.1058
15.534	15.2110 - 16.1058
16.0494	15.2110 - 16.1058
15.6863	15.2110 - 16.1058
15.3061	15.2110 - 16.1058
15.534	15.2110 - 16.1058
15.9204	15.2110 - 16.1058
16.0221	15.2110 - 16.1058
15.9763	15.2110 - 16.1058
15.4545	15.2110 - 16.1058
15.625	15.2110 - 16.1058
15.3846	15.2110 - 16.1058
15.4255	15.2110 - 16.1058
15.9664	15.2110 - 16.1058
16.092	15.2110 - 16.1058
15.5039	15.2110 - 16.1058
15.7025	15.2110 - 16.1058
15.9763	15.2110 - 16.1058
15.2778	15.2110 - 16.1058
15.7895	15.2110 - 16.1058
15.9664	15.2110 - 16.1058
15.6522	15.2110 - 16.1058
15.7609	15.2110 - 16.1058
15.4472	15.2110 - 16.1058
15.6682	15.2110 - 16.1058
15.5894	15.2110 - 16.1058
15.2542	15.2110 - 16.1058
15.2381	15.2110 - 16.1058
15.625	15.2110 - 16.1058
15.6757	15.2110 - 16.1058
15.3226	15.2110 - 16.1058
15.4472	15.2110 - 16.1058
15.5963	15.2110 - 16.1058
15.8163	15.2110 - 16.1058
15.9664	15.2110 - 16.1058
15.3846	15.2110 - 16.1058
16	15.2110 - 16.1058
15.5172	15.2110 - 16.1058
15.3527	15.2110 - 16.1058
15.942	15.2110 - 16.1058
15.5039	15.2110 - 16.1058
15.9763	15.2110 - 16.1058
15.7407	15.2110 - 16.1058
15.5556	15.2110 - 16.1058
15.7635	15.2110 - 16.1058
15.3846	15.2110 - 16.1058
15.2778	15.2110 - 16.1058
15.4639	15.2110 - 16.1058
16.0714	15.2110 - 16.1058
15.736	15.2110 - 16.1058
16.1017	15.2110 - 16.1058
15.8371	15.2110 - 16.1058
[truncated: 19,007 more rows]

## Sheet: ED_Fig_1f
95_Eating_Window	bin_label
10.2625	10.1146 - 10.3010
10.2067	10.1146 - 10.3010
10.1958	10.1146 - 10.3010
10.2387	10.1146 - 10.3010
10.2723	10.1146 - 10.3010
10.2292	10.1146 - 10.3010
10.1667	10.1146 - 10.3010
10.3	10.1146 - 10.3010
10.2842	10.1146 - 10.3010
10.1235	10.1146 - 10.3010
10.2667	10.1146 - 10.3010
10.2375	10.1146 - 10.3010
10.245	10.1146 - 10.3010
10.2486	10.1146 - 10.3010
10.1917	10.1146 - 10.3010
10.1167	10.1146 - 10.3010
10.17	10.1146 - 10.3010
10.1257	10.1146 - 10.3010
10.1529	10.1146 - 10.3010
10.1875	10.1146 - 10.3010
10.2891	10.1146 - 10.3010
10.17	10.1146 - 10.3010
10.1996	10.1146 - 10.3010
10.2508	10.1146 - 10.3010
10.1908	10.1146 - 10.3010
10.1958	10.1146 - 10.3010
10.1154	10.1146 - 10.3010
10.2438	10.1146 - 10.3010
10.13	10.1146 - 10.3010
10.2	10.1146 - 10.3010
10.1667	10.1146 - 10.3010
10.1812	10.1146 - 10.3010
10.1767	10.1146 - 10.3010
10.28	10.1146 - 10.3010
10.2787	10.1146 - 10.3010
10.2929	10.1146 - 10.3010
10.2433	10.1146 - 10.3010
10.2417	10.1146 - 10.3010
10.2108	10.1146 - 10.3010
10.2354	10.1146 - 10.3010
10.1533	10.1146 - 10.3010
10.1712	10.1146 - 10.3010
10.2958	10.1146 - 10.3010
10.25	10.1146 - 10.3010
10.2417	10.1146 - 10.3010
10.285	10.1146 - 10.3010
10.1825	10.1146 - 10.3010
10.2825	10.1146 - 10.3010
10.1792	10.1146 - 10.3010
10.2187	10.1146 - 10.3010
10.2418	10.1146 - 10.3010
10.2629	10.1146 - 10.3010
10.2043	10.1146 - 10.3010
10.2833	10.1146 - 10.3010
10.1958	10.1146 - 10.3010
10.1897	10.1146 - 10.3010
10.135	10.1146 - 10.3010
10.2833	10.1146 - 10.3010
10.2	10.1146 - 10.3010
10.175	10.1146 - 10.3010
10.1254	10.1146 - 10.3010
10.26	10.1146 - 10.3010
10.1792	10.1146 - 10.3010
10.2892	10.1146 - 10.3010
10.3004	10.1146 - 10.3010
10.2518	10.1146 - 10.3010
10.1617	10.1146 - 10.3010
10.135	10.1146 - 10.3010
10.2294	10.1146 - 10.3010
10.2683	10.1146 - 10.3010
10.2425	10.1146 - 10.3010
10.2496	10.1146 - 10.3010
10.2971	10.1146 - 10.3010
10.1292	10.1146 - 10.3010
10.1867	10.1146 - 10.3010
10.2333	10.1146 - 10.3010
10.2627	10.1146 - 10.3010
10.2133	10.1146 - 10.3010
10.15	10.1146 - 10.3010
10.2148	10.1146 - 10.3010
10.1167	10.1146 - 10.3010
10.1729	10.1146 - 10.3010
10.1458	10.1146 - 10.3010
10.1833	10.1146 - 10.3010
10.2267	10.1146 - 10.3010
10.2667	10.1146 - 10.3010
10.2375	10.1146 - 10.3010
10.2446	10.1146 - 10.3010
10.1613	10.1146 - 10.3010
10.295	10.1146 - 10.3010
10.2167	10.1146 - 10.3010
10.2966	10.1146 - 10.3010
10.2667	10.1146 - 10.3010
10.2346	10.1146 - 10.3010
10.1613	10.1146 - 10.3010
10.2708	10.1146 - 10.3010
10.2396	10.1146 - 10.3010
10.1154	10.1146 - 10.3010
10.1667	10.1146 - 10.3010
10.275	10.1146 - 10.3010
10.1965	10.1146 - 10.3010
10.1905	10.1146 - 10.3010
10.127	10.1146 - 10.3010
10.13	10.1146 - 10.3010
10.2812	10.1146 - 10.3010
10.15	10.1146 - 10.3010
10.1842	10.1146 - 10.3010
10.2492	10.1146 - 10.3010
10.2358	10.1146 - 10.3010
10.2833	10.1146 - 10.3010
10.1451	10.1146 - 10.3010
10.1956	10.1146 - 10.3010
10.2167	10.1146 - 10.3010
10.2733	10.1146 - 10.3010
10.3	10.1146 - 10.3010
10.2567	10.1146 - 10.3010
10.3	10.1146 - 10.3010
10.1333	10.1146 - 10.3010
10.2525	10.1146 - 10.3010
10.2639	10.1146 - 10.3010
10.2979	10.1146 - 10.3010
10.1279	10.1146 - 10.3010
10.2254	10.1146 - 10.3010
10.2933	10.1146 - 10.3010
10.1485	10.1146 - 10.3010
10.25	10.1146 - 10.3010
10.2496	10.1146 - 10.3010
10.1983	10.1146 - 10.3010
10.2641	10.1146 - 10.3010
10.3008	10.1146 - 10.3010
10.2642	10.1146 - 10.3010
10.2238	10.1146 - 10.3010
10.2183	10.1146 - 10.3010
10.2917	10.1146 - 10.3010
10.2667	10.1146 - 10.3010
10.2346	10.1146 - 10.3010
10.1517	10.1146 - 10.3010
10.1771	10.1146 - 10.3010
10.2808	10.1146 - 10.3010
10.15	10.1146 - 10.3010
10.2825	10.1146 - 10.3010
10.2167	10.1146 - 10.3010
10.1604	10.1146 - 10.3010
10.1829	10.1146 - 10.3010
10.2017	10.1146 - 10.3010
10.2575	10.1146 - 10.3010
10.1542	10.1146 - 10.3010
10.2937	10.1146 - 10.3010
10.235	10.1146 - 10.3010
10.1306	10.1146 - 10.3010
10.3008	10.1146 - 10.3010
10.2274	10.1146 - 10.3010
10.1206	10.1146 - 10.3010
10.2167	10.1146 - 10.3010
10.15	10.1146 - 10.3010
10.2633	10.1146 - 10.3010
10.1917	10.1146 - 10.3010
10.2875	10.1146 - 10.3010
10.13	10.1146 - 10.3010
10.1692	10.1146 - 10.3010
10.2483	10.1146 - 10.3010
10.1479	10.1146 - 10.3010
10.1916	10.1146 - 10.3010
10.1692	10.1146 - 10.3010
10.2933	10.1146 - 10.3010
10.2	10.1146 - 10.3010
10.1767	10.1146 - 10.3010
10.1892	10.1146 - 10.3010
10.2554	10.1146 - 10.3010
10.2236	10.1146 - 10.3010
10.1315	10.1146 - 10.3010
10.1283	10.1146 - 10.3010
10.1167	10.1146 - 10.3010
10.1987	10.1146 - 10.3010
10.2358	10.1146 - 10.3010
10.15	10.1146 - 10.3010
10.2967	10.1146 - 10.3010
10.2287	10.1146 - 10.3010
10.1883	10.1146 - 10.3010
10.2333	10.1146 - 10.3010
10.2975	10.1146 - 10.3010
10.278	10.1146 - 10.3010
10.2046	10.1146 - 10.3010
10.1933	10.1146 - 10.3010
10.2662	10.1146 - 10.3010
10.1629	10.1146 - 10.3010
10.3	10.1146 - 10.3010
10.2104	10.1146 - 10.3010
10.2333	10.1146 - 10.3010
10.2333	10.1146 - 10.3010
10.2075	10.1146 - 10.3010
10.2592	10.1146 - 10.3010
10.2295	10.1146 - 10.3010
10.2571	10.1146 - 10.3010
10.1917	10.1146 - 10.3010
10.1933	10.1146 - 10.3010
10.2308	10.1146 - 10.3010
10.2621	10.1146 - 10.3010
10.225	10.1146 - 10.3010
10.1733	10.1146 - 10.3010
10.1989	10.1146 - 10.3010
10.1958	10.1146 - 10.3010
10.2833	10.1146 - 10.3010
10.1271	10.1146 - 10.3010
10.425	10.3010 - 10.4874
10.4458	10.3010 - 10.4874
10.4	10.3010 - 10.4874
10.4783	10.3010 - 10.4874
10.4167	10.3010 - 10.4874
10.4017	10.3010 - 10.4874
10.4454	10.3010 - 10.4874
10.4617	10.3010 - 10.4874
10.4583	10.3010 - 10.4874
10.3215	10.3010 - 10.4874
10.36	10.3010 - 10.4874
10.335	10.3010 - 10.4874
10.4829	10.3010 - 10.4874
10.4633	10.3010 - 10.4874
10.4402	10.3010 - 10.4874
10.3917	10.3010 - 10.4874
10.3608	10.3010 - 10.4874
10.4183	10.3010 - 10.4874
10.3833	10.3010 - 10.4874
10.3108	10.3010 - 10.4874
10.4597	10.3010 - 10.4874
10.3104	10.3010 - 10.4874
10.3154	10.3010 - 10.4874
10.4767	10.3010 - 10.4874
10.3092	10.3010 - 10.4874
10.4158	10.3010 - 10.4874
10.345	10.3010 - 10.4874
10.3146	10.3010 - 10.4874
10.3875	10.3010 - 10.4874
10.44	10.3010 - 10.4874
10.4017	10.3010 - 10.4874
10.3367	10.3010 - 10.4874
10.4508	10.3010 - 10.4874
10.4667	10.3010 - 10.4874
10.4481	10.3010 - 10.4874
10.4833	10.3010 - 10.4874
10.4	10.3010 - 10.4874
10.45	10.3010 - 10.4874
10.3169	10.3010 - 10.4874
10.4042	10.3010 - 10.4874
10.425	10.3010 - 10.4874
10.4667	10.3010 - 10.4874
10.3483	10.3010 - 10.4874
10.3937	10.3010 - 10.4874
10.3667	10.3010 - 10.4874
10.4333	10.3010 - 10.4874
10.4458	10.3010 - 10.4874
10.475	10.3010 - 10.4874
10.4233	10.3010 - 10.4874
10.3354	10.3010 - 10.4874
10.4294	10.3010 - 10.4874
10.4648	10.3010 - 10.4874
10.3667	10.3010 - 10.4874
10.3129	10.3010 - 10.4874
10.3817	10.3010 - 10.4874
10.4679	10.3010 - 10.4874
10.425	10.3010 - 10.4874
10.4458	10.3010 - 10.4874
10.4272	10.3010 - 10.4874
10.31	10.3010 - 10.4874
10.3071	10.3010 - 10.4874
10.3633	10.3010 - 10.4874
10.4033	10.3010 - 10.4874
10.3667	10.3010 - 10.4874
10.3833	10.3010 - 10.4874
10.4736	10.3010 - 10.4874
10.4071	10.3010 - 10.4874
10.4559	10.3010 - 10.4874
10.3471	10.3010 - 10.4874
10.3275	10.3010 - 10.4874
10.476	10.3010 - 10.4874
10.4701	10.3010 - 10.4874
10.4479	10.3010 - 10.4874
10.3458	10.3010 - 10.4874
10.3692	10.3010 - 10.4874
10.4625	10.3010 - 10.4874
10.4721	10.3010 - 10.4874
10.4233	10.3010 - 10.4874
10.3333	10.3010 - 10.4874
10.45	10.3010 - 10.4874
10.3058	10.3010 - 10.4874
10.3283	10.3010 - 10.4874
10.4133	10.3010 - 10.4874
10.3717	10.3010 - 10.4874
10.4208	10.3010 - 10.4874
10.4625	10.3010 - 10.4874
10.3233	10.3010 - 10.4874
10.4437	10.3010 - 10.4874
10.3133	10.3010 - 10.4874
10.4026	10.3010 - 10.4874
10.3467	10.3010 - 10.4874
10.4004	10.3010 - 10.4874
10.395	10.3010 - 10.4874
10.3705	10.3010 - 10.4874
10.3417	10.3010 - 10.4874
10.4555	10.3010 - 10.4874
10.4721	10.3010 - 10.4874
10.4117	10.3010 - 10.4874
10.3238	10.3010 - 10.4874
10.4841	10.3010 - 10.4874
10.4667	10.3010 - 10.4874
10.375	10.3010 - 10.4874
10.3438	10.3010 - 10.4874
10.4167	10.3010 - 10.4874
10.3712	10.3010 - 10.4874
10.4388	10.3010 - 10.4874
10.4362	10.3010 - 10.4874
10.4167	10.3010 - 10.4874
10.4337	10.3010 - 10.4874
10.4187	10.3010 - 10.4874
10.4617	10.3010 - 10.4874
10.4833	10.3010 - 10.4874
10.4871	10.3010 - 10.4874
10.4233	10.3010 - 10.4874
10.355	10.3010 - 10.4874
10.305	10.3010 - 10.4874
10.4167	10.3010 - 10.4874
10.325	10.3010 - 10.4874
10.4	10.3010 - 10.4874
10.4358	10.3010 - 10.4874
10.4633	10.3010 - 10.4874
10.3283	10.3010 - 10.4874
10.3804	10.3010 - 10.4874
10.405	10.3010 - 10.4874
10.4396	10.3010 - 10.4874
10.3833	10.3010 - 10.4874
10.3604	10.3010 - 10.4874
10.4396	10.3010 - 10.4874
10.4667	10.3010 - 10.4874
10.4512	10.3010 - 10.4874
10.4567	10.3010 - 10.4874
10.4117	10.3010 - 10.4874
10.3633	10.3010 - 10.4874
10.3317	10.3010 - 10.4874
10.3833	10.3010 - 10.4874
10.4189	10.3010 - 10.4874
10.3886	10.3010 - 10.4874
10.4763	10.3010 - 10.4874
10.4167	10.3010 - 10.4874
10.3667	10.3010 - 10.4874
10.4575	10.3010 - 10.4874
10.395	10.3010 - 10.4874
10.4	10.3010 - 10.4874
10.3567	10.3010 - 10.4874
10.3521	10.3010 - 10.4874
10.4489	10.3010 - 10.4874
10.4758	10.3010 - 10.4874
10.4833	10.3010 - 10.4874
10.3518	10.3010 - 10.4874
10.4	10.3010 - 10.4874
10.4675	10.3010 - 10.4874
10.4628	10.3010 - 10.4874
10.4139	10.3010 - 10.4874
10.4533	10.3010 - 10.4874
10.4333	10.3010 - 10.4874
10.3817	10.3010 - 10.4874
10.3312	10.3010 - 10.4874
10.33	10.3010 - 10.4874
10.4733	10.3010 - 10.4874
10.4525	10.3010 - 10.4874
10.4667	10.3010 - 10.4874
10.3542	10.3010 - 10.4874
10.375	10.3010 - 10.4874
10.3842	10.3010 - 10.4874
10.415	10.3010 - 10.4874
10.3333	10.3010 - 10.4874
10.48	10.3010 - 10.4874
10.4167	10.3010 - 10.4874
10.3733	10.3010 - 10.4874
10.4083	10.3010 - 10.4874
10.4437	10.3010 - 10.4874
10.347	10.3010 - 10.4874
10.3138	10.3010 - 10.4874
10.4096	10.3010 - 10.4874
10.395	10.3010 - 10.4874
10.475	10.3010 - 10.4874
10.4137	10.3010 - 10.4874
10.4583	10.3010 - 10.4874
10.4358	10.3010 - 10.4874
10.3542	10.3010 - 10.4874
10.3392	10.3010 - 10.4874
10.3867	10.3010 - 10.4874
10.4333	10.3010 - 10.4874
10.4283	10.3010 - 10.4874
10.445	10.3010 - 10.4874
10.4833	10.3010 - 10.4874
10.4442	10.3010 - 10.4874
10.47	10.3010 - 10.4874
10.3544	10.3010 - 10.4874
10.3249	10.3010 - 10.4874
10.4733	10.3010 - 10.4874
10.305	10.3010 - 10.4874
10.4579	10.3010 - 10.4874
10.4729	10.3010 - 10.4874
10.4821	10.3010 - 10.4874
10.4346	10.3010 - 10.4874
10.4433	10.3010 - 10.4874
10.31	10.3010 - 10.4874
10.3458	10.3010 - 10.4874
10.4183	10.3010 - 10.4874
10.375	10.3010 - 10.4874
10.4558	10.3010 - 10.4874
10.4625	10.3010 - 10.4874
10.4434	10.3010 - 10.4874
10.3933	10.3010 - 10.4874
10.3617	10.3010 - 10.4874
10.4	10.3010 - 10.4874
10.3367	10.3010 - 10.4874
10.3791	10.3010 - 10.4874
10.4833	10.3010 - 10.4874
10.3933	10.3010 - 10.4874
10.47	10.3010 - 10.4874
10.3667	10.3010 - 10.4874
10.3417	10.3010 - 10.4874
10.4456	10.3010 - 10.4874
10.3375	10.3010 - 10.4874
10.3397	10.3010 - 10.4874
10.6008	10.4874 - 10.6738
10.4979	10.4874 - 10.6738
10.565	10.4874 - 10.6738
10.6575	10.4874 - 10.6738
10.5036	10.4874 - 10.6738
10.527	10.4874 - 10.6738
10.6267	10.4874 - 10.6738
10.5504	10.4874 - 10.6738
10.6296	10.4874 - 10.6738
10.6167	10.4874 - 10.6738
10.5946	10.4874 - 10.6738
10.6583	10.4874 - 10.6738
10.6417	10.4874 - 10.6738
10.5267	10.4874 - 10.6738
10.5437	10.4874 - 10.6738
10.495	10.4874 - 10.6738
10.5551	10.4874 - 10.6738
10.4958	10.4874 - 10.6738
10.5792	10.4874 - 10.6738
10.6158	10.4874 - 10.6738
10.6333	10.4874 - 10.6738
10.6013	10.4874 - 10.6738
10.55	10.4874 - 10.6738
10.5833	10.4874 - 10.6738
10.6333	10.4874 - 10.6738
10.4924	10.4874 - 10.6738
10.5833	10.4874 - 10.6738
10.5287	10.4874 - 10.6738
10.5319	10.4874 - 10.6738
10.6546	10.4874 - 10.6738
10.6638	10.4874 - 10.6738
10.5396	10.4874 - 10.6738
10.5796	10.4874 - 10.6738
10.5578	10.4874 - 10.6738
10.5017	10.4874 - 10.6738
10.5042	10.4874 - 10.6738
10.515	10.4874 - 10.6738
10.6546	10.4874 - 10.6738
10.6633	10.4874 - 10.6738
10.5192	10.4874 - 10.6738
10.6	10.4874 - 10.6738
10.625	10.4874 - 10.6738
10.5342	10.4874 - 10.6738
10.5062	10.4874 - 10.6738
10.5563	10.4874 - 10.6738
10.4917	10.4874 - 10.6738
10.6517	10.4874 - 10.6738
10.5	10.4874 - 10.6738
10.5908	10.4874 - 10.6738
10.6625	10.4874 - 10.6738
10.6333	10.4874 - 10.6738
10.5846	10.4874 - 10.6738
10.5187	10.4874 - 10.6738
10.5867	10.4874 - 10.6738
10.5646	10.4874 - 10.6738
10.5867	10.4874 - 10.6738
10.6251	10.4874 - 10.6738
10.4931	10.4874 - 10.6738
10.6583	10.4874 - 10.6738
10.56	10.4874 - 10.6738
10.6007	10.4874 - 10.6738
10.6083	10.4874 - 10.6738
10.525	10.4874 - 10.6738
10.5	10.4874 - 10.6738
10.5896	10.4874 - 10.6738
10.5333	10.4874 - 10.6738
10.6558	10.4874 - 10.6738
10.5	10.4874 - 10.6738
10.605	10.4874 - 10.6738
10.5967	10.4874 - 10.6738
10.5375	10.4874 - 10.6738
10.625	10.4874 - 10.6738
10.6233	10.4874 - 10.6738
10.6708	10.4874 - 10.6738
10.6682	10.4874 - 10.6738
10.5325	10.4874 - 10.6738
10.5167	10.4874 - 10.6738
10.6449	10.4874 - 10.6738
10.5821	10.4874 - 10.6738
10.65	10.4874 - 10.6738
10.5113	10.4874 - 10.6738
10.6064	10.4874 - 10.6738
10.65	10.4874 - 10.6738
10.6554	10.4874 - 10.6738
10.63	10.4874 - 10.6738
10.4967	10.4874 - 10.6738
10.5333	10.4874 - 10.6738
10.5625	10.4874 - 10.6738
10.5113	10.4874 - 10.6738
10.6717	10.4874 - 10.6738
10.5033	10.4874 - 10.6738
10.55	10.4874 - 10.6738
10.6662	10.4874 - 10.6738
10.4982	10.4874 - 10.6738
10.495	10.4874 - 10.6738
10.6167	10.4874 - 10.6738
10.6246	10.4874 - 10.6738
10.55	10.4874 - 10.6738
10.5742	10.4874 - 10.6738
10.6167	10.4874 - 10.6738
10.6258	10.4874 - 10.6738
10.6671	10.4874 - 10.6738
10.6687	10.4874 - 10.6738
10.6358	10.4874 - 10.6738
10.6396	10.4874 - 10.6738
10.55	10.4874 - 10.6738
10.5004	10.4874 - 10.6738
10.6002	10.4874 - 10.6738
10.6667	10.4874 - 10.6738
10.6167	10.4874 - 10.6738
10.5969	10.4874 - 10.6738
10.6067	10.4874 - 10.6738
10.5625	10.4874 - 10.6738
10.5	10.4874 - 10.6738
10.5133	10.4874 - 10.6738
10.6123	10.4874 - 10.6738
10.5975	10.4874 - 10.6738
10.5978	10.4874 - 10.6738
10.4938	10.4874 - 10.6738
10.6333	10.4874 - 10.6738
10.5229	10.4874 - 10.6738
10.55	10.4874 - 10.6738
10.5667	10.4874 - 10.6738
10.5804	10.4874 - 10.6738
10.5808	10.4874 - 10.6738
10.5904	10.4874 - 10.6738
10.5833	10.4874 - 10.6738
10.6629	10.4874 - 10.6738
10.585	10.4874 - 10.6738
10.5833	10.4874 - 10.6738
10.5417	10.4874 - 10.6738
10.5833	10.4874 - 10.6738
10.6104	10.4874 - 10.6738
10.545	10.4874 - 10.6738
10.5658	10.4874 - 10.6738
10.5574	10.4874 - 10.6738
10.5658	10.4874 - 10.6738
10.4892	10.4874 - 10.6738
10.6325	10.4874 - 10.6738
10.5658	10.4874 - 10.6738
10.6133	10.4874 - 10.6738
10.55	10.4874 - 10.6738
10.5667	10.4874 - 10.6738
10.5917	10.4874 - 10.6738
10.6513	10.4874 - 10.6738
10.579	10.4874 - 10.6738
10.5259	10.4874 - 10.6738
10.63	10.4874 - 10.6738
10.6314	10.4874 - 10.6738
10.6133	10.4874 - 10.6738
10.5187	10.4874 - 10.6738
10.5217	10.4874 - 10.6738
10.5078	10.4874 - 10.6738
10.6412	10.4874 - 10.6738
10.6374	10.4874 - 10.6738
10.4926	10.4874 - 10.6738
10.5704	10.4874 - 10.6738
10.5875	10.4874 - 10.6738
10.5521	10.4874 - 10.6738
10.5738	10.4874 - 10.6738
10.5202	10.4874 - 10.6738
10.5308	10.4874 - 10.6738
10.525	10.4874 - 10.6738
10.5016	10.4874 - 10.6738
10.5792	10.4874 - 10.6738
10.625	10.4874 - 10.6738
10.5954	10.4874 - 10.6738
10.6667	10.4874 - 10.6738
10.5683	10.4874 - 10.6738
10.5167	10.4874 - 10.6738
10.53	10.4874 - 10.6738
10.6175	10.4874 - 10.6738
10.5954	10.4874 - 10.6738
10.5825	10.4874 - 10.6738
10.5408	10.4874 - 10.6738
10.6433	10.4874 - 10.6738
10.66	10.4874 - 10.6738
10.6142	10.4874 - 10.6738
10.6292	10.4874 - 10.6738
10.5208	10.4874 - 10.6738
10.6325	10.4874 - 10.6738
10.585	10.4874 - 10.6738
10.5221	10.4874 - 10.6738
10.4917	10.4874 - 10.6738
10.5358	10.4874 - 10.6738
10.5667	10.4874 - 10.6738
10.5833	10.4874 - 10.6738
10.5563	10.4874 - 10.6738
10.5833	10.4874 - 10.6738
10.5723	10.4874 - 10.6738
10.6683	10.4874 - 10.6738
10.5325	10.4874 - 10.6738
10.67	10.4874 - 10.6738
10.58	10.4874 - 10.6738
10.5875	10.4874 - 10.6738
10.6229	10.4874 - 10.6738
10.4945	10.4874 - 10.6738
10.5417	10.4874 - 10.6738
10.5067	10.4874 - 10.6738
10.5375	10.4874 - 10.6738
10.5642	10.4874 - 10.6738
10.5866	10.4874 - 10.6738
10.5462	10.4874 - 10.6738
10.4971	10.4874 - 10.6738
10.6521	10.4874 - 10.6738
10.5465	10.4874 - 10.6738
10.6174	10.4874 - 10.6738
10.6667	10.4874 - 10.6738
10.6197	10.4874 - 10.6738
10.5775	10.4874 - 10.6738
10.5	10.4874 - 10.6738
10.5033	10.4874 - 10.6738
10.55	10.4874 - 10.6738
10.5	10.4874 - 10.6738
10.5712	10.4874 - 10.6738
10.6667	10.4874 - 10.6738
10.55	10.4874 - 10.6738
10.5833	10.4874 - 10.6738
10.5308	10.4874 - 10.6738
10.6542	10.4874 - 10.6738
10.6283	10.4874 - 10.6738
10.5	10.4874 - 10.6738
10.5167	10.4874 - 10.6738
10.5333	10.4874 - 10.6738
10.6512	10.4874 - 10.6738
10.5658	10.4874 - 10.6738
10.6242	10.4874 - 10.6738
10.6375	10.4874 - 10.6738
10.6467	10.4874 - 10.6738
10.6042	10.4874 - 10.6738
10.65	10.4874 - 10.6738
10.5129	10.4874 - 10.6738
10.5875	10.4874 - 10.6738
10.5312	10.4874 - 10.6738
10.5868	10.4874 - 10.6738
10.6717	10.4874 - 10.6738
10.6108	10.4874 - 10.6738
10.5546	10.4874 - 10.6738
10.4906	10.4874 - 10.6738
10.5583	10.4874 - 10.6738
10.5575	10.4874 - 10.6738
10.5833	10.4874 - 10.6738
10.6075	10.4874 - 10.6738
10.5236	10.4874 - 10.6738
10.5279	10.4874 - 10.6738
10.5296	10.4874 - 10.6738
10.5538	10.4874 - 10.6738
10.55	10.4874 - 10.6738
10.6167	10.4874 - 10.6738
10.5367	10.4874 - 10.6738
10.6479	10.4874 - 10.6738
10.51	10.4874 - 10.6738
10.6146	10.4874 - 10.6738
10.5129	10.4874 - 10.6738
10.6517	10.4874 - 10.6738
10.5162	10.4874 - 10.6738
10.5308	10.4874 - 10.6738
10.61	10.4874 - 10.6738
10.5033	10.4874 - 10.6738
10.5942	10.4874 - 10.6738
10.5396	10.4874 - 10.6738
10.705	10.6738 - 10.8602
10.8167	10.6738 - 10.8602
10.7133	10.6738 - 10.8602
10.75	10.6738 - 10.8602
10.8071	10.6738 - 10.8602
10.721	10.6738 - 10.8602
10.7033	10.6738 - 10.8602
10.6823	10.6738 - 10.8602
10.7413	10.6738 - 10.8602
10.6971	10.6738 - 10.8602
10.6917	10.6738 - 10.8602
10.7358	10.6738 - 10.8602
10.8183	10.6738 - 10.8602
10.8579	10.6738 - 10.8602
10.7833	10.6738 - 10.8602
10.85	10.6738 - 10.8602
10.7583	10.6738 - 10.8602
10.8	10.6738 - 10.8602
10.8092	10.6738 - 10.8602
10.8421	10.6738 - 10.8602
10.8067	10.6738 - 10.8602
10.7325	10.6738 - 10.8602
10.7333	10.6738 - 10.8602
10.8358	10.6738 - 10.8602
10.8583	10.6738 - 10.8602
10.8568	10.6738 - 10.8602
10.7433	10.6738 - 10.8602
10.8433	10.6738 - 10.8602
10.6937	10.6738 - 10.8602
10.8033	10.6738 - 10.8602
10.8588	10.6738 - 10.8602
10.8133	10.6738 - 10.8602
10.8467	10.6738 - 10.8602
10.6933	10.6738 - 10.8602
10.7112	10.6738 - 10.8602
10.8219	10.6738 - 10.8602
10.705	10.6738 - 10.8602
10.6867	10.6738 - 10.8602
10.7466	10.6738 - 10.8602
10.8424	10.6738 - 10.8602
10.7875	10.6738 - 10.8602
10.8333	10.6738 - 10.8602
10.695	10.6738 - 10.8602
10.7794	10.6738 - 10.8602
10.8	10.6738 - 10.8602
10.7175	10.6738 - 10.8602
10.75	10.6738 - 10.8602
10.7067	10.6738 - 10.8602
10.6975	10.6738 - 10.8602
10.8313	10.6738 - 10.8602
10.7375	10.6738 - 10.8602
10.8321	10.6738 - 10.8602
10.7475	10.6738 - 10.8602
10.7817	10.6738 - 10.8602
10.7314	10.6738 - 10.8602
10.8	10.6738 - 10.8602
10.6771	10.6738 - 10.8602
10.6875	10.6738 - 10.8602
10.7275	10.6738 - 10.8602
10.6792	10.6738 - 10.8602
10.8029	10.6738 - 10.8602
10.8167	10.6738 - 10.8602
10.7	10.6738 - 10.8602
10.855	10.6738 - 10.8602
10.8054	10.6738 - 10.8602
10.7471	10.6738 - 10.8602
10.8419	10.6738 - 10.8602
10.7567	10.6738 - 10.8602
10.69	10.6738 - 10.8602
10.695	10.6738 - 10.8602
10.7972	10.6738 - 10.8602
10.76	10.6738 - 10.8602
10.8183	10.6738 - 10.8602
10.7	10.6738 - 10.8602
10.825	10.6738 - 10.8602
10.8063	10.6738 - 10.8602
10.7758	10.6738 - 10.8602
10.8087	10.6738 - 10.8602
10.7598	10.6738 - 10.8602
10.7071	10.6738 - 10.8602
10.7858	10.6738 - 10.8602
10.7933	10.6738 - 10.8602
10.81	10.6738 - 10.8602
10.8367	10.6738 - 10.8602
10.6833	10.6738 - 10.8602
10.7597	10.6738 - 10.8602
10.6792	10.6738 - 10.8602
10.8567	10.6738 - 10.8602
10.825	10.6738 - 10.8602
10.7042	10.6738 - 10.8602
10.8092	10.6738 - 10.8602
10.7733	10.6738 - 10.8602
10.8417	10.6738 - 10.8602
10.6975	10.6738 - 10.8602
10.75	10.6738 - 10.8602
10.8379	10.6738 - 10.8602
10.8067	10.6738 - 10.8602
10.6764	10.6738 - 10.8602
10.7812	10.6738 - 10.8602
10.7417	10.6738 - 10.8602
10.7625	10.6738 - 10.8602
10.8109	10.6738 - 10.8602
10.8417	10.6738 - 10.8602
10.8317	10.6738 - 10.8602
10.786	10.6738 - 10.8602
10.8217	10.6738 - 10.8602
10.7875	10.6738 - 10.8602
10.7	10.6738 - 10.8602
10.8	10.6738 - 10.8602
10.8142	10.6738 - 10.8602
10.6813	10.6738 - 10.8602
10.7783	10.6738 - 10.8602
10.84	10.6738 - 10.8602
10.7354	10.6738 - 10.8602
10.7267	10.6738 - 10.8602
10.82	10.6738 - 10.8602
10.73	10.6738 - 10.8602
10.7479	10.6738 - 10.8602
10.7933	10.6738 - 10.8602
10.7679	10.6738 - 10.8602
10.7168	10.6738 - 10.8602
10.7729	10.6738 - 10.8602
10.8	10.6738 - 10.8602
10.7	10.6738 - 10.8602
10.7742	10.6738 - 10.8602
10.775	10.6738 - 10.8602
10.7196	10.6738 - 10.8602
10.7869	10.6738 - 10.8602
10.8258	10.6738 - 10.8602
10.6833	10.6738 - 10.8602
10.6896	10.6738 - 10.8602
10.7517	10.6738 - 10.8602
10.7892	10.6738 - 10.8602
10.8008	10.6738 - 10.8602
10.8504	10.6738 - 10.8602
10.7921	10.6738 - 10.8602
10.8425	10.6738 - 10.8602
10.7083	10.6738 - 10.8602
10.77	10.6738 - 10.8602
10.795	10.6738 - 10.8602
10.8492	10.6738 - 10.8602
10.7667	10.6738 - 10.8602
10.8167	10.6738 - 10.8602
10.6921	10.6738 - 10.8602
10.6833	10.6738 - 10.8602
10.8208	10.6738 - 10.8602
10.7225	10.6738 - 10.8602
10.6767	10.6738 - 10.8602
10.7033	10.6738 - 10.8602
10.7833	10.6738 - 10.8602
10.8579	10.6738 - 10.8602
10.85	10.6738 - 10.8602
10.7358	10.6738 - 10.8602
10.8458	10.6738 - 10.8602
10.7326	10.6738 - 10.8602
10.81	10.6738 - 10.8602
10.7717	10.6738 - 10.8602
10.7225	10.6738 - 10.8602
10.7754	10.6738 - 10.8602
10.6917	10.6738 - 10.8602
10.8167	10.6738 - 10.8602
10.7254	10.6738 - 10.8602
10.8217	10.6738 - 10.8602
10.8125	10.6738 - 10.8602
10.75	10.6738 - 10.8602
10.7233	10.6738 - 10.8602
10.7737	10.6738 - 10.8602
10.7792	10.6738 - 10.8602
10.7133	10.6738 - 10.8602
10.7462	10.6738 - 10.8602
10.7746	10.6738 - 10.8602
10.8462	10.6738 - 10.8602
10.7167	10.6738 - 10.8602
10.81	10.6738 - 10.8602
10.8313	10.6738 - 10.8602
10.7162	10.6738 - 10.8602
10.7392	10.6738 - 10.8602
10.75	10.6738 - 10.8602
10.6958	10.6738 - 10.8602
10.6847	10.6738 - 10.8602
10.7204	10.6738 - 10.8602
10.8083	10.6738 - 10.8602
10.82	10.6738 - 10.8602
10.6954	10.6738 - 10.8602
10.8525	10.6738 - 10.8602
10.8575	10.6738 - 10.8602
10.6742	10.6738 - 10.8602
10.7212	10.6738 - 10.8602
10.7021	10.6738 - 10.8602
10.7333	10.6738 - 10.8602
10.775	10.6738 - 10.8602
10.7633	10.6738 - 10.8602
10.8517	10.6738 - 10.8602
10.7225	10.6738 - 10.8602
10.7592	10.6738 - 10.8602
10.8025	10.6738 - 10.8602
10.8187	10.6738 - 10.8602
10.7287	10.6738 - 10.8602
10.7321	10.6738 - 10.8602
10.7404	10.6738 - 10.8602
10.7367	10.6738 - 10.8602
10.7	10.6738 - 10.8602
10.7333	10.6738 - 10.8602
10.6921	10.6738 - 10.8602
10.7819	10.6738 - 10.8602
10.84	10.6738 - 10.8602
10.7846	10.6738 - 10.8602
10.77	10.6738 - 10.8602
10.8333	10.6738 - 10.8602
10.86	10.6738 - 10.8602
10.6867	10.6738 - 10.8602
10.7547	10.6738 - 10.8602
10.7583	10.6738 - 10.8602
10.7692	10.6738 - 10.8602
10.8513	10.6738 - 10.8602
10.6909	10.6738 - 10.8602
10.7571	10.6738 - 10.8602
10.8511	10.6738 - 10.8602
10.6958	10.6738 - 10.8602
10.6829	10.6738 - 10.8602
10.79	10.6738 - 10.8602
10.7396	10.6738 - 10.8602
10.825	10.6738 - 10.8602
10.8362	10.6738 - 10.8602
10.8	10.6738 - 10.8602
10.7713	10.6738 - 10.8602
10.7208	10.6738 - 10.8602
10.8125	10.6738 - 10.8602
10.7771	10.6738 - 10.8602
10.7408	10.6738 - 10.8602
10.85	10.6738 - 10.8602
10.8483	10.6738 - 10.8602
10.7071	10.6738 - 10.8602
10.8	10.6738 - 10.8602
10.74	10.6738 - 10.8602
10.835	10.6738 - 10.8602
10.6946	10.6738 - 10.8602
10.6958	10.6738 - 10.8602
10.8287	10.6738 - 10.8602
10.8361	10.6738 - 10.8602
10.7856	10.6738 - 10.8602
10.7042	10.6738 - 10.8602
10.79	10.6738 - 10.8602
10.7417	10.6738 - 10.8602
10.8483	10.6738 - 10.8602
10.6989	10.6738 - 10.8602
10.6767	10.6738 - 10.8602
10.8	10.6738 - 10.8602
10.745	10.6738 - 10.8602
10.7758	10.6738 - 10.8602
10.7583	10.6738 - 10.8602
10.8233	10.6738 - 10.8602
10.7933	10.6738 - 10.8602
10.8175	10.6738 - 10.8602
10.6867	10.6738 - 10.8602
10.7021	10.6738 - 10.8602
10.7057	10.6738 - 10.8602
10.6792	10.6738 - 10.8602
10.7375	10.6738 - 10.8602
10.7204	10.6738 - 10.8602
10.6833	10.6738 - 10.8602
10.695	10.6738 - 10.8602
10.6883	10.6738 - 10.8602
10.7917	10.6738 - 10.8602
10.8104	10.6738 - 10.8602
10.68	10.6738 - 10.8602
10.705	10.6738 - 10.8602
10.7597	10.6738 - 10.8602
10.8472	10.6738 - 10.8602
10.7496	10.6738 - 10.8602
10.7559	10.6738 - 10.8602
10.6833	10.6738 - 10.8602
10.7233	10.6738 - 10.8602
10.755	10.6738 - 10.8602
10.6912	10.6738 - 10.8602
10.7167	10.6738 - 10.8602
10.7602	10.6738 - 10.8602
10.71	10.6738 - 10.8602
10.7438	10.6738 - 10.8602
10.8325	10.6738 - 10.8602
10.7928	10.6738 - 10.8602
10.7694	10.6738 - 10.8602
10.812	10.6738 - 10.8602
10.8	10.6738 - 10.8602
10.8063	10.6738 - 10.8602
10.762	10.6738 - 10.8602
10.7054	10.6738 - 10.8602
10.7725	10.6738 - 10.8602
10.7572	10.6738 - 10.8602
10.7225	10.6738 - 10.8602
10.7458	10.6738 - 10.8602
10.8275	10.6738 - 10.8602
10.9833	10.8602 - 11.0466
11	10.8602 - 11.0466
11.0075	10.8602 - 11.0466
11.0258	10.8602 - 11.0466
10.8643	10.8602 - 11.0466
11.03	10.8602 - 11.0466
10.9833	10.8602 - 11.0466
11.0083	10.8602 - 11.0466
11.045	10.8602 - 11.0466
10.9733	10.8602 - 11.0466
11.0083	10.8602 - 11.0466
10.9567	10.8602 - 11.0466
10.8842	10.8602 - 11.0466
10.91	10.8602 - 11.0466
10.96	10.8602 - 11.0466
11.0233	10.8602 - 11.0466
10.9396	10.8602 - 11.0466
11.0323	10.8602 - 11.0466
10.9121	10.8602 - 11.0466
10.9183	10.8602 - 11.0466
11.015	10.8602 - 11.0466
10.9083	10.8602 - 11.0466
11.0208	10.8602 - 11.0466
11.0033	10.8602 - 11.0466
11.0133	10.8602 - 11.0466
11.0417	10.8602 - 11.0466
10.9554	10.8602 - 11.0466
11.01	10.8602 - 11.0466
11.0458	10.8602 - 11.0466
10.8742	10.8602 - 11.0466
11.0125	10.8602 - 11.0466
10.8617	10.8602 - 11.0466
11.045	10.8602 - 11.0466
10.8667	10.8602 - 11.0466
11	10.8602 - 11.0466
10.9575	10.8602 - 11.0466
10.88	10.8602 - 11.0466
11.0242	10.8602 - 11.0466
11.0333	10.8602 - 11.0466
10.97	10.8602 - 11.0466
11	10.8602 - 11.0466
10.951	10.8602 - 11.0466
10.8717	10.8602 - 11.0466
10.9421	10.8602 - 11.0466
10.9867	10.8602 - 11.0466
11	10.8602 - 11.0466
10.9183	10.8602 - 11.0466
10.9775	10.8602 - 11.0466
10.9333	10.8602 - 11.0466
10.9229	10.8602 - 11.0466
10.8833	10.8602 - 11.0466
10.8817	10.8602 - 11.0466
10.905	10.8602 - 11.0466
10.9487	10.8602 - 11.0466
10.95	10.8602 - 11.0466
10.9304	10.8602 - 11.0466
11.0075	10.8602 - 11.0466
10.9583	10.8602 - 11.0466
10.9657	10.8602 - 11.0466
10.8667	10.8602 - 11.0466
11.0412	10.8602 - 11.0466
10.9362	10.8602 - 11.0466
10.8823	10.8602 - 11.0466
10.95	10.8602 - 11.0466
10.8685	10.8602 - 11.0466
11.0158	10.8602 - 11.0466
11	10.8602 - 11.0466
10.9967	10.8602 - 11.0466
10.8758	10.8602 - 11.0466
11.0117	10.8602 - 11.0466
10.9833	10.8602 - 11.0466
10.9067	10.8602 - 11.0466
10.9254	10.8602 - 11.0466
10.9579	10.8602 - 11.0466
10.9637	10.8602 - 11.0466
10.8746	10.8602 - 11.0466
10.8955	10.8602 - 11.0466
10.8967	10.8602 - 11.0466
10.9	10.8602 - 11.0466
10.9075	10.8602 - 11.0466
10.8729	10.8602 - 11.0466
11.0217	10.8602 - 11.0466
10.8979	10.8602 - 11.0466
10.9999	10.8602 - 11.0466
10.9967	10.8602 - 11.0466
10.8733	10.8602 - 11.0466
10.9333	10.8602 - 11.0466
10.9503	10.8602 - 11.0466
10.9833	10.8602 - 11.0466
10.8723	10.8602 - 11.0466
11.025	10.8602 - 11.0466
10.8767	10.8602 - 11.0466
10.9062	10.8602 - 11.0466
10.999	10.8602 - 11.0466
10.9117	10.8602 - 11.0466
10.9458	10.8602 - 11.0466
11.0059	10.8602 - 11.0466
11	10.8602 - 11.0466
11.0042	10.8602 - 11.0466
10.95	10.8602 - 11.0466
10.9903	10.8602 - 11.0466
11.0448	10.8602 - 11.0466
11.0333	10.8602 - 11.0466
10.9717	10.8602 - 11.0466
10.9271	10.8602 - 11.0466
11.0167	10.8602 - 11.0466
11.0458	10.8602 - 11.0466
10.9417	10.8602 - 11.0466
10.9729	10.8602 - 11.0466
10.9379	10.8602 - 11.0466
10.8908	10.8602 - 11.0466
10.9092	10.8602 - 11.0466
10.9913	10.8602 - 11.0466
10.9308	10.8602 - 11.0466
10.9417	10.8602 - 11.0466
10.9467	10.8602 - 11.0466
10.9375	10.8602 - 11.0466
10.9767	10.8602 - 11.0466
10.9437	10.8602 - 11.0466
11.0308	10.8602 - 11.0466
10.92	10.8602 - 11.0466
10.9817	10.8602 - 11.0466
10.96	10.8602 - 11.0466
11.0383	10.8602 - 11.0466
10.9333	10.8602 - 11.0466
10.9908	10.8602 - 11.0466
10.9	10.8602 - 11.0466
10.9938	10.8602 - 11.0466
11.0283	10.8602 - 11.0466
11.0199	10.8602 - 11.0466
10.9433	10.8602 - 11.0466
10.98	10.8602 - 11.0466
11.0008	10.8602 - 11.0466
10.9512	10.8602 - 11.0466
11.005	10.8602 - 11.0466
10.9833	10.8602 - 11.0466
10.8917	10.8602 - 11.0466
10.965	10.8602 - 11.0466
10.9771	10.8602 - 11.0466
10.9	10.8602 - 11.0466
11.015	10.8602 - 11.0466
10.9606	10.8602 - 11.0466
10.9483	10.8602 - 11.0466
10.9986	10.8602 - 11.0466
11.0302	10.8602 - 11.0466
11.0408	10.8602 - 11.0466
11	10.8602 - 11.0466
10.9856	10.8602 - 11.0466
10.965	10.8602 - 11.0466
10.9667	10.8602 - 11.0466
10.94	10.8602 - 11.0466
10.9994	10.8602 - 11.0466
10.8733	10.8602 - 11.0466
10.9679	10.8602 - 11.0466
11.0167	10.8602 - 11.0466
10.9833	10.8602 - 11.0466
10.9937	10.8602 - 11.0466
10.9708	10.8602 - 11.0466
10.8817	10.8602 - 11.0466
10.9067	10.8602 - 11.0466
10.9633	10.8602 - 11.0466
11.0383	10.8602 - 11.0466
10.9808	10.8602 - 11.0466
11.03	10.8602 - 11.0466
10.8644	10.8602 - 11.0466
10.9	10.8602 - 11.0466
10.8904	10.8602 - 11.0466
10.9442	10.8602 - 11.0466
11.0437	10.8602 - 11.0466
10.9267	10.8602 - 11.0466
10.9929	10.8602 - 11.0466
10.9167	10.8602 - 11.0466
10.8708	10.8602 - 11.0466
10.9267	10.8602 - 11.0466
10.895	10.8602 - 11.0466
10.8858	10.8602 - 11.0466
10.9521	10.8602 - 11.0466
10.9304	10.8602 - 11.0466
11.0042	10.8602 - 11.0466
10.9667	10.8602 - 11.0466
10.9325	10.8602 - 11.0466
10.9167	10.8602 - 11.0466
10.94	10.8602 - 11.0466
11.0287	10.8602 - 11.0466
10.9833	10.8602 - 11.0466
10.9308	10.8602 - 11.0466
10.8712	10.8602 - 11.0466
10.9333	10.8602 - 11.0466
10.9779	10.8602 - 11.0466
10.9146	10.8602 - 11.0466
10.9917	10.8602 - 11.0466
11.0175	10.8602 - 11.0466
10.9567	10.8602 - 11.0466
10.9125	10.8602 - 11.0466
10.8691	10.8602 - 11.0466
10.9292	10.8602 - 11.0466
10.9208	10.8602 - 11.0466
10.9556	10.8602 - 11.0466
10.9117	10.8602 - 11.0466
11.0133	10.8602 - 11.0466
10.95	10.8602 - 11.0466
11	10.8602 - 11.0466
10.8667	10.8602 - 11.0466
10.9892	10.8602 - 11.0466
11.0067	10.8602 - 11.0466
10.9379	10.8602 - 11.0466
10.9275	10.8602 - 11.0466
10.9333	10.8602 - 11.0466
11.0162	10.8602 - 11.0466
10.8704	10.8602 - 11.0466
10.9033	10.8602 - 11.0466
10.9433	10.8602 - 11.0466
10.9354	10.8602 - 11.0466
10.9452	10.8602 - 11.0466
10.9458	10.8602 - 11.0466
10.9779	10.8602 - 11.0466
11.0042	10.8602 - 11.0466
10.9883	10.8602 - 11.0466
11.0112	10.8602 - 11.0466
11.0133	10.8602 - 11.0466
10.97	10.8602 - 11.0466
10.9412	10.8602 - 11.0466
10.9833	10.8602 - 11.0466
10.9696	10.8602 - 11.0466
10.9083	10.8602 - 11.0466
11.0121	10.8602 - 11.0466
11.0061	10.8602 - 11.0466
10.945	10.8602 - 11.0466
10.875	10.8602 - 11.0466
10.8887	10.8602 - 11.0466
10.976	10.8602 - 11.0466
11.0367	10.8602 - 11.0466
10.9667	10.8602 - 11.0466
11.0017	10.8602 - 11.0466
10.9969	10.8602 - 11.0466
10.9167	10.8602 - 11.0466
10.8608	10.8602 - 11.0466
10.9939	10.8602 - 11.0466
10.9088	10.8602 - 11.0466
10.9912	10.8602 - 11.0466
10.905	10.8602 - 11.0466
10.9904	10.8602 - 11.0466
11.0358	10.8602 - 11.0466
10.9567	10.8602 - 11.0466
10.9683	10.8602 - 11.0466
10.9867	10.8602 - 11.0466
11.0371	10.8602 - 11.0466
10.9933	10.8602 - 11.0466
10.9104	10.8602 - 11.0466
10.9267	10.8602 - 11.0466
10.8667	10.8602 - 11.0466
11.025	10.8602 - 11.0466
11.0347	10.8602 - 11.0466
10.9583	10.8602 - 11.0466
10.9833	10.8602 - 11.0466
10.9037	10.8602 - 11.0466
10.8675	10.8602 - 11.0466
10.8833	10.8602 - 11.0466
10.8833	10.8602 - 11.0466
10.9569	10.8602 - 11.0466
10.9148	10.8602 - 11.0466
10.9271	10.8602 - 11.0466
11.0279	10.8602 - 11.0466
10.9772	10.8602 - 11.0466
10.935	10.8602 - 11.0466
11.0333	10.8602 - 11.0466
10.8874	10.8602 - 11.0466
10.8708	10.8602 - 11.0466
11.0218	10.8602 - 11.0466
10.925	10.8602 - 11.0466
10.9817	10.8602 - 11.0466
11.0182	10.8602 - 11.0466
10.9066	10.8602 - 11.0466
11.0125	10.8602 - 11.0466
10.9812	10.8602 - 11.0466
10.9062	10.8602 - 11.0466
11.0125	10.8602 - 11.0466
11.0267	10.8602 - 11.0466
10.9446	10.8602 - 11.0466
10.9821	10.8602 - 11.0466
10.95	10.8602 - 11.0466
11.0325	10.8602 - 11.0466
11.0425	10.8602 - 11.0466
10.8922	10.8602 - 11.0466
10.8629	10.8602 - 11.0466
11.0333	10.8602 - 11.0466
10.9667	10.8602 - 11.0466
11.0464	10.8602 - 11.0466
11.0313	10.8602 - 11.0466
10.9612	10.8602 - 11.0466
11.0167	10.8602 - 11.0466
10.9117	10.8602 - 11.0466
10.8903	10.8602 - 11.0466
11.0267	10.8602 - 11.0466
11.0167	10.8602 - 11.0466
11.0454	10.8602 - 11.0466
10.9327	10.8602 - 11.0466
10.9012	10.8602 - 11.0466
11.0196	10.8602 - 11.0466
10.9083	10.8602 - 11.0466
10.9	10.8602 - 11.0466
10.9505	10.8602 - 11.0466
10.8623	10.8602 - 11.0466
11.0333	10.8602 - 11.0466
10.9667	10.8602 - 11.0466
11.0392	10.8602 - 11.0466
10.95	10.8602 - 11.0466
10.9864	10.8602 - 11.0466
10.9467	10.8602 - 11.0466
10.9133	10.8602 - 11.0466
10.985	10.8602 - 11.0466
10.9229	10.8602 - 11.0466
10.8871	10.8602 - 11.0466
11.0008	10.8602 - 11.0466
10.9029	10.8602 - 11.0466
11.0125	10.8602 - 11.0466
10.9575	10.8602 - 11.0466
10.8833	10.8602 - 11.0466
10.89	10.8602 - 11.0466
10.975	10.8602 - 11.0466
11.0288	10.8602 - 11.0466
10.9633	10.8602 - 11.0466
10.9	10.8602 - 11.0466
10.9958	10.8602 - 11.0466
10.9604	10.8602 - 11.0466
10.9708	10.8602 - 11.0466
10.88	10.8602 - 11.0466
10.9162	10.8602 - 11.0466
10.9233	10.8602 - 11.0466
10.8958	10.8602 - 11.0466
10.8742	10.8602 - 11.0466
10.8968	10.8602 - 11.0466
10.9533	10.8602 - 11.0466
11.0458	10.8602 - 11.0466
10.9604	10.8602 - 11.0466
10.9008	10.8602 - 11.0466
10.8675	10.8602 - 11.0466
11.0153	10.8602 - 11.0466
11.0446	10.8602 - 11.0466
10.8603	10.8602 - 11.0466
10.9521	10.8602 - 11.0466
10.9125	10.8602 - 11.0466
10.8707	10.8602 - 11.0466
10.8742	10.8602 - 11.0466
11.0204	10.8602 - 11.0466
11.0379	10.8602 - 11.0466
11	10.8602 - 11.0466
10.8969	10.8602 - 11.0466
11.0333	10.8602 - 11.0466
10.9767	10.8602 - 11.0466
10.9983	10.8602 - 11.0466
10.9717	10.8602 - 11.0466
11.0353	10.8602 - 11.0466
11.0466	10.8602 - 11.0466
11	10.8602 - 11.0466
11.0896	11.0466 - 11.2330
11.215	11.0466 - 11.2330
11.15	11.0466 - 11.2330
11.0505	11.0466 - 11.2330
11.072	11.0466 - 11.2330
11.0508	11.0466 - 11.2330
11.0883	11.0466 - 11.2330
11.1253	11.0466 - 11.2330
11.2232	11.0466 - 11.2330
11.2092	11.0466 - 11.2330
11.1658	11.0466 - 11.2330
11.1225	11.0466 - 11.2330
11.1125	11.0466 - 11.2330
11.0596	11.0466 - 11.2330
11.1508	11.0466 - 11.2330
11.2004	11.0466 - 11.2330
11.1	11.0466 - 11.2330
11.1417	11.0466 - 11.2330
11.05	11.0466 - 11.2330
11.1167	11.0466 - 11.2330
11.2063	11.0466 - 11.2330
11.0558	11.0466 - 11.2330
11.1396	11.0466 - 11.2330
11.1433	11.0466 - 11.2330
11.2125	11.0466 - 11.2330
11.1333	11.0466 - 11.2330
11.2199	11.0466 - 11.2330
11.1064	11.0466 - 11.2330
11.0667	11.0466 - 11.2330
11.1725	11.0466 - 11.2330
11.2	11.0466 - 11.2330
11.1875	11.0466 - 11.2330
11.2116	11.0466 - 11.2330
11.05	11.0466 - 11.2330
11.1842	11.0466 - 11.2330
11.0958	11.0466 - 11.2330
11.0467	11.0466 - 11.2330
11.2156	11.0466 - 11.2330
11.1521	11.0466 - 11.2330
11.1533	11.0466 - 11.2330
11.1721	11.0466 - 11.2330
11.0967	11.0466 - 11.2330
11.1	11.0466 - 11.2330
11.0754	11.0466 - 11.2330
11.0667	11.0466 - 11.2330
11.0808	11.0466 - 11.2330
11.06	11.0466 - 11.2330
11.2083	11.0466 - 11.2330
11.1833	11.0466 - 11.2330
11.05	11.0466 - 11.2330
11.2188	11.0466 - 11.2330
11.0812	11.0466 - 11.2330
11.1908	11.0466 - 11.2330
11.1042	11.0466 - 11.2330
11.1633	11.0466 - 11.2330
11.1854	11.0466 - 11.2330
11.1917	11.0466 - 11.2330
11.2167	11.0466 - 11.2330
11.1467	11.0466 - 11.2330
11.1719	11.0466 - 11.2330
11.0496	11.0466 - 11.2330
11.095	11.0466 - 11.2330
11.1411	11.0466 - 11.2330
11.1033	11.0466 - 11.2330
11.1	11.0466 - 11.2330
11.0721	11.0466 - 11.2330
11.1833	11.0466 - 11.2330
11.1808	11.0466 - 11.2330
11.1257	11.0466 - 11.2330
11.1396	11.0466 - 11.2330
11.085	11.0466 - 11.2330
11.2127	11.0466 - 11.2330
11.1296	11.0466 - 11.2330
11.2146	11.0466 - 11.2330
11.0857	11.0466 - 11.2330
11.1846	11.0466 - 11.2330
11.2229	11.0466 - 11.2330
11.12	11.0466 - 11.2330
11.1442	11.0466 - 11.2330
11.1813	11.0466 - 11.2330
11.1767	11.0466 - 11.2330
11.2117	11.0466 - 11.2330
11.1804	11.0466 - 11.2330
11.1727	11.0466 - 11.2330
11.0742	11.0466 - 11.2330
11.1667	11.0466 - 11.2330
11.2242	11.0466 - 11.2330
11.0558	11.0466 - 11.2330
11.1333	11.0466 - 11.2330
11.175	11.0466 - 11.2330
11.1667	11.0466 - 11.2330
11.2183	11.0466 - 11.2330
11.0825	11.0466 - 11.2330
11.18	11.0466 - 11.2330
11.0954	11.0466 - 11.2330
11.0827	11.0466 - 11.2330
11.2233	11.0466 - 11.2330
11.1813	11.0466 - 11.2330
11.0482	11.0466 - 11.2330
11.2042	11.0466 - 11.2330
11.1246	11.0466 - 11.2330
11.1001	11.0466 - 11.2330
11.05	11.0466 - 11.2330
11.05	11.0466 - 11.2330
11.15	11.0466 - 11.2330
11.1833	11.0466 - 11.2330
11.0833	11.0466 - 11.2330
11.1767	11.0466 - 11.2330
11.1725	11.0466 - 11.2330
11.06	11.0466 - 11.2330
11.1267	11.0466 - 11.2330
11.1667	11.0466 - 11.2330
11.2033	11.0466 - 11.2330
11.0583	11.0466 - 11.2330
11.1701	11.0466 - 11.2330
11.195	11.0466 - 11.2330
11.1792	11.0466 - 11.2330
11.15	11.0466 - 11.2330
11.1129	11.0466 - 11.2330
11.2167	11.0466 - 11.2330
11.1699	11.0466 - 11.2330
11.0472	11.0466 - 11.2330
11.222	11.0466 - 11.2330
11.1267	11.0466 - 11.2330
11.075	11.0466 - 11.2330
11.0792	11.0466 - 11.2330
11.1271	11.0466 - 11.2330
11.1139	11.0466 - 11.2330
11.0562	11.0466 - 11.2330
11.1513	11.0466 - 11.2330
11.1153	11.0466 - 11.2330
11.2082	11.0466 - 11.2330
11.1617	11.0466 - 11.2330
11.2207	11.0466 - 11.2330
11.16	11.0466 - 11.2330
11.1996	11.0466 - 11.2330
11.1377	11.0466 - 11.2330
11.0767	11.0466 - 11.2330
11.2133	11.0466 - 11.2330
11.1758	11.0466 - 11.2330
11.13	11.0466 - 11.2330
11.1837	11.0466 - 11.2330
11.2274	11.0466 - 11.2330
11.1217	11.0466 - 11.2330
11.2283	11.0466 - 11.2330
11.1508	11.0466 - 11.2330
11.1833	11.0466 - 11.2330
11.1946	11.0466 - 11.2330
11.0917	11.0466 - 11.2330
11.2042	11.0466 - 11.2330
11.05	11.0466 - 11.2330
11.1305	11.0466 - 11.2330
11.1917	11.0466 - 11.2330
11.1646	11.0466 - 11.2330
11.065	11.0466 - 11.2330
11.1337	11.0466 - 11.2330
11.2042	11.0466 - 11.2330
11.0479	11.0466 - 11.2330
11.0696	11.0466 - 11.2330
11.1567	11.0466 - 11.2330
11.1652	11.0466 - 11.2330
11.0938	11.0466 - 11.2330
11.0729	11.0466 - 11.2330
11.1946	11.0466 - 11.2330
11.2	11.0466 - 11.2330
11.2227	11.0466 - 11.2330
11.1083	11.0466 - 11.2330
11.1447	11.0466 - 11.2330
11.2206	11.0466 - 11.2330
11.0693	11.0466 - 11.2330
11.1365	11.0466 - 11.2330
11.1	11.0466 - 11.2330
11.0661	11.0466 - 11.2330
11.1125	11.0466 - 11.2330
11.135	11.0466 - 11.2330
11.1525	11.0466 - 11.2330
11.1292	11.0466 - 11.2330
11.1667	11.0466 - 11.2330
11.1467	11.0466 - 11.2330
11.1995	11.0466 - 11.2330
11.2042	11.0466 - 11.2330
11.1461	11.0466 - 11.2330
11.1684	11.0466 - 11.2330
11.1904	11.0466 - 11.2330
11.1667	11.0466 - 11.2330
11.0721	11.0466 - 11.2330
11.1955	11.0466 - 11.2330
11.1933	11.0466 - 11.2330
11.1188	11.0466 - 11.2330
11.2292	11.0466 - 11.2330
11.2212	11.0466 - 11.2330
11.05	11.0466 - 11.2330
11.2312	11.0466 - 11.2330
11.0667	11.0466 - 11.2330
11.2	11.0466 - 11.2330
11.1833	11.0466 - 11.2330
11.2083	11.0466 - 11.2330
11.0917	11.0466 - 11.2330
11.2175	11.0466 - 11.2330
11.1542	11.0466 - 11.2330
11.2025	11.0466 - 11.2330
11.1179	11.0466 - 11.2330
11.1554	11.0466 - 11.2330
11.13	11.0466 - 11.2330
11.1976	11.0466 - 11.2330
11.1917	11.0466 - 11.2330
11.1517	11.0466 - 11.2330
11.1333	11.0466 - 11.2330
11.1333	11.0466 - 11.2330
11.205	11.0466 - 11.2330
11.2083	11.0466 - 11.2330
11.1188	11.0466 - 11.2330
11.1451	11.0466 - 11.2330
11.0917	11.0466 - 11.2330
11.2225	11.0466 - 11.2330
11.1917	11.0466 - 11.2330
11.1083	11.0466 - 11.2330
11.0825	11.0466 - 11.2330
11.2125	11.0466 - 11.2330
11.0583	11.0466 - 11.2330
11.2229	11.0466 - 11.2330
11.0682	11.0466 - 11.2330
11.1667	11.0466 - 11.2330
11.2158	11.0466 - 11.2330
11.1008	11.0466 - 11.2330
11.0833	11.0466 - 11.2330
11.2021	11.0466 - 11.2330
11.1362	11.0466 - 11.2330
11.2167	11.0466 - 11.2330
11.0488	11.0466 - 11.2330
11.0496	11.0466 - 11.2330
11.1417	11.0466 - 11.2330
11.1625	11.0466 - 11.2330
11.1229	11.0466 - 11.2330
11.0887	11.0466 - 11.2330
11.1	11.0466 - 11.2330
11.0667	11.0466 - 11.2330
11.1692	11.0466 - 11.2330
11.0792	11.0466 - 11.2330
11.0606	11.0466 - 11.2330
11.1329	11.0466 - 11.2330
11.18	11.0466 - 11.2330
11.075	11.0466 - 11.2330
11.1992	11.0466 - 11.2330
11.1833	11.0466 - 11.2330
11.2311	11.0466 - 11.2330
11.196	11.0466 - 11.2330
11.0771	11.0466 - 11.2330
11.1167	11.0466 - 11.2330
11.2154	11.0466 - 11.2330
11.1333	11.0466 - 11.2330
11.0792	11.0466 - 11.2330
11.2246	11.0466 - 11.2330
11.1775	11.0466 - 11.2330
11.15	11.0466 - 11.2330
11.1933	11.0466 - 11.2330
11.1333	11.0466 - 11.2330
11.0775	11.0466 - 11.2330
11.23	11.0466 - 11.2330
11.133	11.0466 - 11.2330
11.2	11.0466 - 11.2330
11.1193	11.0466 - 11.2330
11.1858	11.0466 - 11.2330
11.1581	11.0466 - 11.2330
11.0892	11.0466 - 11.2330
11.1525	11.0466 - 11.2330
11.2187	11.0466 - 11.2330
11.0872	11.0466 - 11.2330
11.1037	11.0466 - 11.2330
11.1682	11.0466 - 11.2330
11.1725	11.0466 - 11.2330
11.2078	11.0466 - 11.2330
11.2092	11.0466 - 11.2330
11.1833	11.0466 - 11.2330
11.0667	11.0466 - 11.2330
11.1292	11.0466 - 11.2330
11.0992	11.0466 - 11.2330
11.0958	11.0466 - 11.2330
11.11	11.0466 - 11.2330
11.2117	11.0466 - 11.2330
11.0913	11.0466 - 11.2330
11.1333	11.0466 - 11.2330
11.0533	11.0466 - 11.2330
11.133	11.0466 - 11.2330
11.1567	11.0466 - 11.2330
11.1125	11.0466 - 11.2330
11.1133	11.0466 - 11.2330
11.2	11.0466 - 11.2330
11.145	11.0466 - 11.2330
11.0856	11.0466 - 11.2330
11.1333	11.0466 - 11.2330
11.12	11.0466 - 11.2330
11.2076	11.0466 - 11.2330
11.0667	11.0466 - 11.2330
11.0779	11.0466 - 11.2330
11.1667	11.0466 - 11.2330
11.1746	11.0466 - 11.2330
11.1833	11.0466 - 11.2330
11.0939	11.0466 - 11.2330
11.15	11.0466 - 11.2330
11.0576	11.0466 - 11.2330
11.1242	11.0466 - 11.2330
11.0833	11.0466 - 11.2330
11.1	11.0466 - 11.2330
11.1917	11.0466 - 11.2330
11.1608	11.0466 - 11.2330
11.1456	11.0466 - 11.2330
11.1575	11.0466 - 11.2330
11.0769	11.0466 - 11.2330
11.2167	11.0466 - 11.2330
11.0567	11.0466 - 11.2330
11.1908	11.0466 - 11.2330
11.15	11.0466 - 11.2330
11.0933	11.0466 - 11.2330
11.2208	11.0466 - 11.2330
11.2217	11.0466 - 11.2330
11.0633	11.0466 - 11.2330
11.2179	11.0466 - 11.2330
11.0933	11.0466 - 11.2330
11.1964	11.0466 - 11.2330
11.1271	11.0466 - 11.2330
11.1767	11.0466 - 11.2330
11.1667	11.0466 - 11.2330
11.0667	11.0466 - 11.2330
11.2042	11.0466 - 11.2330
11.1	11.0466 - 11.2330
11.1729	11.0466 - 11.2330
11.0663	11.0466 - 11.2330
11.0833	11.0466 - 11.2330
11.0838	11.0466 - 11.2330
11.1535	11.0466 - 11.2330
11.1167	11.0466 - 11.2330
11.1158	11.0466 - 11.2330
11.0717	11.0466 - 11.2330
11.225	11.0466 - 11.2330
11.15	11.0466 - 11.2330
11.1836	11.0466 - 11.2330
11.05	11.0466 - 11.2330
11.1674	11.0466 - 11.2330
11.0833	11.0466 - 11.2330
11.0808	11.0466 - 11.2330
11.1429	11.0466 - 11.2330
11.2146	11.0466 - 11.2330
11.0907	11.0466 - 11.2330
11.0862	11.0466 - 11.2330
11.135	11.0466 - 11.2330
11.1583	11.0466 - 11.2330
11.05	11.0466 - 11.2330
11.1121	11.0466 - 11.2330
11.1708	11.0466 - 11.2330
11.0967	11.0466 - 11.2330
11.1958	11.0466 - 11.2330
11.1896	11.0466 - 11.2330
11.12	11.0466 - 11.2330
11.1122	11.0466 - 11.2330
11.075	11.0466 - 11.2330
11.2146	11.0466 - 11.2330
11.2152	11.0466 - 11.2330
11.1889	11.0466 - 11.2330
11.12	11.0466 - 11.2330
11.0892	11.0466 - 11.2330
11.1483	11.0466 - 11.2330
11.0717	11.0466 - 11.2330
11.0758	11.0466 - 11.2330
11.1317	11.0466 - 11.2330
11.1817	11.0466 - 11.2330
11.1383	11.0466 - 11.2330
11.2167	11.0466 - 11.2330
11.1667	11.0466 - 11.2330
11.1554	11.0466 - 11.2330
11.1008	11.0466 - 11.2330
11.17	11.0466 - 11.2330
11.0633	11.0466 - 11.2330
11.1104	11.0466 - 11.2330
11.1275	11.0466 - 11.2330
11.18	11.0466 - 11.2330
11.3658	11.2330 - 11.4193
11.2825	11.2330 - 11.4193
11.3667	11.2330 - 11.4193
11.3083	11.2330 - 11.4193
11.3117	11.2330 - 11.4193
11.3571	11.2330 - 11.4193
11.2524	11.2330 - 11.4193
11.3958	11.2330 - 11.4193
11.3929	11.2330 - 11.4193
11.3517	11.2330 - 11.4193
11.4001	11.2330 - 11.4193
11.3113	11.2330 - 11.4193
11.2689	11.2330 - 11.4193
11.3167	11.2330 - 11.4193
11.3167	11.2330 - 11.4193
11.415	11.2330 - 11.4193
11.4108	11.2330 - 11.4193
11.4133	11.2330 - 11.4193
11.2767	11.2330 - 11.4193
11.2921	11.2330 - 11.4193
11.2667	11.2330 - 11.4193
11.2892	11.2330 - 11.4193
11.3579	11.2330 - 11.4193
11.25	11.2330 - 11.4193
11.4167	11.2330 - 11.4193
11.2729	11.2330 - 11.4193
11.3963	11.2330 - 11.4193
11.32	11.2330 - 11.4193
11.3558	11.2330 - 11.4193
11.2517	11.2330 - 11.4193
11.24	11.2330 - 11.4193
11.3475	11.2330 - 11.4193
11.3958	11.2330 - 11.4193
11.3458	11.2330 - 11.4193
11.2933	11.2330 - 11.4193
11.3338	11.2330 - 11.4193
11.2724	11.2330 - 11.4193
11.3958	11.2330 - 11.4193
11.3167	11.2330 - 11.4193
11.3942	11.2330 - 11.4193
11.3525	11.2330 - 11.4193
11.3833	11.2330 - 11.4193
11.3468	11.2330 - 11.4193
11.3833	11.2330 - 11.4193
11.3287	11.2330 - 11.4193
11.3833	11.2330 - 11.4193
11.3875	11.2330 - 11.4193
11.2333	11.2330 - 11.4193
11.2708	11.2330 - 11.4193
11.35	11.2330 - 11.4193
11.2818	11.2330 - 11.4193
11.2354	11.2330 - 11.4193
11.3171	11.2330 - 11.4193
11.2992	11.2330 - 11.4193
11.2988	11.2330 - 11.4193
11.3333	11.2330 - 11.4193
11.3167	11.2330 - 11.4193
11.2883	11.2330 - 11.4193
11.3167	11.2330 - 11.4193
11.3883	11.2330 - 11.4193
11.3877	11.2330 - 11.4193
11.3829	11.2330 - 11.4193
11.3667	11.2330 - 11.4193
11.3875	11.2330 - 11.4193
11.2606	11.2330 - 11.4193
11.275	11.2330 - 11.4193
11.3112	11.2330 - 11.4193
11.3871	11.2330 - 11.4193
11.2842	11.2330 - 11.4193
11.3833	11.2330 - 11.4193
11.275	11.2330 - 11.4193
11.2629	11.2330 - 11.4193
11.2662	11.2330 - 11.4193
11.2362	11.2330 - 11.4193
11.2362	11.2330 - 11.4193
11.3	11.2330 - 11.4193
11.2937	11.2330 - 11.4193
11.295	11.2330 - 11.4193
11.3504	11.2330 - 11.4193
11.25	11.2330 - 11.4193
11.2833	11.2330 - 11.4193
11.3058	11.2330 - 11.4193
11.35	11.2330 - 11.4193
11.4171	11.2330 - 11.4193
11.3588	11.2330 - 11.4193
11.25	11.2330 - 11.4193
11.25	11.2330 - 11.4193
11.325	11.2330 - 11.4193
11.411	11.2330 - 11.4193
11.2833	11.2330 - 11.4193
11.4	11.2330 - 11.4193
11.3625	11.2330 - 11.4193
11.2925	11.2330 - 11.4193
11.3	11.2330 - 11.4193
11.3241	11.2330 - 11.4193
11.3759	11.2330 - 11.4193
11.3067	11.2330 - 11.4193
11.3731	11.2330 - 11.4193
11.3771	11.2330 - 11.4193
11.3258	11.2330 - 11.4193
11.3062	11.2330 - 11.4193
11.285	11.2330 - 11.4193
11.3467	11.2330 - 11.4193
11.36	11.2330 - 11.4193
11.3808	11.2330 - 11.4193
11.2875	11.2330 - 11.4193
11.2434	11.2330 - 11.4193
11.3904	11.2330 - 11.4193
11.3747	11.2330 - 11.4193
11.2618	11.2330 - 11.4193
11.3196	11.2330 - 11.4193
11.3041	11.2330 - 11.4193
11.4	11.2330 - 11.4193
11.4125	11.2330 - 11.4193
11.385	11.2330 - 11.4193
11.3033	11.2330 - 11.4193
11.25	11.2330 - 11.4193
11.3154	11.2330 - 11.4193
11.3167	11.2330 - 11.4193
11.2432	11.2330 - 11.4193
11.3867	11.2330 - 11.4193
11.3267	11.2330 - 11.4193
11.2333	11.2330 - 11.4193
11.4	11.2330 - 11.4193
11.3718	11.2330 - 11.4193
11.2667	11.2330 - 11.4193
11.3958	11.2330 - 11.4193
11.275	11.2330 - 11.4193
11.4069	11.2330 - 11.4193
11.235	11.2330 - 11.4193
11.3833	11.2330 - 11.4193
11.3875	11.2330 - 11.4193
11.2814	11.2330 - 11.4193
11.2496	11.2330 - 11.4193
11.2833	11.2330 - 11.4193
11.3966	11.2330 - 11.4193
11.4179	11.2330 - 11.4193
11.3008	11.2330 - 11.4193
11.3333	11.2330 - 11.4193
11.3771	11.2330 - 11.4193
11.36	11.2330 - 11.4193
11.4008	11.2330 - 11.4193
11.25	11.2330 - 11.4193
11.2767	11.2330 - 11.4193
11.385	11.2330 - 11.4193
11.2458	11.2330 - 11.4193
11.2642	11.2330 - 11.4193
11.3588	11.2330 - 11.4193
11.3308	11.2330 - 11.4193
11.4054	11.2330 - 11.4193
11.3501	11.2330 - 11.4193
11.3858	11.2330 - 11.4193
11.2833	11.2330 - 11.4193
11.2364	11.2330 - 11.4193
11.4008	11.2330 - 11.4193
11.4167	11.2330 - 11.4193
11.2683	11.2330 - 11.4193
11.3575	11.2330 - 11.4193
11.2529	11.2330 - 11.4193
11.3	11.2330 - 11.4193
11.3967	11.2330 - 11.4193
11.3125	11.2330 - 11.4193
11.3667	11.2330 - 11.4193
11.3533	11.2330 - 11.4193
11.3533	11.2330 - 11.4193
11.2583	11.2330 - 11.4193
11.3021	11.2330 - 11.4193
11.4167	11.2330 - 11.4193
11.3583	11.2330 - 11.4193
11.3408	11.2330 - 11.4193
11.3433	11.2330 - 11.4193
11.35	11.2330 - 11.4193
11.3558	11.2330 - 11.4193
11.3083	11.2330 - 11.4193
11.3246	11.2330 - 11.4193
11.3825	11.2330 - 11.4193
11.32	11.2330 - 11.4193
11.3817	11.2330 - 11.4193
11.3167	11.2330 - 11.4193
11.2542	11.2330 - 11.4193
11.2333	11.2330 - 11.4193
11.3633	11.2330 - 11.4193
11.3708	11.2330 - 11.4193
11.2844	11.2330 - 11.4193
11.2742	11.2330 - 11.4193
11.2667	11.2330 - 11.4193
11.2779	11.2330 - 11.4193
11.2367	11.2330 - 11.4193
11.3699	11.2330 - 11.4193
11.3604	11.2330 - 11.4193
11.3837	11.2330 - 11.4193
11.3625	11.2330 - 11.4193
11.3	11.2330 - 11.4193
11.2571	11.2330 - 11.4193
11.3129	11.2330 - 11.4193
11.2525	11.2330 - 11.4193
11.2592	11.2330 - 11.4193
11.4158	11.2330 - 11.4193
11.2467	11.2330 - 11.4193
11.2483	11.2330 - 11.4193
11.2533	11.2330 - 11.4193
11.3021	11.2330 - 11.4193
11.3583	11.2330 - 11.4193
11.2808	11.2330 - 11.4193
11.2557	11.2330 - 11.4193
11.2554	11.2330 - 11.4193
11.3029	11.2330 - 11.4193
11.3583	11.2330 - 11.4193
11.3433	11.2330 - 11.4193
11.2742	11.2330 - 11.4193
11.35	11.2330 - 11.4193
11.2867	11.2330 - 11.4193
11.4033	11.2330 - 11.4193
11.36	11.2330 - 11.4193
11.25	11.2330 - 11.4193
11.2967	11.2330 - 11.4193
11.2679	11.2330 - 11.4193
11.3333	11.2330 - 11.4193
11.3167	11.2330 - 11.4193
11.2833	11.2330 - 11.4193
11.2762	11.2330 - 11.4193
11.4167	11.2330 - 11.4193
11.2983	11.2330 - 11.4193
11.3958	11.2330 - 11.4193
11.2962	11.2330 - 11.4193
11.3746	11.2330 - 11.4193
11.3567	11.2330 - 11.4193
11.3083	11.2330 - 11.4193
11.2662	11.2330 - 11.4193
11.3	11.2330 - 11.4193
11.3782	11.2330 - 11.4193
11.3458	11.2330 - 11.4193
11.3342	11.2330 - 11.4193
11.3383	11.2330 - 11.4193
11.3	11.2330 - 11.4193
11.2578	11.2330 - 11.4193
11.2647	11.2330 - 11.4193
11.4067	11.2330 - 11.4193
11.3667	11.2330 - 11.4193
11.3883	11.2330 - 11.4193
11.3958	11.2330 - 11.4193
11.25	11.2330 - 11.4193
11.3646	11.2330 - 11.4193
11.41	11.2330 - 11.4193
11.38	11.2330 - 11.4193
11.2333	11.2330 - 11.4193
11.3571	11.2330 - 11.4193
11.4	11.2330 - 11.4193
11.3833	11.2330 - 11.4193
11.3667	11.2330 - 11.4193
11.2825	11.2330 - 11.4193
11.41	11.2330 - 11.4193
11.3333	11.2330 - 11.4193
11.3167	11.2330 - 11.4193
11.3233	11.2330 - 11.4193
11.2846	11.2330 - 11.4193
11.2618	11.2330 - 11.4193
11.3775	11.2330 - 11.4193
11.4	11.2330 - 11.4193
11.331	11.2330 - 11.4193
11.3983	11.2330 - 11.4193
11.3138	11.2330 - 11.4193
11.3937	11.2330 - 11.4193
11.3	11.2330 - 11.4193
11.4167	11.2330 - 11.4193
11.2675	11.2330 - 11.4193
11.2625	11.2330 - 11.4193
11.3933	11.2330 - 11.4193
11.2567	11.2330 - 11.4193
11.25	11.2330 - 11.4193
11.3433	11.2330 - 11.4193
11.2867	11.2330 - 11.4193
11.4115	11.2330 - 11.4193
11.3533	11.2330 - 11.4193
11.3	11.2330 - 11.4193
11.4025	11.2330 - 11.4193
11.2925	11.2330 - 11.4193
11.3783	11.2330 - 11.4193
11.3667	11.2330 - 11.4193
11.2642	11.2330 - 11.4193
11.3521	11.2330 - 11.4193
11.4158	11.2330 - 11.4193
11.2875	11.2330 - 11.4193
11.3428	11.2330 - 11.4193
11.3067	11.2330 - 11.4193
11.3617	11.2330 - 11.4193
11.3767	11.2330 - 11.4193
11.2754	11.2330 - 11.4193
11.3	11.2330 - 11.4193
11.25	11.2330 - 11.4193
11.2579	11.2330 - 11.4193
11.4167	11.2330 - 11.4193
11.3333	11.2330 - 11.4193
11.3167	11.2330 - 11.4193
[truncated: 19,007 more rows]

## Sheet: ED_Fig_1g
Beginning_95_Window	bin_label
10.0583	10.0317 - 10.1600
10.15	10.0317 - 10.1600
10.1433	10.0317 - 10.1600
10.0945	10.0317 - 10.1600
10.0533	10.0317 - 10.1600
10.0667	10.0317 - 10.1600
10.1555	10.0317 - 10.1600
10.1375	10.0317 - 10.1600
10.1483	10.0317 - 10.1600
10.0754	10.0317 - 10.1600
10.0954	10.0317 - 10.1600
10.0958	10.0317 - 10.1600
10.125	10.0317 - 10.1600
10.1167	10.0317 - 10.1600
10.0592	10.0317 - 10.1600
10.0708	10.0317 - 10.1600
10.0417	10.0317 - 10.1600
10.0625	10.0317 - 10.1600
10.0833	10.0317 - 10.1600
10.05	10.0317 - 10.1600
10.0667	10.0317 - 10.1600
10.0333	10.0317 - 10.1600
10.1	10.0317 - 10.1600
10.0542	10.0317 - 10.1600
10.1271	10.0317 - 10.1600
10.145	10.0317 - 10.1600
10.0367	10.0317 - 10.1600
10.0667	10.0317 - 10.1600
10.0329	10.0317 - 10.1600
10.1008	10.0317 - 10.1600
10.1183	10.0317 - 10.1600
10.1225	10.0317 - 10.1600
10.0833	10.0317 - 10.1600
10.12	10.0317 - 10.1600
10.1383	10.0317 - 10.1600
10.095	10.0317 - 10.1600
10.0465	10.0317 - 10.1600
10.0967	10.0317 - 10.1600
10.1267	10.0317 - 10.1600
10.05	10.0317 - 10.1600
10.0792	10.0317 - 10.1600
10.1333	10.0317 - 10.1600
10.0933	10.0317 - 10.1600
10.125	10.0317 - 10.1600
10.0833	10.0317 - 10.1600
10.0326	10.0317 - 10.1600
10.1121	10.0317 - 10.1600
10.0371	10.0317 - 10.1600
10.0567	10.0317 - 10.1600
10.1	10.0317 - 10.1600
10.0583	10.0317 - 10.1600
10.0729	10.0317 - 10.1600
10.0929	10.0317 - 10.1600
10.0317	10.0317 - 10.1600
10.0325	10.0317 - 10.1600
10.0333	10.0317 - 10.1600
10.1417	10.0317 - 10.1600
10.045	10.0317 - 10.1600
10.0554	10.0317 - 10.1600
10.0667	10.0317 - 10.1600
10.0803	10.0317 - 10.1600
10.05	10.0317 - 10.1600
10.05	10.0317 - 10.1600
10.15	10.0317 - 10.1600
10.0342	10.0317 - 10.1600
10.0638	10.0317 - 10.1600
10.075	10.0317 - 10.1600
10.1417	10.0317 - 10.1600
10.0318	10.0317 - 10.1600
10.08	10.0317 - 10.1600
10.035	10.0317 - 10.1600
10.0333	10.0317 - 10.1600
10.0533	10.0317 - 10.1600
10.085	10.0317 - 10.1600
10.1333	10.0317 - 10.1600
10.1071	10.0317 - 10.1600
10.1233	10.0317 - 10.1600
10.0879	10.0317 - 10.1600
10.1083	10.0317 - 10.1600
10.0375	10.0317 - 10.1600
10.0854	10.0317 - 10.1600
10.15	10.0317 - 10.1600
10.0858	10.0317 - 10.1600
10.1167	10.0317 - 10.1600
10.1333	10.0317 - 10.1600
10.1329	10.0317 - 10.1600
10.0362	10.0317 - 10.1600
10.0333	10.0317 - 10.1600
10.0375	10.0317 - 10.1600
10.1471	10.0317 - 10.1600
10.0833	10.0317 - 10.1600
10.0383	10.0317 - 10.1600
10.1	10.0317 - 10.1600
10.1333	10.0317 - 10.1600
10.1479	10.0317 - 10.1600
10.0458	10.0317 - 10.1600
10.0492	10.0317 - 10.1600
10.1167	10.0317 - 10.1600
10.0917	10.0317 - 10.1600
10.0958	10.0317 - 10.1600
10.1508	10.0317 - 10.1600
10.1206	10.0317 - 10.1600
10.0625	10.0317 - 10.1600
10.0328	10.0317 - 10.1600
10.0687	10.0317 - 10.1600
10.1333	10.0317 - 10.1600
10.1	10.0317 - 10.1600
10.1333	10.0317 - 10.1600
10.1417	10.0317 - 10.1600
10.0346	10.0317 - 10.1600
10.0475	10.0317 - 10.1600
10.0667	10.0317 - 10.1600
10.05	10.0317 - 10.1600
10.0583	10.0317 - 10.1600
10.1562	10.0317 - 10.1600
10.1167	10.0317 - 10.1600
10.1117	10.0317 - 10.1600
10.1092	10.0317 - 10.1600
10.15	10.0317 - 10.1600
10.05	10.0317 - 10.1600
10.0492	10.0317 - 10.1600
10.1333	10.0317 - 10.1600
10.0667	10.0317 - 10.1600
10.1458	10.0317 - 10.1600
10.1367	10.0317 - 10.1600
10.1167	10.0317 - 10.1600
10.0667	10.0317 - 10.1600
10.1008	10.0317 - 10.1600
10.0667	10.0317 - 10.1600
10.0323	10.0317 - 10.1600
10.0722	10.0317 - 10.1600
10.0333	10.0317 - 10.1600
10.15	10.0317 - 10.1600
10.0325	10.0317 - 10.1600
10.045	10.0317 - 10.1600
10.0667	10.0317 - 10.1600
10.0775	10.0317 - 10.1600
10.0667	10.0317 - 10.1600
10.0667	10.0317 - 10.1600
10.0333	10.0317 - 10.1600
10.1188	10.0317 - 10.1600
10.05	10.0317 - 10.1600
10.0333	10.0317 - 10.1600
10.0842	10.0317 - 10.1600
10.125	10.0317 - 10.1600
10.1158	10.0317 - 10.1600
10.0475	10.0317 - 10.1600
10.05	10.0317 - 10.1600
10.1167	10.0317 - 10.1600
10.1167	10.0317 - 10.1600
10.0333	10.0317 - 10.1600
10.0757	10.0317 - 10.1600
10.1346	10.0317 - 10.1600
10.1192	10.0317 - 10.1600
10.1167	10.0317 - 10.1600
10.1433	10.0317 - 10.1600
10.125	10.0317 - 10.1600
10.04	10.0317 - 10.1600
10.0542	10.0317 - 10.1600
10.1	10.0317 - 10.1600
10.1216	10.0317 - 10.1600
10.0917	10.0317 - 10.1600
10.0508	10.0317 - 10.1600
10.0333	10.0317 - 10.1600
10.15	10.0317 - 10.1600
10.1333	10.0317 - 10.1600
10.05	10.0317 - 10.1600
10.0929	10.0317 - 10.1600
10.1167	10.0317 - 10.1600
10.2333	10.1600 - 10.2883
10.2833	10.1600 - 10.2883
10.235	10.1600 - 10.2883
10.185	10.1600 - 10.2883
10.1833	10.1600 - 10.2883
10.2667	10.1600 - 10.2883
10.2188	10.1600 - 10.2883
10.2167	10.1600 - 10.2883
10.2833	10.1600 - 10.2883
10.2408	10.1600 - 10.2883
10.161	10.1600 - 10.2883
10.165	10.1600 - 10.2883
10.2	10.1600 - 10.2883
10.2	10.1600 - 10.2883
10.2312	10.1600 - 10.2883
10.2417	10.1600 - 10.2883
10.2188	10.1600 - 10.2883
10.2514	10.1600 - 10.2883
10.1638	10.1600 - 10.2883
10.2233	10.1600 - 10.2883
10.2833	10.1600 - 10.2883
10.27	10.1600 - 10.2883
10.1917	10.1600 - 10.2883
10.2708	10.1600 - 10.2883
10.2167	10.1600 - 10.2883
10.2441	10.1600 - 10.2883
10.2	10.1600 - 10.2883
10.2767	10.1600 - 10.2883
10.16	10.1600 - 10.2883
10.2333	10.1600 - 10.2883
10.2112	10.1600 - 10.2883
10.1862	10.1600 - 10.2883
10.2566	10.1600 - 10.2883
10.2242	10.1600 - 10.2883
10.238	10.1600 - 10.2883
10.2167	10.1600 - 10.2883
10.2033	10.1600 - 10.2883
10.2783	10.1600 - 10.2883
10.17	10.1600 - 10.2883
10.19	10.1600 - 10.2883
10.1862	10.1600 - 10.2883
10.2637	10.1600 - 10.2883
10.2554	10.1600 - 10.2883
10.2029	10.1600 - 10.2883
10.2167	10.1600 - 10.2883
10.1883	10.1600 - 10.2883
10.2333	10.1600 - 10.2883
10.2717	10.1600 - 10.2883
10.2492	10.1600 - 10.2883
10.2613	10.1600 - 10.2883
10.1917	10.1600 - 10.2883
10.2117	10.1600 - 10.2883
10.2008	10.1600 - 10.2883
10.2	10.1600 - 10.2883
10.1604	10.1600 - 10.2883
10.2583	10.1600 - 10.2883
10.2633	10.1600 - 10.2883
10.2271	10.1600 - 10.2883
10.2021	10.1600 - 10.2883
10.1833	10.1600 - 10.2883
10.2025	10.1600 - 10.2883
10.2085	10.1600 - 10.2883
10.1833	10.1600 - 10.2883
10.1871	10.1600 - 10.2883
10.2658	10.1600 - 10.2883
10.1779	10.1600 - 10.2883
10.2167	10.1600 - 10.2883
10.2489	10.1600 - 10.2883
10.2292	10.1600 - 10.2883
10.2212	10.1600 - 10.2883
10.1667	10.1600 - 10.2883
10.1725	10.1600 - 10.2883
10.1689	10.1600 - 10.2883
10.1624	10.1600 - 10.2883
10.1933	10.1600 - 10.2883
10.2833	10.1600 - 10.2883
10.285	10.1600 - 10.2883
10.265	10.1600 - 10.2883
10.2167	10.1600 - 10.2883
10.2706	10.1600 - 10.2883
10.1729	10.1600 - 10.2883
10.189	10.1600 - 10.2883
10.1687	10.1600 - 10.2883
10.185	10.1600 - 10.2883
10.2167	10.1600 - 10.2883
10.2871	10.1600 - 10.2883
10.1683	10.1600 - 10.2883
10.2587	10.1600 - 10.2883
10.2333	10.1600 - 10.2883
10.228	10.1600 - 10.2883
10.2807	10.1600 - 10.2883
10.1979	10.1600 - 10.2883
10.2104	10.1600 - 10.2883
10.1788	10.1600 - 10.2883
10.1833	10.1600 - 10.2883
10.1667	10.1600 - 10.2883
10.1662	10.1600 - 10.2883
10.2833	10.1600 - 10.2883
10.2308	10.1600 - 10.2883
10.2611	10.1600 - 10.2883
10.25	10.1600 - 10.2883
10.2667	10.1600 - 10.2883
10.2039	10.1600 - 10.2883
10.1733	10.1600 - 10.2883
10.2867	10.1600 - 10.2883
10.2767	10.1600 - 10.2883
10.2025	10.1600 - 10.2883
10.2067	10.1600 - 10.2883
10.2012	10.1600 - 10.2883
10.2317	10.1600 - 10.2883
10.2667	10.1600 - 10.2883
10.2229	10.1600 - 10.2883
10.1833	10.1600 - 10.2883
10.2249	10.1600 - 10.2883
10.1658	10.1600 - 10.2883
10.2083	10.1600 - 10.2883
10.205	10.1600 - 10.2883
10.2333	10.1600 - 10.2883
10.2458	10.1600 - 10.2883
10.25	10.1600 - 10.2883
10.2635	10.1600 - 10.2883
10.2	10.1600 - 10.2883
10.2633	10.1600 - 10.2883
10.24	10.1600 - 10.2883
10.1667	10.1600 - 10.2883
10.1667	10.1600 - 10.2883
10.25	10.1600 - 10.2883
10.2565	10.1600 - 10.2883
10.1667	10.1600 - 10.2883
10.2833	10.1600 - 10.2883
10.1833	10.1600 - 10.2883
10.1833	10.1600 - 10.2883
10.1679	10.1600 - 10.2883
10.25	10.1600 - 10.2883
10.2283	10.1600 - 10.2883
10.1667	10.1600 - 10.2883
10.3183	10.2883 - 10.4167
10.3833	10.2883 - 10.4167
10.2971	10.2883 - 10.4167
10.4033	10.2883 - 10.4167
10.2952	10.2883 - 10.4167
10.31	10.2883 - 10.4167
10.4	10.2883 - 10.4167
10.3401	10.2883 - 10.4167
10.4083	10.2883 - 10.4167
10.3167	10.2883 - 10.4167
10.3958	10.2883 - 10.4167
10.4	10.2883 - 10.4167
10.3833	10.2883 - 10.4167
10.3033	10.2883 - 10.4167
10.3133	10.2883 - 10.4167
10.3375	10.2883 - 10.4167
10.3833	10.2883 - 10.4167
10.3167	10.2883 - 10.4167
10.3692	10.2883 - 10.4167
10.3494	10.2883 - 10.4167
10.4017	10.2883 - 10.4167
10.3242	10.2883 - 10.4167
10.35	10.2883 - 10.4167
10.4	10.2883 - 10.4167
10.3966	10.2883 - 10.4167
10.3733	10.2883 - 10.4167
10.3625	10.2883 - 10.4167
10.2917	10.2883 - 10.4167
10.3	10.2883 - 10.4167
10.4125	10.2883 - 10.4167
10.2933	10.2883 - 10.4167
10.3358	10.2883 - 10.4167
10.35	10.2883 - 10.4167
10.3167	10.2883 - 10.4167
10.3517	10.2883 - 10.4167
10.3942	10.2883 - 10.4167
10.3367	10.2883 - 10.4167
10.3365	10.2883 - 10.4167
10.3438	10.2883 - 10.4167
10.2958	10.2883 - 10.4167
10.3658	10.2883 - 10.4167
10.3833	10.2883 - 10.4167
10.3664	10.2883 - 10.4167
10.3875	10.2883 - 10.4167
10.3854	10.2883 - 10.4167
10.3967	10.2883 - 10.4167
10.3667	10.2883 - 10.4167
10.3667	10.2883 - 10.4167
10.405	10.2883 - 10.4167
10.3271	10.2883 - 10.4167
10.35	10.2883 - 10.4167
10.3983	10.2883 - 10.4167
10.3621	10.2883 - 10.4167
10.3167	10.2883 - 10.4167
10.3488	10.2883 - 10.4167
10.3688	10.2883 - 10.4167
10.415	10.2883 - 10.4167
10.3875	10.2883 - 10.4167
10.3462	10.2883 - 10.4167
10.3875	10.2883 - 10.4167
10.3042	10.2883 - 10.4167
10.4008	10.2883 - 10.4167
10.3167	10.2883 - 10.4167
10.2996	10.2883 - 10.4167
10.3408	10.2883 - 10.4167
10.3167	10.2883 - 10.4167
10.3467	10.2883 - 10.4167
10.3499	10.2883 - 10.4167
10.4038	10.2883 - 10.4167
10.3	10.2883 - 10.4167
10.3875	10.2883 - 10.4167
10.4079	10.2883 - 10.4167
10.29	10.2883 - 10.4167
10.3642	10.2883 - 10.4167
10.3508	10.2883 - 10.4167
10.32	10.2883 - 10.4167
10.4	10.2883 - 10.4167
10.3367	10.2883 - 10.4167
10.3333	10.2883 - 10.4167
10.3567	10.2883 - 10.4167
10.2933	10.2883 - 10.4167
10.3429	10.2883 - 10.4167
10.4092	10.2883 - 10.4167
10.3029	10.2883 - 10.4167
10.3833	10.2883 - 10.4167
10.3767	10.2883 - 10.4167
10.3271	10.2883 - 10.4167
10.3167	10.2883 - 10.4167
10.3366	10.2883 - 10.4167
10.375	10.2883 - 10.4167
10.4	10.2883 - 10.4167
10.35	10.2883 - 10.4167
10.3324	10.2883 - 10.4167
10.31	10.2883 - 10.4167
10.3317	10.2883 - 10.4167
10.4061	10.2883 - 10.4167
10.3333	10.2883 - 10.4167
10.3	10.2883 - 10.4167
10.3576	10.2883 - 10.4167
10.33	10.2883 - 10.4167
10.3833	10.2883 - 10.4167
10.3139	10.2883 - 10.4167
10.3167	10.2883 - 10.4167
10.3917	10.2883 - 10.4167
10.3696	10.2883 - 10.4167
10.2967	10.2883 - 10.4167
10.355	10.2883 - 10.4167
10.2888	10.2883 - 10.4167
10.4	10.2883 - 10.4167
10.3915	10.2883 - 10.4167
10.4125	10.2883 - 10.4167
10.3833	10.2883 - 10.4167
10.4	10.2883 - 10.4167
10.3167	10.2883 - 10.4167
10.4133	10.2883 - 10.4167
10.3933	10.2883 - 10.4167
10.4008	10.2883 - 10.4167
10.3692	10.2883 - 10.4167
10.2917	10.2883 - 10.4167
10.35	10.2883 - 10.4167
10.3491	10.2883 - 10.4167
10.4125	10.2883 - 10.4167
10.3267	10.2883 - 10.4167
10.3071	10.2883 - 10.4167
10.3167	10.2883 - 10.4167
10.335	10.2883 - 10.4167
10.385	10.2883 - 10.4167
10.3262	10.2883 - 10.4167
10.3133	10.2883 - 10.4167
10.2917	10.2883 - 10.4167
10.3033	10.2883 - 10.4167
10.3333	10.2883 - 10.4167
10.3167	10.2883 - 10.4167
10.4146	10.2883 - 10.4167
10.3897	10.2883 - 10.4167
10.3833	10.2883 - 10.4167
10.4	10.2883 - 10.4167
10.4543	10.4167 - 10.5450
10.5016	10.4167 - 10.5450
10.5408	10.4167 - 10.5450
10.4333	10.4167 - 10.5450
10.4712	10.4167 - 10.5450
10.42	10.4167 - 10.5450
10.5204	10.4167 - 10.5450
10.53	10.4167 - 10.5450
10.4667	10.4167 - 10.5450
10.4588	10.4167 - 10.5450
10.5429	10.4167 - 10.5450
10.4267	10.4167 - 10.5450
10.5333	10.4167 - 10.5450
10.4275	10.4167 - 10.5450
10.4273	10.4167 - 10.5450
10.4267	10.4167 - 10.5450
10.4525	10.4167 - 10.5450
10.515	10.4167 - 10.5450
10.4825	10.4167 - 10.5450
10.4233	10.4167 - 10.5450
10.4462	10.4167 - 10.5450
10.5	10.4167 - 10.5450
10.4167	10.4167 - 10.5450
10.4323	10.4167 - 10.5450
10.4437	10.4167 - 10.5450
10.4417	10.4167 - 10.5450
10.4708	10.4167 - 10.5450
10.4333	10.4167 - 10.5450
10.5	10.4167 - 10.5450
10.5	10.4167 - 10.5450
10.5	10.4167 - 10.5450
10.5286	10.4167 - 10.5450
10.4654	10.4167 - 10.5450
10.4712	10.4167 - 10.5450
10.4175	10.4167 - 10.5450
10.4217	10.4167 - 10.5450
10.5167	10.4167 - 10.5450
10.5	10.4167 - 10.5450
10.5036	10.4167 - 10.5450
10.5275	10.4167 - 10.5450
10.4417	10.4167 - 10.5450
10.4194	10.4167 - 10.5450
10.5417	10.4167 - 10.5450
10.5333	10.4167 - 10.5450
10.5042	10.4167 - 10.5450
10.4229	10.4167 - 10.5450
10.45	10.4167 - 10.5450
10.4333	10.4167 - 10.5450
10.5077	10.4167 - 10.5450
10.5	10.4167 - 10.5450
10.5333	10.4167 - 10.5450
10.5333	10.4167 - 10.5450
10.5167	10.4167 - 10.5450
10.4938	10.4167 - 10.5450
10.5	10.4167 - 10.5450
10.5	10.4167 - 10.5450
10.4688	10.4167 - 10.5450
10.45	10.4167 - 10.5450
10.4383	10.4167 - 10.5450
10.5	10.4167 - 10.5450
10.5175	10.4167 - 10.5450
10.5267	10.4167 - 10.5450
10.4167	10.4167 - 10.5450
10.535	10.4167 - 10.5450
10.4833	10.4167 - 10.5450
10.5	10.4167 - 10.5450
10.5083	10.4167 - 10.5450
10.5	10.4167 - 10.5450
10.5433	10.4167 - 10.5450
10.5167	10.4167 - 10.5450
10.5	10.4167 - 10.5450
10.5	10.4167 - 10.5450
10.4583	10.4167 - 10.5450
10.4529	10.4167 - 10.5450
10.5	10.4167 - 10.5450
10.4167	10.4167 - 10.5450
10.4167	10.4167 - 10.5450
10.5	10.4167 - 10.5450
10.5396	10.4167 - 10.5450
10.4233	10.4167 - 10.5450
10.4217	10.4167 - 10.5450
10.5	10.4167 - 10.5450
10.4688	10.4167 - 10.5450
10.5412	10.4167 - 10.5450
10.5	10.4167 - 10.5450
10.4325	10.4167 - 10.5450
10.5042	10.4167 - 10.5450
10.5333	10.4167 - 10.5450
10.5383	10.4167 - 10.5450
10.45	10.4167 - 10.5450
10.4167	10.4167 - 10.5450
10.4833	10.4167 - 10.5450
10.4167	10.4167 - 10.5450
10.44	10.4167 - 10.5450
10.4586	10.4167 - 10.5450
10.4308	10.4167 - 10.5450
10.4904	10.4167 - 10.5450
10.5128	10.4167 - 10.5450
10.4775	10.4167 - 10.5450
10.5	10.4167 - 10.5450
10.5008	10.4167 - 10.5450
10.4167	10.4167 - 10.5450
10.4358	10.4167 - 10.5450
10.5	10.4167 - 10.5450
10.5383	10.4167 - 10.5450
10.5	10.4167 - 10.5450
10.5123	10.4167 - 10.5450
10.4191	10.4167 - 10.5450
10.4833	10.4167 - 10.5450
10.4667	10.4167 - 10.5450
10.5062	10.4167 - 10.5450
10.4375	10.4167 - 10.5450
10.5336	10.4167 - 10.5450
10.4333	10.4167 - 10.5450
10.45	10.4167 - 10.5450
10.4333	10.4167 - 10.5450
10.4733	10.4167 - 10.5450
10.4283	10.4167 - 10.5450
10.5327	10.4167 - 10.5450
10.555	10.5450 - 10.6733
10.6233	10.5450 - 10.6733
10.625	10.5450 - 10.6733
10.6458	10.5450 - 10.6733
10.5658	10.5450 - 10.6733
10.6167	10.5450 - 10.6733
10.5933	10.5450 - 10.6733
10.6	10.5450 - 10.6733
10.65	10.5450 - 10.6733
10.6504	10.5450 - 10.6733
10.6433	10.5450 - 10.6733
10.6296	10.5450 - 10.6733
10.5833	10.5450 - 10.6733
10.65	10.5450 - 10.6733
10.6662	10.5450 - 10.6733
10.55	10.5450 - 10.6733
10.605	10.5450 - 10.6733
10.6667	10.5450 - 10.6733
10.6375	10.5450 - 10.6733
10.5933	10.5450 - 10.6733
10.6167	10.5450 - 10.6733
10.5833	10.5450 - 10.6733
10.65	10.5450 - 10.6733
10.6342	10.5450 - 10.6733
10.6167	10.5450 - 10.6733
10.5858	10.5450 - 10.6733
10.55	10.5450 - 10.6733
10.67	10.5450 - 10.6733
10.6613	10.5450 - 10.6733
10.6333	10.5450 - 10.6733
10.575	10.5450 - 10.6733
10.5667	10.5450 - 10.6733
10.6008	10.5450 - 10.6733
10.5679	10.5450 - 10.6733
10.6479	10.5450 - 10.6733
10.5833	10.5450 - 10.6733
10.6	10.5450 - 10.6733
10.65	10.5450 - 10.6733
10.6692	10.5450 - 10.6733
10.6375	10.5450 - 10.6733
10.6433	10.5450 - 10.6733
10.6237	10.5450 - 10.6733
10.5596	10.5450 - 10.6733
10.5833	10.5450 - 10.6733
10.5667	10.5450 - 10.6733
10.6667	10.5450 - 10.6733
10.65	10.5450 - 10.6733
10.66	10.5450 - 10.6733
10.5917	10.5450 - 10.6733
10.55	10.5450 - 10.6733
10.5825	10.5450 - 10.6733
10.6483	10.5450 - 10.6733
10.6133	10.5450 - 10.6733
10.5563	10.5450 - 10.6733
10.6479	10.5450 - 10.6733
10.6083	10.5450 - 10.6733
10.65	10.5450 - 10.6733
10.63	10.5450 - 10.6733
10.5833	10.5450 - 10.6733
10.6133	10.5450 - 10.6733
10.5817	10.5450 - 10.6733
10.5869	10.5450 - 10.6733
10.5833	10.5450 - 10.6733
10.6167	10.5450 - 10.6733
10.6333	10.5450 - 10.6733
10.5808	10.5450 - 10.6733
10.56	10.5450 - 10.6733
10.6458	10.5450 - 10.6733
10.6333	10.5450 - 10.6733
10.6245	10.5450 - 10.6733
10.5746	10.5450 - 10.6733
10.5842	10.5450 - 10.6733
10.6608	10.5450 - 10.6733
10.5658	10.5450 - 10.6733
10.55	10.5450 - 10.6733
10.56	10.5450 - 10.6733
10.7333	10.6733 - 10.8017
10.8	10.6733 - 10.8017
10.7292	10.6733 - 10.8017
10.7621	10.6733 - 10.8017
10.7367	10.6733 - 10.8017
10.7912	10.6733 - 10.8017
10.7667	10.6733 - 10.8017
10.75	10.6733 - 10.8017
10.7429	10.6733 - 10.8017
10.7329	10.6733 - 10.8017
10.7667	10.6733 - 10.8017
10.7833	10.6733 - 10.8017
10.7833	10.6733 - 10.8017
10.7988	10.6733 - 10.8017
10.7438	10.6733 - 10.8017
10.75	10.6733 - 10.8017
10.7167	10.6733 - 10.8017
10.7287	10.6733 - 10.8017
10.7096	10.6733 - 10.8017
10.7008	10.6733 - 10.8017
10.745	10.6733 - 10.8017
10.7392	10.6733 - 10.8017
10.7167	10.6733 - 10.8017
10.7	10.6733 - 10.8017
10.6786	10.6733 - 10.8017
10.6958	10.6733 - 10.8017
10.69	10.6733 - 10.8017
10.786	10.6733 - 10.8017
10.6958	10.6733 - 10.8017
10.7167	10.6733 - 10.8017
10.7812	10.6733 - 10.8017
10.6833	10.6733 - 10.8017
10.7904	10.6733 - 10.8017
10.6933	10.6733 - 10.8017
10.7638	10.6733 - 10.8017
10.8	10.6733 - 10.8017
10.7454	10.6733 - 10.8017
10.7333	10.6733 - 10.8017
10.7679	10.6733 - 10.8017
10.7333	10.6733 - 10.8017
10.7	10.6733 - 10.8017
10.71	10.6733 - 10.8017
10.75	10.6733 - 10.8017
10.76	10.6733 - 10.8017
10.775	10.6733 - 10.8017
10.7712	10.6733 - 10.8017
10.725	10.6733 - 10.8017
10.7258	10.6733 - 10.8017
10.7833	10.6733 - 10.8017
10.7167	10.6733 - 10.8017
10.7833	10.6733 - 10.8017
10.7667	10.6733 - 10.8017
10.7417	10.6733 - 10.8017
10.7167	10.6733 - 10.8017
10.7992	10.6733 - 10.8017
10.8	10.6733 - 10.8017
10.75	10.6733 - 10.8017
10.7	10.6733 - 10.8017
10.7243	10.6733 - 10.8017
10.7171	10.6733 - 10.8017
10.6896	10.6733 - 10.8017
10.7213	10.6733 - 10.8017
10.75	10.6733 - 10.8017
10.75	10.6733 - 10.8017
10.7167	10.6733 - 10.8017
10.7608	10.6733 - 10.8017
10.6739	10.6733 - 10.8017
10.7192	10.6733 - 10.8017
10.7367	10.6733 - 10.8017
10.7833	10.6733 - 10.8017
10.7751	10.6733 - 10.8017
10.7611	10.6733 - 10.8017
10.7833	10.6733 - 10.8017
10.695	10.6733 - 10.8017
10.6921	10.6733 - 10.8017
10.7831	10.6733 - 10.8017
10.7483	10.6733 - 10.8017
10.7196	10.6733 - 10.8017
10.7833	10.6733 - 10.8017
10.7192	10.6733 - 10.8017
10.7175	10.6733 - 10.8017
10.7758	10.6733 - 10.8017
10.7	10.6733 - 10.8017
10.7833	10.6733 - 10.8017
10.75	10.6733 - 10.8017
10.7375	10.6733 - 10.8017
10.75	10.6733 - 10.8017
10.8267	10.8017 - 10.9300
10.9233	10.8017 - 10.9300
10.8133	10.8017 - 10.9300
10.8333	10.8017 - 10.9300
10.8083	10.8017 - 10.9300
10.8537	10.8017 - 10.9300
10.8883	10.8017 - 10.9300
10.9167	10.8017 - 10.9300
10.8187	10.8017 - 10.9300
10.8317	10.8017 - 10.9300
10.8292	10.8017 - 10.9300
10.9262	10.8017 - 10.9300
10.8817	10.8017 - 10.9300
10.9142	10.8017 - 10.9300
10.8562	10.8017 - 10.9300
10.8383	10.8017 - 10.9300
10.8713	10.8017 - 10.9300
10.8283	10.8017 - 10.9300
10.82	10.8017 - 10.9300
10.8983	10.8017 - 10.9300
10.9183	10.8017 - 10.9300
10.8333	10.8017 - 10.9300
10.8817	10.8017 - 10.9300
10.8125	10.8017 - 10.9300
10.9167	10.8017 - 10.9300
10.8667	10.8017 - 10.9300
10.9	10.8017 - 10.9300
10.8667	10.8017 - 10.9300
10.8475	10.8017 - 10.9300
10.8683	10.8017 - 10.9300
10.825	10.8017 - 10.9300
10.8833	10.8017 - 10.9300
10.85	10.8017 - 10.9300
10.8667	10.8017 - 10.9300
10.8167	10.8017 - 10.9300
10.89	10.8017 - 10.9300
10.8788	10.8017 - 10.9300
10.8867	10.8017 - 10.9300
10.8326	10.8017 - 10.9300
10.825	10.8017 - 10.9300
10.85	10.8017 - 10.9300
10.8354	10.8017 - 10.9300
10.8533	10.8017 - 10.9300
10.8392	10.8017 - 10.9300
10.865	10.8017 - 10.9300
10.8167	10.8017 - 10.9300
10.9167	10.8017 - 10.9300
10.9167	10.8017 - 10.9300
10.8383	10.8017 - 10.9300
10.8046	10.8017 - 10.9300
10.9067	10.8017 - 10.9300
10.825	10.8017 - 10.9300
10.9079	10.8017 - 10.9300
10.8075	10.8017 - 10.9300
10.8917	10.8017 - 10.9300
10.8771	10.8017 - 10.9300
10.8333	10.8017 - 10.9300
10.9021	10.8017 - 10.9300
10.8292	10.8017 - 10.9300
10.8167	10.8017 - 10.9300
10.893	10.8017 - 10.9300
10.9167	10.8017 - 10.9300
10.815	10.8017 - 10.9300
10.8811	10.8017 - 10.9300
10.8167	10.8017 - 10.9300
10.8392	10.8017 - 10.9300
10.9	10.8017 - 10.9300
10.8104	10.8017 - 10.9300
10.8167	10.8017 - 10.9300
10.8325	10.8017 - 10.9300
10.9	10.8017 - 10.9300
10.8033	10.8017 - 10.9300
10.8092	10.8017 - 10.9300
10.9167	10.8017 - 10.9300
10.9167	10.8017 - 10.9300
10.85	10.8017 - 10.9300
10.8617	10.8017 - 10.9300
11.0508	10.9300 - 11.0583
10.9667	10.9300 - 11.0583
10.9583	10.9300 - 11.0583
11	10.9300 - 11.0583
11.0233	10.9300 - 11.0583
11.03	10.9300 - 11.0583
11.0333	10.9300 - 11.0583
11	10.9300 - 11.0583
10.9408	10.9300 - 11.0583
10.95	10.9300 - 11.0583
11.05	10.9300 - 11.0583
11.05	10.9300 - 11.0583
10.9333	10.9300 - 11.0583
11	10.9300 - 11.0583
11	10.9300 - 11.0583
11	10.9300 - 11.0583
11	10.9300 - 11.0583
10.95	10.9300 - 11.0583
11.0492	10.9300 - 11.0583
11	10.9300 - 11.0583
11.0175	10.9300 - 11.0583
10.9833	10.9300 - 11.0583
10.9483	10.9300 - 11.0583
10.95	10.9300 - 11.0583
10.9625	10.9300 - 11.0583
10.96	10.9300 - 11.0583
10.9333	10.9300 - 11.0583
10.9917	10.9300 - 11.0583
11	10.9300 - 11.0583
10.9948	10.9300 - 11.0583
10.9667	10.9300 - 11.0583
11	10.9300 - 11.0583
11	10.9300 - 11.0583
11	10.9300 - 11.0583
11.0167	10.9300 - 11.0583
10.9731	10.9300 - 11.0583
10.965	10.9300 - 11.0583
10.985	10.9300 - 11.0583
11.0028	10.9300 - 11.0583
10.9867	10.9300 - 11.0583
11	10.9300 - 11.0583
11	10.9300 - 11.0583
11.0456	10.9300 - 11.0583
11.0117	10.9300 - 11.0583
10.9488	10.9300 - 11.0583
10.95	10.9300 - 11.0583
10.9667	10.9300 - 11.0583
11	10.9300 - 11.0583
11.0494	10.9300 - 11.0583
11	10.9300 - 11.0583
10.9771	10.9300 - 11.0583
10.9833	10.9300 - 11.0583
11	10.9300 - 11.0583
11.0167	10.9300 - 11.0583
11.0475	10.9300 - 11.0583
10.9718	10.9300 - 11.0583
10.95	10.9300 - 11.0583
11	10.9300 - 11.0583
10.9833	10.9300 - 11.0583
11.0521	10.9300 - 11.0583
11	10.9300 - 11.0583
10.9353	10.9300 - 11.0583
11	10.9300 - 11.0583
11.0396	10.9300 - 11.0583
10.9306	10.9300 - 11.0583
11.0042	10.9300 - 11.0583
10.9833	10.9300 - 11.0583
11	10.9300 - 11.0583
10.9667	10.9300 - 11.0583
11.03	10.9300 - 11.0583
11.0567	10.9300 - 11.0583
10.9442	10.9300 - 11.0583
11.03	10.9300 - 11.0583
10.9675	10.9300 - 11.0583
11.0234	10.9300 - 11.0583
10.96	10.9300 - 11.0583
11.0563	10.9300 - 11.0583
11.0167	10.9300 - 11.0583
10.9917	10.9300 - 11.0583
11.0208	10.9300 - 11.0583
11	10.9300 - 11.0583
11	10.9300 - 11.0583
11	10.9300 - 11.0583
11.0022	10.9300 - 11.0583
11.1642	11.0583 - 11.1867
11.1358	11.0583 - 11.1867
11.1283	11.0583 - 11.1867
11.0617	11.0583 - 11.1867
11.0646	11.0583 - 11.1867
11.1573	11.0583 - 11.1867
11.1037	11.0583 - 11.1867
11.1333	11.0583 - 11.1867
11.095	11.0583 - 11.1867
11.083	11.0583 - 11.1867
11.1	11.0583 - 11.1867
11.0708	11.0583 - 11.1867
11.1083	11.0583 - 11.1867
11.1333	11.0583 - 11.1867
11.1471	11.0583 - 11.1867
11.1208	11.0583 - 11.1867
11.1167	11.0583 - 11.1867
11.101	11.0583 - 11.1867
11.1378	11.0583 - 11.1867
11.1467	11.0583 - 11.1867
11.0833	11.0583 - 11.1867
11.1667	11.0583 - 11.1867
11.175	11.0583 - 11.1867
11.0667	11.0583 - 11.1867
11.0975	11.0583 - 11.1867
11.1458	11.0583 - 11.1867
11.1619	11.0583 - 11.1867
11.0938	11.0583 - 11.1867
11.1533	11.0583 - 11.1867
11.0667	11.0583 - 11.1867
11.1217	11.0583 - 11.1867
11.0864	11.0583 - 11.1867
11.0833	11.0583 - 11.1867
11.1687	11.0583 - 11.1867
11.1825	11.0583 - 11.1867
11.1011	11.0583 - 11.1867
11.0917	11.0583 - 11.1867
11.075	11.0583 - 11.1867
11.0925	11.0583 - 11.1867
11.0667	11.0583 - 11.1867
11.1	11.0583 - 11.1867
11.1562	11.0583 - 11.1867
11.1833	11.0583 - 11.1867
11.1013	11.0583 - 11.1867
11.1125	11.0583 - 11.1867
11.1167	11.0583 - 11.1867
11.1604	11.0583 - 11.1867
11.0808	11.0583 - 11.1867
11.0667	11.0583 - 11.1867
11.0667	11.0583 - 11.1867
11.1771	11.0583 - 11.1867
11.0587	11.0583 - 11.1867
11.1075	11.0583 - 11.1867
11.0833	11.0583 - 11.1867
11.12	11.0583 - 11.1867
11.0967	11.0583 - 11.1867
11.1817	11.0583 - 11.1867
11.1387	11.0583 - 11.1867
11.1833	11.0583 - 11.1867
11.0817	11.0583 - 11.1867
11.1333	11.0583 - 11.1867
11.1833	11.0583 - 11.1867
11.1667	11.0583 - 11.1867
11.1067	11.0583 - 11.1867
11.1	11.0583 - 11.1867
11.0667	11.0583 - 11.1867
11.2196	11.1867 - 11.3150
11.2867	11.1867 - 11.3150
11.25	11.1867 - 11.3150
11.3033	11.1867 - 11.3150
11.25	11.1867 - 11.3150
11.25	11.1867 - 11.3150
11.2067	11.1867 - 11.3150
11.1958	11.1867 - 11.3150
11.2175	11.1867 - 11.3150
11.3121	11.1867 - 11.3150
11.2375	11.1867 - 11.3150
11.3	11.1867 - 11.3150
11.2667	11.1867 - 11.3150
11.2833	11.1867 - 11.3150
11.2422	11.1867 - 11.3150
11.2333	11.1867 - 11.3150
11.2167	11.1867 - 11.3150
11.25	11.1867 - 11.3150
11.2833	11.1867 - 11.3150
11.25	11.1867 - 11.3150
11.2667	11.1867 - 11.3150
11.2263	11.1867 - 11.3150
11.2667	11.1867 - 11.3150
11.3117	11.1867 - 11.3150
11.3	11.1867 - 11.3150
11.25	11.1867 - 11.3150
11.2646	11.1867 - 11.3150
11.195	11.1867 - 11.3150
11.2475	11.1867 - 11.3150
11.25	11.1867 - 11.3150
11.1992	11.1867 - 11.3150
11.2717	11.1867 - 11.3150
11.2667	11.1867 - 11.3150
11.2717	11.1867 - 11.3150
11.2788	11.1867 - 11.3150
11.1904	11.1867 - 11.3150
11.3	11.1867 - 11.3150
11.2333	11.1867 - 11.3150
11.2858	11.1867 - 11.3150
11.2667	11.1867 - 11.3150
11.205	11.1867 - 11.3150
11.1967	11.1867 - 11.3150
11.2225	11.1867 - 11.3150
11.2	11.1867 - 11.3150
11.2333	11.1867 - 11.3150
11.2667	11.1867 - 11.3150
11.2833	11.1867 - 11.3150
11.1966	11.1867 - 11.3150
11.2462	11.1867 - 11.3150
11.2	11.1867 - 11.3150
11.28	11.1867 - 11.3150
11.2104	11.1867 - 11.3150
11.2354	11.1867 - 11.3150
11.25	11.1867 - 11.3150
11.2396	11.1867 - 11.3150
11.2704	11.1867 - 11.3150
11.2238	11.1867 - 11.3150
11.2283	11.1867 - 11.3150
11.2646	11.1867 - 11.3150
11.2204	11.1867 - 11.3150
11.1896	11.1867 - 11.3150
11.23	11.1867 - 11.3150
11.2562	11.1867 - 11.3150
11.2875	11.1867 - 11.3150
11.2183	11.1867 - 11.3150
11.215	11.1867 - 11.3150
11.3092	11.1867 - 11.3150
11.3533	11.3150 - 11.4433
11.4167	11.3150 - 11.4433
11.3246	11.3150 - 11.4433
11.3559	11.3150 - 11.4433
11.3667	11.3150 - 11.4433
11.3387	11.3150 - 11.4433
11.35	11.3150 - 11.4433
11.3183	11.3150 - 11.4433
11.39	11.3150 - 11.4433
11.4083	11.3150 - 11.4433
11.3667	11.3150 - 11.4433
11.3167	11.3150 - 11.4433
11.4062	11.3150 - 11.4433
11.39	11.3150 - 11.4433
11.3513	11.3150 - 11.4433
11.4167	11.3150 - 11.4433
11.4425	11.3150 - 11.4433
11.4	11.3150 - 11.4433
11.3333	11.3150 - 11.4433
11.345	11.3150 - 11.4433
11.3167	11.3150 - 11.4433
11.3446	11.3150 - 11.4433
11.32	11.3150 - 11.4433
11.37	11.3150 - 11.4433
11.3167	11.3150 - 11.4433
11.4	11.3150 - 11.4433
11.35	11.3150 - 11.4433
11.35	11.3150 - 11.4433
11.3833	11.3150 - 11.4433
11.33	11.3150 - 11.4433
11.4077	11.3150 - 11.4433
11.3833	11.3150 - 11.4433
11.4325	11.3150 - 11.4433
11.3333	11.3150 - 11.4433
11.3667	11.3150 - 11.4433
11.3333	11.3150 - 11.4433
11.3688	11.3150 - 11.4433
11.3229	11.3150 - 11.4433
11.4117	11.3150 - 11.4433
11.4167	11.3150 - 11.4433
11.3833	11.3150 - 11.4433
11.3333	11.3150 - 11.4433
11.3604	11.3150 - 11.4433
11.3171	11.3150 - 11.4433
11.3217	11.3150 - 11.4433
11.33	11.3150 - 11.4433
11.35	11.3150 - 11.4433
11.5167	11.4433 - 11.5717
11.525	11.4433 - 11.5717
11.4833	11.4433 - 11.5717
11.4733	11.4433 - 11.5717
11.5542	11.4433 - 11.5717
11.5	11.4433 - 11.5717
11.4667	11.4433 - 11.5717
11.4704	11.4433 - 11.5717
11.4792	11.4433 - 11.5717
11.5196	11.4433 - 11.5717
11.5333	11.4433 - 11.5717
11.49	11.4433 - 11.5717
11.5167	11.4433 - 11.5717
11.52	11.4433 - 11.5717
11.5217	11.4433 - 11.5717
11.5074	11.4433 - 11.5717
11.5119	11.4433 - 11.5717
11.5333	11.4433 - 11.5717
11.5	11.4433 - 11.5717
11.4833	11.4433 - 11.5717
11.4575	11.4433 - 11.5717
11.5454	11.4433 - 11.5717
11.5709	11.4433 - 11.5717
11.4474	11.4433 - 11.5717
11.5417	11.4433 - 11.5717
11.45	11.4433 - 11.5717
11.5	11.4433 - 11.5717
11.5	11.4433 - 11.5717
11.4875	11.4433 - 11.5717
11.5146	11.4433 - 11.5717
11.5471	11.4433 - 11.5717
11.4467	11.4433 - 11.5717
11.5354	11.4433 - 11.5717
11.455	11.4433 - 11.5717
11.56	11.4433 - 11.5717
11.4808	11.4433 - 11.5717
11.5	11.4433 - 11.5717
11.5325	11.4433 - 11.5717
11.5282	11.4433 - 11.5717
11.4833	11.4433 - 11.5717
11.5625	11.4433 - 11.5717
11.5048	11.4433 - 11.5717
11.5658	11.4433 - 11.5717
11.4967	11.4433 - 11.5717
11.5417	11.4433 - 11.5717
11.4667	11.4433 - 11.5717
11.5	11.4433 - 11.5717
11.45	11.4433 - 11.5717
11.5	11.4433 - 11.5717
11.5071	11.4433 - 11.5717
11.5242	11.4433 - 11.5717
11.4646	11.4433 - 11.5717
11.4833	11.4433 - 11.5717
11.5667	11.4433 - 11.5717
11.6642	11.5717 - 11.7000
11.6292	11.5717 - 11.7000
11.6	11.5717 - 11.7000
11.65	11.5717 - 11.7000
11.6167	11.5717 - 11.7000
11.665	11.5717 - 11.7000
11.6167	11.5717 - 11.7000
11.5729	11.5717 - 11.7000
11.6933	11.5717 - 11.7000
11.6896	11.5717 - 11.7000
11.6667	11.5717 - 11.7000
11.6667	11.5717 - 11.7000
11.6058	11.5717 - 11.7000
11.6078	11.5717 - 11.7000
11.6167	11.5717 - 11.7000
11.696	11.5717 - 11.7000
11.6667	11.5717 - 11.7000
11.6354	11.5717 - 11.7000
11.6833	11.5717 - 11.7000
11.5833	11.5717 - 11.7000
11.6958	11.5717 - 11.7000
11.6167	11.5717 - 11.7000
11.6667	11.5717 - 11.7000
11.65	11.5717 - 11.7000
11.6667	11.5717 - 11.7000
11.65	11.5717 - 11.7000
11.6025	11.5717 - 11.7000
11.65	11.5717 - 11.7000
11.59	11.5717 - 11.7000
11.5917	11.5717 - 11.7000
11.6804	11.5717 - 11.7000
11.7467	11.7000 - 11.8283
11.8208	11.7000 - 11.8283
11.8208	11.7000 - 11.8283
11.82	11.7000 - 11.8283
11.7758	11.7000 - 11.8283
11.7119	11.7000 - 11.8283
11.75	11.7000 - 11.8283
11.7233	11.7000 - 11.8283
11.7333	11.7000 - 11.8283
11.7922	11.7000 - 11.8283
11.7917	11.7000 - 11.8283
11.7308	11.7000 - 11.8283
11.8167	11.7000 - 11.8283
11.7667	11.7000 - 11.8283
11.8042	11.7000 - 11.8283
11.8108	11.7000 - 11.8283
11.8208	11.7000 - 11.8283
11.8238	11.7000 - 11.8283
11.7453	11.7000 - 11.8283
11.7567	11.7000 - 11.8283
11.7925	11.7000 - 11.8283
11.81	11.7000 - 11.8283
11.8167	11.7000 - 11.8283
11.745	11.7000 - 11.8283
11.7833	11.7000 - 11.8283
11.79	11.7000 - 11.8283
11.7398	11.7000 - 11.8283
11.7167	11.7000 - 11.8283
11.7833	11.7000 - 11.8283
11.795	11.7000 - 11.8283
11.8167	11.7000 - 11.8283
11.78	11.7000 - 11.8283
11.75	11.7000 - 11.8283
11.7104	11.7000 - 11.8283
11.75	11.7000 - 11.8283
11.8012	11.7000 - 11.8283
11.7308	11.7000 - 11.8283
11.8	11.7000 - 11.8283
11.885	11.8283 - 11.9567
11.905	11.8283 - 11.9567
11.8667	11.8283 - 11.9567
11.8867	11.8283 - 11.9567
11.9	11.8283 - 11.9567
11.9062	11.8283 - 11.9567
11.925	11.8283 - 11.9567
11.8533	11.8283 - 11.9567
11.9056	11.8283 - 11.9567
11.8333	11.8283 - 11.9567
11.875	11.8283 - 11.9567
11.8942	11.8283 - 11.9567
11.9121	11.8283 - 11.9567
11.9437	11.8283 - 11.9567
11.9	11.8283 - 11.9567
11.8667	11.8283 - 11.9567
11.9542	11.8283 - 11.9567
11.9506	11.8283 - 11.9567
11.8433	11.8283 - 11.9567
11.9171	11.8283 - 11.9567
11.9333	11.8283 - 11.9567
11.9333	11.8283 - 11.9567
11.8442	11.8283 - 11.9567
11.9296	11.8283 - 11.9567
11.8333	11.8283 - 11.9567
11.935	11.8283 - 11.9567
11.8292	11.8283 - 11.9567
11.8292	11.8283 - 11.9567
11.8667	11.8283 - 11.9567
11.8642	11.8283 - 11.9567
11.8837	11.8283 - 11.9567
11.9417	11.8283 - 11.9567
11.9388	11.8283 - 11.9567
11.9	11.8283 - 11.9567
11.855	11.8283 - 11.9567
11.8294	11.8283 - 11.9567
11.9458	11.8283 - 11.9567
11.8617	11.8283 - 11.9567
11.8908	11.8283 - 11.9567
11.8667	11.8283 - 11.9567
12.0696	11.9567 - 12.0850
12.0817	11.9567 - 12.0850
12	11.9567 - 12.0850
11.9833	11.9567 - 12.0850
12.0228	11.9567 - 12.0850
12.0354	11.9567 - 12.0850
11.9833	11.9567 - 12.0850
12	11.9567 - 12.0850
12.05	11.9567 - 12.0850
12.0392	11.9567 - 12.0850
11.9833	11.9567 - 12.0850
12	11.9567 - 12.0850
12.0517	11.9567 - 12.0850
12.0167	11.9567 - 12.0850
12.025	11.9567 - 12.0850
11.9637	11.9567 - 12.0850
12.075	11.9567 - 12.0850
12.0167	11.9567 - 12.0850
11.9833	11.9567 - 12.0850
12.02	11.9567 - 12.0850
12.0683	11.9567 - 12.0850
12.0667	11.9567 - 12.0850
12.0833	11.9567 - 12.0850
12.05	11.9567 - 12.0850
11.9667	11.9567 - 12.0850
12.0017	11.9567 - 12.0850
12.0013	11.9567 - 12.0850
12.05	11.9567 - 12.0850
11.9667	11.9567 - 12.0850
12.0167	11.9567 - 12.0850
11.9583	11.9567 - 12.0850
12.0829	11.9567 - 12.0850
12.015	11.9567 - 12.0850
12	11.9567 - 12.0850
12.0333	11.9567 - 12.0850
11.9833	11.9567 - 12.0850
11.9647	11.9567 - 12.0850
12.0292	11.9567 - 12.0850
12.0167	11.9567 - 12.0850
12	11.9567 - 12.0850
12.0133	11.9567 - 12.0850
11.9825	11.9567 - 12.0850
12.025	11.9567 - 12.0850
11.9663	11.9567 - 12.0850
12.0625	11.9567 - 12.0850
12.0833	11.9567 - 12.0850
12.0167	11.9567 - 12.0850
12.0167	11.9567 - 12.0850
12	11.9567 - 12.0850
12.0083	11.9567 - 12.0850
11.9667	11.9567 - 12.0850
11.9742	11.9567 - 12.0850
12.0333	11.9567 - 12.0850
12.0375	11.9567 - 12.0850
12.0254	11.9567 - 12.0850
12	11.9567 - 12.0850
12	11.9567 - 12.0850
11.9742	11.9567 - 12.0850
12	11.9567 - 12.0850
11.9833	11.9567 - 12.0850
12.1958	12.0850 - 12.2133
12.1	12.0850 - 12.2133
12.0979	12.0850 - 12.2133
12.1613	12.0850 - 12.2133
12.1125	12.0850 - 12.2133
12.1458	12.0850 - 12.2133
12.1333	12.0850 - 12.2133
12.15	12.0850 - 12.2133
12.1066	12.0850 - 12.2133
12.1738	12.0850 - 12.2133
12.1271	12.0850 - 12.2133
12.1833	12.0850 - 12.2133
12.1233	12.0850 - 12.2133
12.1067	12.0850 - 12.2133
12.1675	12.0850 - 12.2133
12.1167	12.0850 - 12.2133
12.1833	12.0850 - 12.2133
12.1	12.0850 - 12.2133
12.1667	12.0850 - 12.2133
12.1883	12.0850 - 12.2133
12.1167	12.0850 - 12.2133
12.0896	12.0850 - 12.2133
12.199	12.0850 - 12.2133
12.1667	12.0850 - 12.2133
12.1558	12.0850 - 12.2133
12.1667	12.0850 - 12.2133
12.2125	12.0850 - 12.2133
12.2	12.0850 - 12.2133
12.1667	12.0850 - 12.2133
12.1	12.0850 - 12.2133
12.1367	12.0850 - 12.2133
12.2167	12.2133 - 12.3417
12.2767	12.2133 - 12.3417
12.2867	12.2133 - 12.3417
12.2896	12.2133 - 12.3417
12.3	12.2133 - 12.3417
12.2529	12.2133 - 12.3417
12.2292	12.2133 - 12.3417
12.3167	12.2133 - 12.3417
12.3356	12.2133 - 12.3417
12.2667	12.2133 - 12.3417
12.25	12.2133 - 12.3417
12.2292	12.2133 - 12.3417
12.3208	12.2133 - 12.3417
12.2863	12.2133 - 12.3417
12.2167	12.2133 - 12.3417
12.2392	12.2133 - 12.3417
12.25	12.2133 - 12.3417
12.2573	12.2133 - 12.3417
12.2581	12.2133 - 12.3417
12.2167	12.2133 - 12.3417
12.2667	12.2133 - 12.3417
12.2833	12.2133 - 12.3417
12.265	12.2133 - 12.3417
12.3833	12.3417 - 12.4700
12.43	12.3417 - 12.4700
12.3429	12.3417 - 12.4700
12.4333	12.3417 - 12.4700
12.3667	12.3417 - 12.4700
12.3966	12.3417 - 12.4700
12.3422	12.3417 - 12.4700
12.3833	12.3417 - 12.4700
12.4667	12.3417 - 12.4700
12.45	12.3417 - 12.4700
12.3772	12.3417 - 12.4700
12.4125	12.3417 - 12.4700
12.4138	12.3417 - 12.4700
12.35	12.3417 - 12.4700
12.5122	12.4700 - 12.5983
12.5	12.4700 - 12.5983
12.5	12.4700 - 12.5983
12.5	12.4700 - 12.5983
12.4854	12.4700 - 12.5983
12.4717	12.4700 - 12.5983
12.5733	12.4700 - 12.5983
12.5	12.4700 - 12.5983
12.4742	12.4700 - 12.5983
12.5792	12.4700 - 12.5983
12.5667	12.4700 - 12.5983
12.55	12.4700 - 12.5983
12.5	12.4700 - 12.5983
12.6333	12.5983 - 12.7267
12.6167	12.5983 - 12.7267
12.6833	12.5983 - 12.7267
12.6354	12.5983 - 12.7267
12.6188	12.5983 - 12.7267
12.7182	12.5983 - 12.7267
12.6467	12.5983 - 12.7267
12.7167	12.5983 - 12.7267
12.6667	12.5983 - 12.7267
12.6969	12.5983 - 12.7267
12.65	12.5983 - 12.7267
12.8321	12.7267 - 12.8550
12.7833	12.7267 - 12.8550
12.85	12.7267 - 12.8550
12.7779	12.7267 - 12.8550
12.8373	12.7267 - 12.8550
12.7333	12.7267 - 12.8550
12.8167	12.7267 - 12.8550
12.8333	12.7267 - 12.8550
12.7958	12.7267 - 12.8550
12.9521	12.8550 - 12.9833
12.9245	12.8550 - 12.9833
12.9333	12.8550 - 12.9833
12.8958	12.8550 - 12.9833
12.86	12.8550 - 12.9833
12.9483	12.8550 - 12.9833
12.8667	12.8550 - 12.9833
12.8708	12.8550 - 12.9833
12.9454	12.8550 - 12.9833
12.8725	12.8550 - 12.9833
13.0167	12.9833 - 13.1117
13.0361	12.9833 - 13.1117
13.0199	12.9833 - 13.1117
13.0908	12.9833 - 13.1117
13.0117	12.9833 - 13.1117
13.0667	12.9833 - 13.1117
13.0167	12.9833 - 13.1117
13.0125	12.9833 - 13.1117
13.15	13.1117 - 13.2400
13.1167	13.1117 - 13.2400
13.1833	13.1117 - 13.2400
13.1158	13.1117 - 13.2400
13.1687	13.1117 - 13.2400
13.1833	13.1117 - 13.2400
13.325	13.2400 - 13.3683
13.3592	13.2400 - 13.3683
13.2483	13.2400 - 13.3683
13.3192	13.2400 - 13.3683
13.3683	13.3683 - 13.4967
13.4375	13.3683 - 13.4967
13.505	13.4967 - 13.6250
13.5292	13.4967 - 13.6250
13.6333	13.6250 - 13.7533
13.6531	13.6250 - 13.7533
13.7083	13.6250 - 13.7533
13.6967	13.6250 - 13.7533
13.6992	13.6250 - 13.7533
13.7396	13.6250 - 13.7533
13.632	13.6250 - 13.7533
13.85	13.7533 - 13.8817
13.9167	13.8817 - 14.0100
13.9775	13.8817 - 14.0100
14.1037	14.0100 - 14.1383
14.25	14.1383 - 14.2667
14.2578	14.1383 - 14.2667
14.1758	14.1383 - 14.2667
14.3432	14.2667 - 14.3950
14.8725	14.7800 - 14.9083
18.1167	17.9883 - 18.1167
4.0625	4.0000 - 4.1283
4.05	4.0000 - 4.1283
4	4.0000 - 4.1283
4	4.0000 - 4.1283
4.01667	4.0000 - 4.1283
4.08333	4.0000 - 4.1283
4.12667	4.0000 - 4.1283
4.05375	4.0000 - 4.1283
4.06667	4.0000 - 4.1283
4.01667	4.0000 - 4.1283
4.05417	4.0000 - 4.1283
4.03333	4.0000 - 4.1283
4.06333	4.0000 - 4.1283
4.06667	4.0000 - 4.1283
4.12333	4.0000 - 4.1283
4.05861	4.0000 - 4.1283
4.02375	4.0000 - 4.1283
4.00583	4.0000 - 4.1283
4	4.0000 - 4.1283
4.11208	4.0000 - 4.1283
4	4.0000 - 4.1283
4.01667	4.0000 - 4.1283
4.06667	4.0000 - 4.1283
4.08333	4.0000 - 4.1283
4.05	4.0000 - 4.1283
4.04417	4.0000 - 4.1283
4.11833	4.0000 - 4.1283
4	4.0000 - 4.1283
4.08333	4.0000 - 4.1283
4.09217	4.0000 - 4.1283
4.03333	4.0000 - 4.1283
4.05042	4.0000 - 4.1283
4.11361	4.0000 - 4.1283
4.25	4.1283 - 4.2567
4.15056	4.1283 - 4.2567
4.14167	4.1283 - 4.2567
4.25644	4.1283 - 4.2567
4.25625	4.1283 - 4.2567
4.14292	4.1283 - 4.2567
4.14342	4.1283 - 4.2567
4.185	4.1283 - 4.2567
4.16667	4.1283 - 4.2567
4.2	4.1283 - 4.2567
4.23333	4.1283 - 4.2567
4.22958	4.1283 - 4.2567
4.24375	4.1283 - 4.2567
4.21667	4.1283 - 4.2567
4.19	4.1283 - 4.2567
4.12917	4.1283 - 4.2567
4.21667	4.1283 - 4.2567
4.23083	4.1283 - 4.2567
4.195	4.1283 - 4.2567
4.13083	4.1283 - 4.2567
4.21992	4.1283 - 4.2567
4.20125	4.1283 - 4.2567
4.165	4.1283 - 4.2567
4.2	4.1283 - 4.2567
4.23333	4.1283 - 4.2567
4.21167	4.1283 - 4.2567
4.1725	4.1283 - 4.2567
4.16667	4.1283 - 4.2567
4.135	4.1283 - 4.2567
4.24833	4.1283 - 4.2567
4.20667	4.1283 - 4.2567
4.2234	4.1283 - 4.2567
4.19083	4.1283 - 4.2567
4.25167	4.1283 - 4.2567
4.1325	4.1283 - 4.2567
4.25	4.1283 - 4.2567
4.24167	4.1283 - 4.2567
4.25417	4.1283 - 4.2567
4.32458	4.2567 - 4.3850
4.25833	4.2567 - 4.3850
4.29333	4.2567 - 4.3850
4.275	4.2567 - 4.3850
4.38266	4.2567 - 4.3850
4.35768	4.2567 - 4.3850
4.33215	4.2567 - 4.3850
4.33167	4.2567 - 4.3850
4.28333	4.2567 - 4.3850
4.33667	4.2567 - 4.3850
4.3	4.2567 - 4.3850
4.30583	4.2567 - 4.3850
4.33708	4.2567 - 4.3850
4.2975	4.2567 - 4.3850
4.36667	4.2567 - 4.3850
4.30121	4.2567 - 4.3850
4.26	4.2567 - 4.3850
4.38417	4.2567 - 4.3850
4.36667	4.2567 - 4.3850
4.29583	4.2567 - 4.3850
4.29	4.2567 - 4.3850
4.27833	4.2567 - 4.3850
4.29542	4.2567 - 4.3850
4.33667	4.2567 - 4.3850
4.31292	4.2567 - 4.3850
4.26667	4.2567 - 4.3850
4.295	4.2567 - 4.3850
4.3125	4.2567 - 4.3850
4.32875	4.2567 - 4.3850
4.38333	4.2567 - 4.3850
4.29167	4.2567 - 4.3850
4.37125	4.2567 - 4.3850
4.35221	4.2567 - 4.3850
4.33333	4.2567 - 4.3850
4.3025	4.2567 - 4.3850
4.31917	4.2567 - 4.3850
4.285	4.2567 - 4.3850
4.3	4.2567 - 4.3850
4.36625	4.2567 - 4.3850
4.3	4.2567 - 4.3850
4.35	4.2567 - 4.3850
4.36	4.2567 - 4.3850
4.38333	4.2567 - 4.3850
4.5	4.3850 - 4.5133
4.49333	4.3850 - 4.5133
4.4	4.3850 - 4.5133
4.45333	4.3850 - 4.5133
4.49708	4.3850 - 4.5133
4.46667	4.3850 - 4.5133
4.43667	4.3850 - 4.5133
4.48667	4.3850 - 4.5133
4.44	4.3850 - 4.5133
4.45875	4.3850 - 4.5133
4.48333	4.3850 - 4.5133
4.41667	4.3850 - 4.5133
4.46667	4.3850 - 4.5133
4.415	4.3850 - 4.5133
4.45	4.3850 - 4.5133
4.50507	4.3850 - 4.5133
4.46667	4.3850 - 4.5133
4.5	4.3850 - 4.5133
4.49375	4.3850 - 4.5133
4.39167	4.3850 - 4.5133
4.41167	4.3850 - 4.5133
4.50083	4.3850 - 4.5133
4.40222	4.3850 - 4.5133
4.435	4.3850 - 4.5133
4.50167	4.3850 - 4.5133
4.45	4.3850 - 4.5133
4.48042	4.3850 - 4.5133
4.43333	4.3850 - 4.5133
4.44583	4.3850 - 4.5133
4.46833	4.3850 - 4.5133
4.40708	4.3850 - 4.5133
4.39375	4.3850 - 4.5133
4.5	4.3850 - 4.5133
4.43333	4.3850 - 4.5133
4.43333	4.3850 - 4.5133
4.5	4.3850 - 4.5133
4.48	4.3850 - 4.5133
4.51125	4.3850 - 4.5133
4.4175	4.3850 - 4.5133
4.46667	4.3850 - 4.5133
4.4075	4.3850 - 4.5133
4.47875	4.3850 - 4.5133
4.4	4.3850 - 4.5133
4.42667	4.3850 - 4.5133
4.46944	4.3850 - 4.5133
4.5	4.3850 - 4.5133
4.5	4.3850 - 4.5133
4.41042	4.3850 - 4.5133
4.44458	4.3850 - 4.5133
4.3925	4.3850 - 4.5133
4.41667	4.3850 - 4.5133
4.47	4.3850 - 4.5133
4.5	4.3850 - 4.5133
4.39417	4.3850 - 4.5133
4.48958	4.3850 - 4.5133
4.40167	4.3850 - 4.5133
4.49583	4.3850 - 4.5133
4.445	4.3850 - 4.5133
4.6	4.5133 - 4.6417
4.53333	4.5133 - 4.6417
4.59625	4.5133 - 4.6417
4.51667	4.5133 - 4.6417
4.6	4.5133 - 4.6417
4.62414	4.5133 - 4.6417
4.55	4.5133 - 4.6417
4.61667	4.5133 - 4.6417
4.55868	4.5133 - 4.6417
4.59792	4.5133 - 4.6417
4.58833	4.5133 - 4.6417
4.64166	4.5133 - 4.6417
4.58474	4.5133 - 4.6417
4.62792	4.5133 - 4.6417
4.6	4.5133 - 4.6417
4.58333	4.5133 - 4.6417
4.58333	4.5133 - 4.6417
4.62497	4.5133 - 4.6417
4.6325	4.5133 - 4.6417
4.59333	4.5133 - 4.6417
4.58458	4.5133 - 4.6417
4.545	4.5133 - 4.6417
4.58333	4.5133 - 4.6417
4.61385	4.5133 - 4.6417
4.52625	4.5133 - 4.6417
4.635	4.5133 - 4.6417
4.52125	4.5133 - 4.6417
4.58333	4.5133 - 4.6417
4.5875	4.5133 - 4.6417
4.625	4.5133 - 4.6417
4.61667	4.5133 - 4.6417
4.53333	4.5133 - 4.6417
4.51466	4.5133 - 4.6417
4.63042	4.5133 - 4.6417
4.64	4.5133 - 4.6417
4.57917	4.5133 - 4.6417
4.58333	4.5133 - 4.6417
4.53333	4.5133 - 4.6417
4.58333	4.5133 - 4.6417
4.55625	4.5133 - 4.6417
4.56667	4.5133 - 4.6417
4.55875	4.5133 - 4.6417
4.56667	4.5133 - 4.6417
4.61208	4.5133 - 4.6417
4.63417	4.5133 - 4.6417
4.52942	4.5133 - 4.6417
4.59	4.5133 - 4.6417
4.6225	4.5133 - 4.6417
4.56667	4.5133 - 4.6417
4.56333	4.5133 - 4.6417
4.56701	4.5133 - 4.6417
4.55	4.5133 - 4.6417
4.60667	4.5133 - 4.6417
4.54333	4.5133 - 4.6417
4.62917	4.5133 - 4.6417
4.53333	4.5133 - 4.6417
4.52875	4.5133 - 4.6417
4.63625	4.5133 - 4.6417
4.54333	4.5133 - 4.6417
4.55333	4.5133 - 4.6417
4.52417	4.5133 - 4.6417
4.60958	4.5133 - 4.6417
4.51667	4.5133 - 4.6417
4.63	4.5133 - 4.6417
4.55667	4.5133 - 4.6417
4.625	4.5133 - 4.6417
4.56667	4.5133 - 4.6417
4.52847	4.5133 - 4.6417
4.61125	4.5133 - 4.6417
4.6	4.5133 - 4.6417
4.54167	4.5133 - 4.6417
4.55875	4.5133 - 4.6417
4.54833	4.5133 - 4.6417
4.60153	4.5133 - 4.6417
4.55417	4.5133 - 4.6417
4.53407	4.5133 - 4.6417
4.54083	4.5133 - 4.6417
4.51667	4.5133 - 4.6417
4.58333	4.5133 - 4.6417
4.62917	4.5133 - 4.6417
4.51625	4.5133 - 4.6417
4.54292	4.5133 - 4.6417
4.55	4.5133 - 4.6417
4.53292	4.5133 - 4.6417
4.54667	4.5133 - 4.6417
4.58833	4.5133 - 4.6417
4.62833	4.5133 - 4.6417
4.63389	4.5133 - 4.6417
4.7	4.6417 - 4.7700
4.71542	4.6417 - 4.7700
4.67163	4.6417 - 4.7700
4.72667	4.6417 - 4.7700
4.72	4.6417 - 4.7700
4.67804	4.6417 - 4.7700
4.71125	4.6417 - 4.7700
4.69708	4.6417 - 4.7700
4.75833	4.6417 - 4.7700
4.7	4.6417 - 4.7700
4.69167	4.6417 - 4.7700
4.76125	4.6417 - 4.7700
4.72125	4.6417 - 4.7700
4.76667	4.6417 - 4.7700
4.68333	4.6417 - 4.7700
4.72708	4.6417 - 4.7700
4.73333	4.6417 - 4.7700
4.75083	4.6417 - 4.7700
4.74958	4.6417 - 4.7700
4.72333	4.6417 - 4.7700
4.68958	4.6417 - 4.7700
4.70715	4.6417 - 4.7700
4.75	4.6417 - 4.7700
4.65458	4.6417 - 4.7700
4.65375	4.6417 - 4.7700
4.66667	4.6417 - 4.7700
4.64583	4.6417 - 4.7700
4.71667	4.6417 - 4.7700
4.75502	4.6417 - 4.7700
4.65	4.6417 - 4.7700
4.76458	4.6417 - 4.7700
4.72667	4.6417 - 4.7700
4.68667	4.6417 - 4.7700
4.71199	4.6417 - 4.7700
4.72417	4.6417 - 4.7700
4.68667	4.6417 - 4.7700
4.64167	4.6417 - 4.7700
4.76177	4.6417 - 4.7700
4.73542	4.6417 - 4.7700
4.72625	4.6417 - 4.7700
4.75292	4.6417 - 4.7700
4.74833	4.6417 - 4.7700
4.71625	4.6417 - 4.7700
4.75	4.6417 - 4.7700
4.64315	4.6417 - 4.7700
4.69417	4.6417 - 4.7700
4.71667	4.6417 - 4.7700
4.75	4.6417 - 4.7700
4.68333	4.6417 - 4.7700
4.73333	4.6417 - 4.7700
4.73333	4.6417 - 4.7700
4.645	4.6417 - 4.7700
4.70083	4.6417 - 4.7700
4.68958	4.6417 - 4.7700
4.65583	4.6417 - 4.7700
4.71083	4.6417 - 4.7700
4.71042	4.6417 - 4.7700
4.66333	4.6417 - 4.7700
4.64333	4.6417 - 4.7700
4.7	4.6417 - 4.7700
4.72917	4.6417 - 4.7700
4.76667	4.6417 - 4.7700
4.735	4.6417 - 4.7700
4.69167	4.6417 - 4.7700
4.70417	4.6417 - 4.7700
4.71667	4.6417 - 4.7700
4.66667	4.6417 - 4.7700
4.75	4.6417 - 4.7700
4.725	4.6417 - 4.7700
4.73333	4.6417 - 4.7700
4.7625	4.6417 - 4.7700
4.65833	4.6417 - 4.7700
4.75281	4.6417 - 4.7700
4.70625	4.6417 - 4.7700
4.695	4.6417 - 4.7700
4.67756	4.6417 - 4.7700
4.71	4.6417 - 4.7700
4.73333	4.6417 - 4.7700
4.66667	4.6417 - 4.7700
4.72958	4.6417 - 4.7700
4.86458	4.7700 - 4.8983
4.85	4.7700 - 4.8983
4.86875	4.7700 - 4.8983
4.86	4.7700 - 4.8983
4.86667	4.7700 - 4.8983
4.88875	4.7700 - 4.8983
4.89667	4.7700 - 4.8983
4.81667	4.7700 - 4.8983
4.85125	4.7700 - 4.8983
4.8275	4.7700 - 4.8983
4.86667	4.7700 - 4.8983
4.88333	4.7700 - 4.8983
4.84555	4.7700 - 4.8983
4.87542	4.7700 - 4.8983
4.78333	4.7700 - 4.8983
4.86667	4.7700 - 4.8983
4.85333	4.7700 - 4.8983
4.77542	4.7700 - 4.8983
4.79583	4.7700 - 4.8983
4.87667	4.7700 - 4.8983
4.83667	4.7700 - 4.8983
4.79333	4.7700 - 4.8983
4.82958	4.7700 - 4.8983
4.7725	4.7700 - 4.8983
4.81458	4.7700 - 4.8983
4.84833	4.7700 - 4.8983
4.88333	4.7700 - 4.8983
4.8875	4.7700 - 4.8983
4.83333	4.7700 - 4.8983
4.825	4.7700 - 4.8983
4.85	4.7700 - 4.8983
4.78542	4.7700 - 4.8983
4.85701	4.7700 - 4.8983
4.78125	4.7700 - 4.8983
4.88708	4.7700 - 4.8983
4.86417	4.7700 - 4.8983
4.77	4.7700 - 4.8983
4.78333	4.7700 - 4.8983
4.89385	4.7700 - 4.8983
4.86667	4.7700 - 4.8983
4.78417	4.7700 - 4.8983
4.80883	4.7700 - 4.8983
4.78333	4.7700 - 4.8983
4.81125	4.7700 - 4.8983
4.83333	4.7700 - 4.8983
4.80333	4.7700 - 4.8983
4.78333	4.7700 - 4.8983
4.77083	4.7700 - 4.8983
4.77292	4.7700 - 4.8983
4.8	4.7700 - 4.8983
4.8	4.7700 - 4.8983
4.83	4.7700 - 4.8983
4.81667	4.7700 - 4.8983
4.81667	4.7700 - 4.8983
4.8	4.7700 - 4.8983
4.78333	4.7700 - 4.8983
4.86458	4.7700 - 4.8983
4.85583	4.7700 - 4.8983
4.77833	4.7700 - 4.8983
4.88792	4.7700 - 4.8983
4.78333	4.7700 - 4.8983
4.78	4.7700 - 4.8983
4.86	4.7700 - 4.8983
4.83833	4.7700 - 4.8983
4.83583	4.7700 - 4.8983
4.8875	4.7700 - 4.8983
4.86913	4.7700 - 4.8983
4.89167	4.7700 - 4.8983
4.875	4.7700 - 4.8983
4.8	4.7700 - 4.8983
4.83583	4.7700 - 4.8983
4.83924	4.7700 - 4.8983
5.01667	4.8983 - 5.0267
5.0125	4.8983 - 5.0267
5	4.8983 - 5.0267
4.96667	4.8983 - 5.0267
4.93333	4.8983 - 5.0267
4.99417	4.8983 - 5.0267
4.95833	4.8983 - 5.0267
4.90122	4.8983 - 5.0267
5.01306	4.8983 - 5.0267
4.95	4.8983 - 5.0267
5	4.8983 - 5.0267
5	4.8983 - 5.0267
5.00042	4.8983 - 5.0267
4.92667	4.8983 - 5.0267
4.98	4.8983 - 5.0267
5.00583	4.8983 - 5.0267
4.89833	4.8983 - 5.0267
5	4.8983 - 5.0267
4.9075	4.8983 - 5.0267
4.94333	4.8983 - 5.0267
5.02292	4.8983 - 5.0267
5	4.8983 - 5.0267
4.95833	4.8983 - 5.0267
5.02042	4.8983 - 5.0267
4.91667	4.8983 - 5.0267
5.00792	4.8983 - 5.0267
4.9825	4.8983 - 5.0267
4.89875	4.8983 - 5.0267
5.01667	4.8983 - 5.0267
4.96792	4.8983 - 5.0267
4.96875	4.8983 - 5.0267
4.97	4.8983 - 5.0267
4.95083	4.8983 - 5.0267
5	4.8983 - 5.0267
4.93333	4.8983 - 5.0267
4.99667	4.8983 - 5.0267
4.93	4.8983 - 5.0267
4.975	4.8983 - 5.0267
4.94611	4.8983 - 5.0267
4.91667	4.8983 - 5.0267
5.02625	4.8983 - 5.0267
4.92317	4.8983 - 5.0267
4.99083	4.8983 - 5.0267
5	4.8983 - 5.0267
4.97167	4.8983 - 5.0267
4.96667	4.8983 - 5.0267
4.9525	4.8983 - 5.0267
4.9975	4.8983 - 5.0267
5.00292	4.8983 - 5.0267
4.91667	4.8983 - 5.0267
4.94125	4.8983 - 5.0267
4.98333	4.8983 - 5.0267
4.95333	4.8983 - 5.0267
4.99	4.8983 - 5.0267
4.96542	4.8983 - 5.0267
4.96667	4.8983 - 5.0267
4.98167	4.8983 - 5.0267
4.94292	4.8983 - 5.0267
4.9575	4.8983 - 5.0267
5.01167	4.8983 - 5.0267
4.9125	4.8983 - 5.0267
5	4.8983 - 5.0267
5.0025	4.8983 - 5.0267
4.93074	4.8983 - 5.0267
5.01667	4.8983 - 5.0267
4.92667	4.8983 - 5.0267
5.01083	4.8983 - 5.0267
4.95	4.8983 - 5.0267
4.9725	4.8983 - 5.0267
5.01667	4.8983 - 5.0267
4.97292	4.8983 - 5.0267
5	4.8983 - 5.0267
4.92917	4.8983 - 5.0267
4.95833	4.8983 - 5.0267
4.94208	4.8983 - 5.0267
4.9325	4.8983 - 5.0267
4.96667	4.8983 - 5.0267
5	4.8983 - 5.0267
5.01458	4.8983 - 5.0267
4.94427	4.8983 - 5.0267
4.975	4.8983 - 5.0267
5.02	4.8983 - 5.0267
5	4.8983 - 5.0267
4.96667	4.8983 - 5.0267
4.94058	4.8983 - 5.0267
4.91667	4.8983 - 5.0267
4.99667	4.8983 - 5.0267
5.01	4.8983 - 5.0267
4.955	4.8983 - 5.0267
4.99423	4.8983 - 5.0267
4.96917	4.8983 - 5.0267
5.00333	4.8983 - 5.0267
5.02083	4.8983 - 5.0267
4.93583	4.8983 - 5.0267
5	4.8983 - 5.0267
4.94167	4.8983 - 5.0267
5	4.8983 - 5.0267
4.96958	4.8983 - 5.0267
5.00625	4.8983 - 5.0267
5.01927	4.8983 - 5.0267
5.02417	4.8983 - 5.0267
5.01083	4.8983 - 5.0267
4.98333	4.8983 - 5.0267
4.99	4.8983 - 5.0267
4.98667	4.8983 - 5.0267
4.9775	4.8983 - 5.0267
5.01272	4.8983 - 5.0267
4.91667	4.8983 - 5.0267
4.9375	4.8983 - 5.0267
5.00667	4.8983 - 5.0267
4.96767	4.8983 - 5.0267
4.91075	4.8983 - 5.0267
4.92708	4.8983 - 5.0267
4.94158	4.8983 - 5.0267
4.93333	4.8983 - 5.0267
4.985	4.8983 - 5.0267
4.93333	4.8983 - 5.0267
4.9175	4.8983 - 5.0267
5.005	4.8983 - 5.0267
4.94	4.8983 - 5.0267
4.975	4.8983 - 5.0267
4.95667	4.8983 - 5.0267
5	4.8983 - 5.0267
4.9875	4.8983 - 5.0267
4.91542	4.8983 - 5.0267
4.95	4.8983 - 5.0267
4.93333	4.8983 - 5.0267
5	4.8983 - 5.0267
5	4.8983 - 5.0267
4.93333	4.8983 - 5.0267
5.00833	4.8983 - 5.0267
4.99125	4.8983 - 5.0267
5.02583	4.8983 - 5.0267
4.9375	4.8983 - 5.0267
5.02083	4.8983 - 5.0267
4.91667	4.8983 - 5.0267
4.91542	4.8983 - 5.0267
5.02	4.8983 - 5.0267
4.945	4.8983 - 5.0267
5.00625	4.8983 - 5.0267
4.99333	4.8983 - 5.0267
4.97917	4.8983 - 5.0267
4.94833	4.8983 - 5.0267
4.94206	4.8983 - 5.0267
5.01645	4.8983 - 5.0267
4.9625	4.8983 - 5.0267
5	4.8983 - 5.0267
5.01667	4.8983 - 5.0267
4.93875	4.8983 - 5.0267
[truncated: 19,007 more rows]

## Sheet: ED_Fig_1h
End_95_Window	bin_label
13.3367	13.3367 - 13.4993
13.45	13.3367 - 13.4993
13.4733	13.3367 - 13.4993
13.5733	13.4993 - 13.6620
13.7464	13.6620 - 13.8247
13.86	13.8247 - 13.9873
13.8333	13.8247 - 13.9873
13.8333	13.8247 - 13.9873
14.0567	13.9873 - 14.1500
14.44	14.3127 - 14.4753
14.4946	14.4753 - 14.6380
14.6042	14.4753 - 14.6380
14.5938	14.4753 - 14.6380
14.6	14.4753 - 14.6380
14.7	14.6380 - 14.8007
14.8367	14.8007 - 14.9633
14.9483	14.8007 - 14.9633
14.8492	14.8007 - 14.9633
14.9833	14.9633 - 15.1260
15.05	14.9633 - 15.1260
14.9767	14.9633 - 15.1260
15.05	14.9633 - 15.1260
14.9733	14.9633 - 15.1260
15.0967	14.9633 - 15.1260
15.185	15.1260 - 15.2887
15.25	15.1260 - 15.2887
15.1326	15.1260 - 15.2887
15.25	15.1260 - 15.2887
15.2025	15.1260 - 15.2887
15.3833	15.2887 - 15.4513
15.6	15.4513 - 15.6140
15.6042	15.4513 - 15.6140
15.4667	15.4513 - 15.6140
15.4767	15.4513 - 15.6140
15.5712	15.4513 - 15.6140
15.5517	15.4513 - 15.6140
15.7258	15.6140 - 15.7767
15.7696	15.6140 - 15.7767
15.7274	15.6140 - 15.7767
15.6858	15.6140 - 15.7767
15.6472	15.6140 - 15.7767
15.65	15.6140 - 15.7767
15.75	15.6140 - 15.7767
15.9	15.7767 - 15.9393
15.9278	15.7767 - 15.9393
15.7875	15.7767 - 15.9393
15.9333	15.7767 - 15.9393
15.9163	15.7767 - 15.9393
15.8304	15.7767 - 15.9393
15.8833	15.7767 - 15.9393
16.0833	15.9393 - 16.1020
16.04	15.9393 - 16.1020
16.0592	15.9393 - 16.1020
16.0071	15.9393 - 16.1020
15.95	15.9393 - 16.1020
15.9437	15.9393 - 16.1020
16.0025	15.9393 - 16.1020
16.1549	16.1020 - 16.2647
16.1412	16.1020 - 16.2647
16.2467	16.1020 - 16.2647
16.1883	16.1020 - 16.2647
16.1667	16.1020 - 16.2647
16.1962	16.1020 - 16.2647
16.1221	16.1020 - 16.2647
16.1462	16.1020 - 16.2647
16.2917	16.2647 - 16.4273
16.398	16.2647 - 16.4273
16.2911	16.2647 - 16.4273
16.3392	16.2647 - 16.4273
16.325	16.2647 - 16.4273
16.39	16.2647 - 16.4273
16.4105	16.2647 - 16.4273
16.3333	16.2647 - 16.4273
16.3083	16.2647 - 16.4273
16.3183	16.2647 - 16.4273
16.4667	16.4273 - 16.5900
16.4646	16.4273 - 16.5900
16.5217	16.4273 - 16.5900
16.55	16.4273 - 16.5900
16.5667	16.4273 - 16.5900
16.5242	16.4273 - 16.5900
16.5167	16.4273 - 16.5900
16.5265	16.4273 - 16.5900
16.5433	16.4273 - 16.5900
16.4917	16.4273 - 16.5900
16.4962	16.4273 - 16.5900
16.6068	16.5900 - 16.7527
16.6667	16.5900 - 16.7527
16.6958	16.5900 - 16.7527
16.6075	16.5900 - 16.7527
16.6	16.5900 - 16.7527
16.6162	16.5900 - 16.7527
16.6912	16.5900 - 16.7527
16.7656	16.7527 - 16.9153
16.8	16.7527 - 16.9153
16.905	16.7527 - 16.9153
16.8907	16.7527 - 16.9153
16.7646	16.7527 - 16.9153
16.8533	16.7527 - 16.9153
16.8667	16.7527 - 16.9153
16.8555	16.7527 - 16.9153
16.8904	16.7527 - 16.9153
16.7942	16.7527 - 16.9153
16.9138	16.7527 - 16.9153
16.7763	16.7527 - 16.9153
16.9088	16.7527 - 16.9153
16.8756	16.7527 - 16.9153
16.7654	16.7527 - 16.9153
17.0667	16.9153 - 17.0780
16.9617	16.9153 - 17.0780
17.0287	16.9153 - 17.0780
16.9223	16.9153 - 17.0780
16.9917	16.9153 - 17.0780
17.0507	16.9153 - 17.0780
17.0333	16.9153 - 17.0780
16.9408	16.9153 - 17.0780
16.9612	16.9153 - 17.0780
17.05	16.9153 - 17.0780
17	16.9153 - 17.0780
17.0521	16.9153 - 17.0780
17	16.9153 - 17.0780
17.0672	16.9153 - 17.0780
17.0667	16.9153 - 17.0780
17.0167	16.9153 - 17.0780
16.9464	16.9153 - 17.0780
16.9587	16.9153 - 17.0780
16.9887	16.9153 - 17.0780
17.0058	16.9153 - 17.0780
16.9983	16.9153 - 17.0780
17	16.9153 - 17.0780
17.03	16.9153 - 17.0780
17.1667	17.0780 - 17.2407
17.1083	17.0780 - 17.2407
17.2225	17.0780 - 17.2407
17.1938	17.0780 - 17.2407
17.2149	17.0780 - 17.2407
17.1764	17.0780 - 17.2407
17.17	17.0780 - 17.2407
17.1017	17.0780 - 17.2407
17.2333	17.0780 - 17.2407
17.1833	17.0780 - 17.2407
17.1242	17.0780 - 17.2407
17.0833	17.0780 - 17.2407
17.1392	17.0780 - 17.2407
17.1375	17.0780 - 17.2407
17.15	17.0780 - 17.2407
17.2	17.0780 - 17.2407
17.18	17.0780 - 17.2407
17.1607	17.0780 - 17.2407
17.1925	17.0780 - 17.2407
17.2346	17.0780 - 17.2407
17.2242	17.0780 - 17.2407
17.1667	17.0780 - 17.2407
17.1108	17.0780 - 17.2407
17.1803	17.0780 - 17.2407
17.4	17.2407 - 17.4033
17.2983	17.2407 - 17.4033
17.3167	17.2407 - 17.4033
17.3833	17.2407 - 17.4033
17.2654	17.2407 - 17.4033
17.3858	17.2407 - 17.4033
17.3667	17.2407 - 17.4033
17.3504	17.2407 - 17.4033
17.3992	17.2407 - 17.4033
17.3517	17.2407 - 17.4033
17.2452	17.2407 - 17.4033
17.3167	17.2407 - 17.4033
17.3646	17.2407 - 17.4033
17.3533	17.2407 - 17.4033
17.33	17.2407 - 17.4033
17.305	17.2407 - 17.4033
17.4019	17.2407 - 17.4033
17.2759	17.2407 - 17.4033
17.3467	17.2407 - 17.4033
17.3008	17.2407 - 17.4033
17.2475	17.2407 - 17.4033
17.2575	17.2407 - 17.4033
17.3204	17.2407 - 17.4033
17.2833	17.2407 - 17.4033
17.2883	17.2407 - 17.4033
17.3833	17.2407 - 17.4033
17.4	17.2407 - 17.4033
17.38	17.2407 - 17.4033
17.2667	17.2407 - 17.4033
17.3867	17.2407 - 17.4033
17.3	17.2407 - 17.4033
17.3167	17.2407 - 17.4033
17.3712	17.2407 - 17.4033
17.3692	17.2407 - 17.4033
17.3188	17.2407 - 17.4033
17.4697	17.4033 - 17.5660
17.5492	17.4033 - 17.5660
17.5	17.4033 - 17.5660
17.4128	17.4033 - 17.5660
17.5433	17.4033 - 17.5660
17.5	17.4033 - 17.5660
17.55	17.4033 - 17.5660
17.5	17.4033 - 17.5660
17.5367	17.4033 - 17.5660
17.452	17.4033 - 17.5660
17.45	17.4033 - 17.5660
17.4696	17.4033 - 17.5660
17.55	17.4033 - 17.5660
17.5542	17.4033 - 17.5660
17.5271	17.4033 - 17.5660
17.5167	17.4033 - 17.5660
17.5154	17.4033 - 17.5660
17.4717	17.4033 - 17.5660
17.5	17.4033 - 17.5660
17.4075	17.4033 - 17.5660
17.5025	17.4033 - 17.5660
17.5008	17.4033 - 17.5660
17.4417	17.4033 - 17.5660
17.4729	17.4033 - 17.5660
17.55	17.4033 - 17.5660
17.4288	17.4033 - 17.5660
17.4917	17.4033 - 17.5660
17.4833	17.4033 - 17.5660
17.5567	17.4033 - 17.5660
17.5333	17.4033 - 17.5660
17.4892	17.4033 - 17.5660
17.56	17.4033 - 17.5660
17.4462	17.4033 - 17.5660
17.4358	17.4033 - 17.5660
17.5508	17.4033 - 17.5660
17.5333	17.4033 - 17.5660
17.5292	17.4033 - 17.5660
17.4142	17.4033 - 17.5660
17.4667	17.4033 - 17.5660
17.4974	17.4033 - 17.5660
17.5167	17.4033 - 17.5660
17.4833	17.4033 - 17.5660
17.4633	17.4033 - 17.5660
17.4833	17.4033 - 17.5660
17.5137	17.4033 - 17.5660
17.4354	17.4033 - 17.5660
17.5	17.4033 - 17.5660
17.4833	17.4033 - 17.5660
17.5225	17.4033 - 17.5660
17.5625	17.4033 - 17.5660
17.5467	17.4033 - 17.5660
17.5	17.4033 - 17.5660
17.4429	17.4033 - 17.5660
17.475	17.4033 - 17.5660
17.6596	17.5660 - 17.7287
17.7	17.5660 - 17.7287
17.6125	17.5660 - 17.7287
17.7093	17.5660 - 17.7287
17.6633	17.5660 - 17.7287
17.6833	17.5660 - 17.7287
17.6308	17.5660 - 17.7287
17.6167	17.5660 - 17.7287
17.7237	17.5660 - 17.7287
17.7117	17.5660 - 17.7287
17.6962	17.5660 - 17.7287
17.7242	17.5660 - 17.7287
17.5833	17.5660 - 17.7287
17.6587	17.5660 - 17.7287
17.5688	17.5660 - 17.7287
17.726	17.5660 - 17.7287
17.6	17.5660 - 17.7287
17.6261	17.5660 - 17.7287
17.6392	17.5660 - 17.7287
17.7083	17.5660 - 17.7287
17.5904	17.5660 - 17.7287
17.6237	17.5660 - 17.7287
17.65	17.5660 - 17.7287
17.6929	17.5660 - 17.7287
17.6442	17.5660 - 17.7287
17.67	17.5660 - 17.7287
17.5787	17.5660 - 17.7287
17.7158	17.5660 - 17.7287
17.6325	17.5660 - 17.7287
17.7067	17.5660 - 17.7287
17.65	17.5660 - 17.7287
17.5875	17.5660 - 17.7287
17.5675	17.5660 - 17.7287
17.6879	17.5660 - 17.7287
17.6137	17.5660 - 17.7287
17.6038	17.5660 - 17.7287
17.6588	17.5660 - 17.7287
17.5833	17.5660 - 17.7287
17.5833	17.5660 - 17.7287
17.6396	17.5660 - 17.7287
17.5833	17.5660 - 17.7287
17.7078	17.5660 - 17.7287
17.6	17.5660 - 17.7287
17.7233	17.5660 - 17.7287
17.65	17.5660 - 17.7287
17.6104	17.5660 - 17.7287
17.65	17.5660 - 17.7287
17.6167	17.5660 - 17.7287
17.5667	17.5660 - 17.7287
17.71	17.5660 - 17.7287
17.6727	17.5660 - 17.7287
17.6442	17.5660 - 17.7287
17.6833	17.5660 - 17.7287
17.6833	17.5660 - 17.7287
17.6583	17.5660 - 17.7287
17.6996	17.5660 - 17.7287
17.6833	17.5660 - 17.7287
17.5975	17.5660 - 17.7287
17.6833	17.5660 - 17.7287
17.7121	17.5660 - 17.7287
17.7229	17.5660 - 17.7287
17.6042	17.5660 - 17.7287
17.6167	17.5660 - 17.7287
17.7108	17.5660 - 17.7287
17.6692	17.5660 - 17.7287
17.5717	17.5660 - 17.7287
17.5919	17.5660 - 17.7287
17.6525	17.5660 - 17.7287
17.6667	17.5660 - 17.7287
17.6267	17.5660 - 17.7287
17.7338	17.7287 - 17.8913
17.7757	17.7287 - 17.8913
17.79	17.7287 - 17.8913
17.7871	17.7287 - 17.8913
17.735	17.7287 - 17.8913
17.8212	17.7287 - 17.8913
17.7917	17.7287 - 17.8913
17.7392	17.7287 - 17.8913
17.7667	17.7287 - 17.8913
17.8032	17.7287 - 17.8913
17.8597	17.7287 - 17.8913
17.7333	17.7287 - 17.8913
17.8871	17.7287 - 17.8913
17.7333	17.7287 - 17.8913
17.7775	17.7287 - 17.8913
17.7354	17.7287 - 17.8913
17.8517	17.7287 - 17.8913
17.75	17.7287 - 17.8913
17.7667	17.7287 - 17.8913
17.8033	17.7287 - 17.8913
17.8392	17.7287 - 17.8913
17.8429	17.7287 - 17.8913
17.7333	17.7287 - 17.8913
17.7296	17.7287 - 17.8913
17.8667	17.7287 - 17.8913
17.8833	17.7287 - 17.8913
17.8	17.7287 - 17.8913
17.75	17.7287 - 17.8913
17.7437	17.7287 - 17.8913
17.7918	17.7287 - 17.8913
17.8879	17.7287 - 17.8913
17.7333	17.7287 - 17.8913
17.75	17.7287 - 17.8913
17.85	17.7287 - 17.8913
17.82	17.7287 - 17.8913
17.7667	17.7287 - 17.8913
17.7806	17.7287 - 17.8913
17.8708	17.7287 - 17.8913
17.7937	17.7287 - 17.8913
17.8313	17.7287 - 17.8913
17.8883	17.7287 - 17.8913
17.75	17.7287 - 17.8913
17.8012	17.7287 - 17.8913
17.7917	17.7287 - 17.8913
17.8708	17.7287 - 17.8913
17.75	17.7287 - 17.8913
17.8687	17.7287 - 17.8913
17.8333	17.7287 - 17.8913
17.86	17.7287 - 17.8913
17.7333	17.7287 - 17.8913
17.8533	17.7287 - 17.8913
17.8621	17.7287 - 17.8913
17.8567	17.7287 - 17.8913
17.7875	17.7287 - 17.8913
17.8	17.7287 - 17.8913
17.8783	17.7287 - 17.8913
17.8142	17.7287 - 17.8913
17.8692	17.7287 - 17.8913
17.7333	17.7287 - 17.8913
17.7483	17.7287 - 17.8913
17.7996	17.7287 - 17.8913
17.8608	17.7287 - 17.8913
17.8804	17.7287 - 17.8913
17.7479	17.7287 - 17.8913
17.84	17.7287 - 17.8913
17.8567	17.7287 - 17.8913
17.8425	17.7287 - 17.8913
17.8333	17.7287 - 17.8913
17.875	17.7287 - 17.8913
17.75	17.7287 - 17.8913
17.8312	17.7287 - 17.8913
17.775	17.7287 - 17.8913
17.75	17.7287 - 17.8913
17.7833	17.7287 - 17.8913
17.8183	17.7287 - 17.8913
17.8283	17.7287 - 17.8913
17.8667	17.7287 - 17.8913
17.775	17.7287 - 17.8913
17.7333	17.7287 - 17.8913
17.7933	17.7287 - 17.8913
17.8	17.7287 - 17.8913
18.0413	17.8913 - 18.0540
18.0333	17.8913 - 18.0540
18.0033	17.8913 - 18.0540
17.9	17.8913 - 18.0540
17.95	17.8913 - 18.0540
17.9846	17.8913 - 18.0540
18	17.8913 - 18.0540
17.9	17.8913 - 18.0540
18.0312	17.8913 - 18.0540
17.9124	17.8913 - 18.0540
17.9567	17.8913 - 18.0540
17.9975	17.8913 - 18.0540
18.05	17.8913 - 18.0540
17.995	17.8913 - 18.0540
17.9167	17.8913 - 18.0540
17.9567	17.8913 - 18.0540
18	17.8913 - 18.0540
17.9687	17.8913 - 18.0540
17.9025	17.8913 - 18.0540
18.0433	17.8913 - 18.0540
18.0188	17.8913 - 18.0540
17.9717	17.8913 - 18.0540
18.0067	17.8913 - 18.0540
17.9154	17.8913 - 18.0540
18.0333	17.8913 - 18.0540
18.01	17.8913 - 18.0540
18.0495	17.8913 - 18.0540
17.9167	17.8913 - 18.0540
17.9496	17.8913 - 18.0540
17.8929	17.8913 - 18.0540
17.95	17.8913 - 18.0540
18.0167	17.8913 - 18.0540
18.0504	17.8913 - 18.0540
17.9833	17.8913 - 18.0540
18.0154	17.8913 - 18.0540
17.9667	17.8913 - 18.0540
17.9046	17.8913 - 18.0540
17.995	17.8913 - 18.0540
18.05	17.8913 - 18.0540
18.02	17.8913 - 18.0540
17.9821	17.8913 - 18.0540
18.0167	17.8913 - 18.0540
17.9225	17.8913 - 18.0540
18.0333	17.8913 - 18.0540
17.9167	17.8913 - 18.0540
17.915	17.8913 - 18.0540
17.9667	17.8913 - 18.0540
18.05	17.8913 - 18.0540
17.9917	17.8913 - 18.0540
17.9767	17.8913 - 18.0540
17.97	17.8913 - 18.0540
17.9667	17.8913 - 18.0540
18	17.8913 - 18.0540
18.0404	17.8913 - 18.0540
18.0218	17.8913 - 18.0540
17.9869	17.8913 - 18.0540
17.8933	17.8913 - 18.0540
18	17.8913 - 18.0540
18.0333	17.8913 - 18.0540
17.9476	17.8913 - 18.0540
17.9846	17.8913 - 18.0540
18	17.8913 - 18.0540
17.975	17.8913 - 18.0540
17.9433	17.8913 - 18.0540
17.9167	17.8913 - 18.0540
17.9042	17.8913 - 18.0540
17.9667	17.8913 - 18.0540
17.9133	17.8913 - 18.0540
18.0333	17.8913 - 18.0540
18.0292	17.8913 - 18.0540
18.0167	17.8913 - 18.0540
17.9358	17.8913 - 18.0540
18	17.8913 - 18.0540
17.8983	17.8913 - 18.0540
18.02	17.8913 - 18.0540
17.9899	17.8913 - 18.0540
18.0067	17.8913 - 18.0540
17.95	17.8913 - 18.0540
18.0371	17.8913 - 18.0540
17.9974	17.8913 - 18.0540
17.905	17.8913 - 18.0540
17.9158	17.8913 - 18.0540
17.9125	17.8913 - 18.0540
18	17.8913 - 18.0540
18.0167	17.8913 - 18.0540
17.9842	17.8913 - 18.0540
18	17.8913 - 18.0540
17.8964	17.8913 - 18.0540
17.9167	17.8913 - 18.0540
17.9346	17.8913 - 18.0540
18.0183	17.8913 - 18.0540
17.9967	17.8913 - 18.0540
18	17.8913 - 18.0540
18.0375	17.8913 - 18.0540
17.905	17.8913 - 18.0540
17.9667	17.8913 - 18.0540
17.98	17.8913 - 18.0540
18.0167	17.8913 - 18.0540
18.0221	17.8913 - 18.0540
17.9312	17.8913 - 18.0540
17.9487	17.8913 - 18.0540
17.9546	17.8913 - 18.0540
18.0388	17.8913 - 18.0540
18.0333	17.8913 - 18.0540
17.9517	17.8913 - 18.0540
18.0431	17.8913 - 18.0540
17.9746	17.8913 - 18.0540
18.0242	17.8913 - 18.0540
17.9221	17.8913 - 18.0540
17.98	17.8913 - 18.0540
18	17.8913 - 18.0540
18.0333	17.8913 - 18.0540
18.0167	17.8913 - 18.0540
17.9383	17.8913 - 18.0540
17.985	17.8913 - 18.0540
17.8958	17.8913 - 18.0540
18.05	17.8913 - 18.0540
18.0057	17.8913 - 18.0540
17.9633	17.8913 - 18.0540
18.0517	17.8913 - 18.0540
18.0229	17.8913 - 18.0540
18.2	18.0540 - 18.2167
18.1067	18.0540 - 18.2167
18.2	18.0540 - 18.2167
18.1575	18.0540 - 18.2167
18.2167	18.0540 - 18.2167
18.0713	18.0540 - 18.2167
18.2112	18.0540 - 18.2167
18.2167	18.0540 - 18.2167
18.1586	18.0540 - 18.2167
18.2138	18.0540 - 18.2167
18.15	18.0540 - 18.2167
18.1333	18.0540 - 18.2167
18.1667	18.0540 - 18.2167
18.2142	18.0540 - 18.2167
18.1333	18.0540 - 18.2167
18.1475	18.0540 - 18.2167
18.1625	18.0540 - 18.2167
18.0542	18.0540 - 18.2167
18.155	18.0540 - 18.2167
18.1333	18.0540 - 18.2167
18.1796	18.0540 - 18.2167
18.1008	18.0540 - 18.2167
18.15	18.0540 - 18.2167
18.1154	18.0540 - 18.2167
18.1467	18.0540 - 18.2167
18.0721	18.0540 - 18.2167
18.075	18.0540 - 18.2167
18.1013	18.0540 - 18.2167
18.1717	18.0540 - 18.2167
18.1233	18.0540 - 18.2167
18.1846	18.0540 - 18.2167
18.0965	18.0540 - 18.2167
18.125	18.0540 - 18.2167
18.1667	18.0540 - 18.2167
18.0667	18.0540 - 18.2167
18.1833	18.0540 - 18.2167
18.0933	18.0540 - 18.2167
18.1542	18.0540 - 18.2167
18.1	18.0540 - 18.2167
18.2	18.0540 - 18.2167
18.1713	18.0540 - 18.2167
18.0554	18.0540 - 18.2167
18.1217	18.0540 - 18.2167
18.0553	18.0540 - 18.2167
18.09	18.0540 - 18.2167
18.0888	18.0540 - 18.2167
18.1721	18.0540 - 18.2167
18.0567	18.0540 - 18.2167
18.0667	18.0540 - 18.2167
18.1575	18.0540 - 18.2167
18.06	18.0540 - 18.2167
18.1667	18.0540 - 18.2167
18.1667	18.0540 - 18.2167
18.1667	18.0540 - 18.2167
18.0979	18.0540 - 18.2167
18.06	18.0540 - 18.2167
18.1842	18.0540 - 18.2167
18.1058	18.0540 - 18.2167
18.0833	18.0540 - 18.2167
18.2129	18.0540 - 18.2167
18.2077	18.0540 - 18.2167
18.0667	18.0540 - 18.2167
18.0833	18.0540 - 18.2167
18.0833	18.0540 - 18.2167
18.1767	18.0540 - 18.2167
18.1833	18.0540 - 18.2167
18.0592	18.0540 - 18.2167
18.1279	18.0540 - 18.2167
18.1354	18.0540 - 18.2167
18.0667	18.0540 - 18.2167
18.19	18.0540 - 18.2167
18.15	18.0540 - 18.2167
18.1788	18.0540 - 18.2167
18.2	18.0540 - 18.2167
18.1628	18.0540 - 18.2167
18.1846	18.0540 - 18.2167
18.1167	18.0540 - 18.2167
18.1875	18.0540 - 18.2167
18.1767	18.0540 - 18.2167
18.1283	18.0540 - 18.2167
18.13	18.0540 - 18.2167
18.1658	18.0540 - 18.2167
18.0667	18.0540 - 18.2167
18.1187	18.0540 - 18.2167
18.1367	18.0540 - 18.2167
18.1625	18.0540 - 18.2167
18.0787	18.0540 - 18.2167
18.2071	18.0540 - 18.2167
18.1525	18.0540 - 18.2167
18.2	18.0540 - 18.2167
18.0687	18.0540 - 18.2167
18.1667	18.0540 - 18.2167
18.0909	18.0540 - 18.2167
18.065	18.0540 - 18.2167
18.2167	18.0540 - 18.2167
18.1325	18.0540 - 18.2167
18.1333	18.0540 - 18.2167
18.0688	18.0540 - 18.2167
18.2167	18.0540 - 18.2167
18.0833	18.0540 - 18.2167
18.1147	18.0540 - 18.2167
18.2154	18.0540 - 18.2167
18.1667	18.0540 - 18.2167
18.065	18.0540 - 18.2167
18.2117	18.0540 - 18.2167
18.1167	18.0540 - 18.2167
18.1029	18.0540 - 18.2167
18.1633	18.0540 - 18.2167
18.0792	18.0540 - 18.2167
18.0958	18.0540 - 18.2167
18.1	18.0540 - 18.2167
18.0957	18.0540 - 18.2167
18.15	18.0540 - 18.2167
18.1333	18.0540 - 18.2167
18.0646	18.0540 - 18.2167
18.2167	18.0540 - 18.2167
18.2167	18.0540 - 18.2167
18.1167	18.0540 - 18.2167
18.2108	18.0540 - 18.2167
18.2387	18.2167 - 18.3793
18.2575	18.2167 - 18.3793
18.2701	18.2167 - 18.3793
18.3054	18.2167 - 18.3793
18.3167	18.2167 - 18.3793
18.3642	18.2167 - 18.3793
18.2303	18.2167 - 18.3793
18.3142	18.2167 - 18.3793
18.345	18.2167 - 18.3793
18.3125	18.2167 - 18.3793
18.3333	18.2167 - 18.3793
18.2492	18.2167 - 18.3793
18.2483	18.2167 - 18.3793
18.2183	18.2167 - 18.3793
18.2346	18.2167 - 18.3793
18.2308	18.2167 - 18.3793
18.3667	18.2167 - 18.3793
18.3067	18.2167 - 18.3793
18.3679	18.2167 - 18.3793
18.2194	18.2167 - 18.3793
18.3496	18.2167 - 18.3793
18.2513	18.2167 - 18.3793
18.3067	18.2167 - 18.3793
18.3403	18.2167 - 18.3793
18.2937	18.2167 - 18.3793
18.3292	18.2167 - 18.3793
18.3687	18.2167 - 18.3793
18.22	18.2167 - 18.3793
18.3642	18.2167 - 18.3793
18.2833	18.2167 - 18.3793
18.2817	18.2167 - 18.3793
18.3658	18.2167 - 18.3793
18.2783	18.2167 - 18.3793
18.2725	18.2167 - 18.3793
18.2976	18.2167 - 18.3793
18.3628	18.2167 - 18.3793
18.3142	18.2167 - 18.3793
18.2338	18.2167 - 18.3793
18.32	18.2167 - 18.3793
18.3333	18.2167 - 18.3793
18.3471	18.2167 - 18.3793
18.2833	18.2167 - 18.3793
18.2485	18.2167 - 18.3793
18.2413	18.2167 - 18.3793
18.3333	18.2167 - 18.3793
18.2283	18.2167 - 18.3793
18.3533	18.2167 - 18.3793
18.2333	18.2167 - 18.3793
18.2258	18.2167 - 18.3793
18.3242	18.2167 - 18.3793
18.2833	18.2167 - 18.3793
18.3325	18.2167 - 18.3793
18.35	18.2167 - 18.3793
18.3017	18.2167 - 18.3793
18.2492	18.2167 - 18.3793
18.3696	18.2167 - 18.3793
18.23	18.2167 - 18.3793
18.3781	18.2167 - 18.3793
18.2771	18.2167 - 18.3793
18.2317	18.2167 - 18.3793
18.2333	18.2167 - 18.3793
18.2833	18.2167 - 18.3793
18.2881	18.2167 - 18.3793
18.3313	18.2167 - 18.3793
18.2833	18.2167 - 18.3793
18.3188	18.2167 - 18.3793
18.25	18.2167 - 18.3793
18.25	18.2167 - 18.3793
18.2597	18.2167 - 18.3793
18.3458	18.2167 - 18.3793
18.2833	18.2167 - 18.3793
18.35	18.2167 - 18.3793
18.35	18.2167 - 18.3793
18.35	18.2167 - 18.3793
18.3738	18.2167 - 18.3793
18.2175	18.2167 - 18.3793
18.32	18.2167 - 18.3793
18.35	18.2167 - 18.3793
18.2787	18.2167 - 18.3793
18.315	18.2167 - 18.3793
18.3004	18.2167 - 18.3793
18.2542	18.2167 - 18.3793
18.3046	18.2167 - 18.3793
18.35	18.2167 - 18.3793
18.3036	18.2167 - 18.3793
18.3075	18.2167 - 18.3793
18.2667	18.2167 - 18.3793
18.3	18.2167 - 18.3793
18.35	18.2167 - 18.3793
18.3333	18.2167 - 18.3793
18.3708	18.2167 - 18.3793
18.2267	18.2167 - 18.3793
18.2717	18.2167 - 18.3793
18.2833	18.2167 - 18.3793
18.2942	18.2167 - 18.3793
18.2333	18.2167 - 18.3793
18.2742	18.2167 - 18.3793
18.3621	18.2167 - 18.3793
18.2833	18.2167 - 18.3793
18.2658	18.2167 - 18.3793
18.2842	18.2167 - 18.3793
18.34	18.2167 - 18.3793
18.2338	18.2167 - 18.3793
18.26	18.2167 - 18.3793
18.25	18.2167 - 18.3793
18.3333	18.2167 - 18.3793
18.3333	18.2167 - 18.3793
18.3092	18.2167 - 18.3793
18.2664	18.2167 - 18.3793
18.2583	18.2167 - 18.3793
18.2581	18.2167 - 18.3793
18.2625	18.2167 - 18.3793
18.25	18.2167 - 18.3793
18.3333	18.2167 - 18.3793
18.325	18.2167 - 18.3793
18.3667	18.2167 - 18.3793
18.3417	18.2167 - 18.3793
18.3167	18.2167 - 18.3793
18.3174	18.2167 - 18.3793
18.3612	18.2167 - 18.3793
18.25	18.2167 - 18.3793
18.3596	18.2167 - 18.3793
18.3283	18.2167 - 18.3793
18.2829	18.2167 - 18.3793
18.328	18.2167 - 18.3793
18.3667	18.2167 - 18.3793
18.2417	18.2167 - 18.3793
18.2708	18.2167 - 18.3793
18.2783	18.2167 - 18.3793
18.3	18.2167 - 18.3793
18.3333	18.2167 - 18.3793
18.3146	18.2167 - 18.3793
18.2333	18.2167 - 18.3793
18.3029	18.2167 - 18.3793
18.2621	18.2167 - 18.3793
18.25	18.2167 - 18.3793
18.3562	18.2167 - 18.3793
18.3163	18.2167 - 18.3793
18.3667	18.2167 - 18.3793
18.3333	18.2167 - 18.3793
18.2329	18.2167 - 18.3793
18.3667	18.2167 - 18.3793
18.3333	18.2167 - 18.3793
18.3721	18.2167 - 18.3793
18.2488	18.2167 - 18.3793
18.3	18.2167 - 18.3793
18.25	18.2167 - 18.3793
18.25	18.2167 - 18.3793
18.3192	18.2167 - 18.3793
18.3421	18.2167 - 18.3793
18.3525	18.2167 - 18.3793
18.2383	18.2167 - 18.3793
18.2317	18.2167 - 18.3793
18.25	18.2167 - 18.3793
18.3741	18.2167 - 18.3793
18.2521	18.2167 - 18.3793
18.2433	18.2167 - 18.3793
18.2667	18.2167 - 18.3793
18.2313	18.2167 - 18.3793
18.2417	18.2167 - 18.3793
18.5388	18.3793 - 18.5420
18.4458	18.3793 - 18.5420
18.4	18.3793 - 18.5420
18.45	18.3793 - 18.5420
18.3833	18.3793 - 18.5420
18.5333	18.3793 - 18.5420
18.405	18.3793 - 18.5420
18.4942	18.3793 - 18.5420
18.4717	18.3793 - 18.5420
18.4333	18.3793 - 18.5420
18.535	18.3793 - 18.5420
18.4979	18.3793 - 18.5420
18.525	18.3793 - 18.5420
18.4683	18.3793 - 18.5420
18.4125	18.3793 - 18.5420
18.5153	18.3793 - 18.5420
18.4667	18.3793 - 18.5420
18.527	18.3793 - 18.5420
18.39	18.3793 - 18.5420
18.44	18.3793 - 18.5420
18.4767	18.3793 - 18.5420
18.5333	18.3793 - 18.5420
18.43	18.3793 - 18.5420
18.4417	18.3793 - 18.5420
18.5078	18.3793 - 18.5420
18.5	18.3793 - 18.5420
18.5025	18.3793 - 18.5420
18.5	18.3793 - 18.5420
18.5	18.3793 - 18.5420
18.4667	18.3793 - 18.5420
18.48	18.3793 - 18.5420
18.4667	18.3793 - 18.5420
18.4692	18.3793 - 18.5420
18.5379	18.3793 - 18.5420
18.4242	18.3793 - 18.5420
18.5179	18.3793 - 18.5420
18.4779	18.3793 - 18.5420
18.515	18.3793 - 18.5420
18.4075	18.3793 - 18.5420
18.5167	18.3793 - 18.5420
18.5	18.3793 - 18.5420
18.5	18.3793 - 18.5420
18.4961	18.3793 - 18.5420
18.4775	18.3793 - 18.5420
18.3833	18.3793 - 18.5420
18.39	18.3793 - 18.5420
18.3833	18.3793 - 18.5420
18.4842	18.3793 - 18.5420
18.4453	18.3793 - 18.5420
18.5	18.3793 - 18.5420
18.5	18.3793 - 18.5420
18.4133	18.3793 - 18.5420
18.4662	18.3793 - 18.5420
18.4167	18.3793 - 18.5420
18.5	18.3793 - 18.5420
18.4067	18.3793 - 18.5420
18.3833	18.3793 - 18.5420
18.39	18.3793 - 18.5420
18.4667	18.3793 - 18.5420
18.5167	18.3793 - 18.5420
18.5162	18.3793 - 18.5420
18.5	18.3793 - 18.5420
18.4758	18.3793 - 18.5420
18.5	18.3793 - 18.5420
18.5	18.3793 - 18.5420
18.43	18.3793 - 18.5420
18.4854	18.3793 - 18.5420
18.4217	18.3793 - 18.5420
18.5	18.3793 - 18.5420
18.5217	18.3793 - 18.5420
18.5	18.3793 - 18.5420
18.45	18.3793 - 18.5420
18.495	18.3793 - 18.5420
18.5	18.3793 - 18.5420
18.5	18.3793 - 18.5420
18.4396	18.3793 - 18.5420
18.4933	18.3793 - 18.5420
18.5283	18.3793 - 18.5420
18.5046	18.3793 - 18.5420
18.5167	18.3793 - 18.5420
18.4067	18.3793 - 18.5420
18.4258	18.3793 - 18.5420
18.5275	18.3793 - 18.5420
18.505	18.3793 - 18.5420
18.4604	18.3793 - 18.5420
18.4667	18.3793 - 18.5420
18.4879	18.3793 - 18.5420
18.4867	18.3793 - 18.5420
18.5021	18.3793 - 18.5420
18.4667	18.3793 - 18.5420
18.425	18.3793 - 18.5420
18.3971	18.3793 - 18.5420
18.38	18.3793 - 18.5420
18.3896	18.3793 - 18.5420
18.5	18.3793 - 18.5420
18.4667	18.3793 - 18.5420
18.45	18.3793 - 18.5420
18.5167	18.3793 - 18.5420
18.525	18.3793 - 18.5420
18.4183	18.3793 - 18.5420
18.4575	18.3793 - 18.5420
18.45	18.3793 - 18.5420
18.5	18.3793 - 18.5420
18.4729	18.3793 - 18.5420
18.5167	18.3793 - 18.5420
18.4992	18.3793 - 18.5420
18.522	18.3793 - 18.5420
18.3823	18.3793 - 18.5420
18.5	18.3793 - 18.5420
18.4083	18.3793 - 18.5420
18.4767	18.3793 - 18.5420
18.455	18.3793 - 18.5420
18.4733	18.3793 - 18.5420
18.5258	18.3793 - 18.5420
18.5	18.3793 - 18.5420
18.4083	18.3793 - 18.5420
18.45	18.3793 - 18.5420
18.4271	18.3793 - 18.5420
18.5086	18.3793 - 18.5420
18.4763	18.3793 - 18.5420
18.5	18.3793 - 18.5420
18.5	18.3793 - 18.5420
18.54	18.3793 - 18.5420
18.4235	18.3793 - 18.5420
18.4742	18.3793 - 18.5420
18.5	18.3793 - 18.5420
18.5167	18.3793 - 18.5420
18.54	18.3793 - 18.5420
18.4654	18.3793 - 18.5420
18.5183	18.3793 - 18.5420
18.5312	18.3793 - 18.5420
18.4771	18.3793 - 18.5420
18.5333	18.3793 - 18.5420
18.5	18.3793 - 18.5420
18.5033	18.3793 - 18.5420
18.4583	18.3793 - 18.5420
18.4083	18.3793 - 18.5420
18.5	18.3793 - 18.5420
18.4667	18.3793 - 18.5420
18.4667	18.3793 - 18.5420
18.5	18.3793 - 18.5420
18.5318	18.3793 - 18.5420
18.3833	18.3793 - 18.5420
18.4525	18.3793 - 18.5420
18.4567	18.3793 - 18.5420
18.4667	18.3793 - 18.5420
18.485	18.3793 - 18.5420
18.5	18.3793 - 18.5420
18.41	18.3793 - 18.5420
18.5	18.3793 - 18.5420
18.4529	18.3793 - 18.5420
18.4713	18.3793 - 18.5420
18.3833	18.3793 - 18.5420
18.5	18.3793 - 18.5420
18.4333	18.3793 - 18.5420
18.5333	18.3793 - 18.5420
18.406	18.3793 - 18.5420
18.5302	18.3793 - 18.5420
18.5	18.3793 - 18.5420
18.4383	18.3793 - 18.5420
18.5	18.3793 - 18.5420
18.4625	18.3793 - 18.5420
18.4356	18.3793 - 18.5420
18.4383	18.3793 - 18.5420
18.447	18.3793 - 18.5420
18.5	18.3793 - 18.5420
18.4667	18.3793 - 18.5420
18.4	18.3793 - 18.5420
18.4267	18.3793 - 18.5420
18.4017	18.3793 - 18.5420
18.5333	18.3793 - 18.5420
18.5	18.3793 - 18.5420
18.5167	18.3793 - 18.5420
18.4283	18.3793 - 18.5420
18.4971	18.3793 - 18.5420
18.5354	18.3793 - 18.5420
18.5248	18.3793 - 18.5420
18.515	18.3793 - 18.5420
18.4167	18.3793 - 18.5420
18.5038	18.3793 - 18.5420
18.52	18.3793 - 18.5420
18.4333	18.3793 - 18.5420
18.4558	18.3793 - 18.5420
18.3833	18.3793 - 18.5420
18.5188	18.3793 - 18.5420
18.4917	18.3793 - 18.5420
18.5	18.3793 - 18.5420
18.4121	18.3793 - 18.5420
18.5063	18.3793 - 18.5420
18.5333	18.3793 - 18.5420
18.5	18.3793 - 18.5420
18.5	18.3793 - 18.5420
18.4	18.3793 - 18.5420
18.5	18.3793 - 18.5420
18.4983	18.3793 - 18.5420
18.5304	18.3793 - 18.5420
18.4667	18.3793 - 18.5420
18.4467	18.3793 - 18.5420
18.5043	18.3793 - 18.5420
18.4247	18.3793 - 18.5420
18.4667	18.3793 - 18.5420
18.4	18.3793 - 18.5420
18.5	18.3793 - 18.5420
18.4833	18.3793 - 18.5420
18.4142	18.3793 - 18.5420
18.5	18.3793 - 18.5420
18.5375	18.3793 - 18.5420
18.5274	18.3793 - 18.5420
18.4675	18.3793 - 18.5420
18.4833	18.3793 - 18.5420
18.5333	18.3793 - 18.5420
18.5	18.3793 - 18.5420
18.4167	18.3793 - 18.5420
18.3867	18.3793 - 18.5420
18.5167	18.3793 - 18.5420
18.5167	18.3793 - 18.5420
18.5277	18.3793 - 18.5420
18.5125	18.3793 - 18.5420
18.4937	18.3793 - 18.5420
18.54	18.3793 - 18.5420
18.3983	18.3793 - 18.5420
18.4695	18.3793 - 18.5420
18.45	18.3793 - 18.5420
18.4688	18.3793 - 18.5420
18.525	18.3793 - 18.5420
18.65	18.5420 - 18.7047
18.5788	18.5420 - 18.7047
18.5904	18.5420 - 18.7047
18.6631	18.5420 - 18.7047
18.6583	18.5420 - 18.7047
18.6167	18.5420 - 18.7047
18.575	18.5420 - 18.7047
18.6458	18.5420 - 18.7047
18.6333	18.5420 - 18.7047
18.6917	18.5420 - 18.7047
18.5583	18.5420 - 18.7047
18.6379	18.5420 - 18.7047
18.5833	18.5420 - 18.7047
18.6304	18.5420 - 18.7047
18.6396	18.5420 - 18.7047
18.5696	18.5420 - 18.7047
18.625	18.5420 - 18.7047
18.5854	18.5420 - 18.7047
18.6	18.5420 - 18.7047
18.6687	18.5420 - 18.7047
18.6712	18.5420 - 18.7047
18.6033	18.5420 - 18.7047
18.585	18.5420 - 18.7047
18.5596	18.5420 - 18.7047
18.6204	18.5420 - 18.7047
18.5892	18.5420 - 18.7047
18.6333	18.5420 - 18.7047
18.605	18.5420 - 18.7047
18.6767	18.5420 - 18.7047
18.6495	18.5420 - 18.7047
18.65	18.5420 - 18.7047
18.5624	18.5420 - 18.7047
18.6192	18.5420 - 18.7047
18.6	18.5420 - 18.7047
18.6875	18.5420 - 18.7047
18.6875	18.5420 - 18.7047
18.5833	18.5420 - 18.7047
18.64	18.5420 - 18.7047
18.6675	18.5420 - 18.7047
18.6167	18.5420 - 18.7047
18.62	18.5420 - 18.7047
18.6333	18.5420 - 18.7047
18.5958	18.5420 - 18.7047
18.5433	18.5420 - 18.7047
18.6079	18.5420 - 18.7047
18.6788	18.5420 - 18.7047
18.6333	18.5420 - 18.7047
18.555	18.5420 - 18.7047
18.6	18.5420 - 18.7047
18.6979	18.5420 - 18.7047
18.6167	18.5420 - 18.7047
18.603	18.5420 - 18.7047
18.5475	18.5420 - 18.7047
18.5875	18.5420 - 18.7047
18.6146	18.5420 - 18.7047
18.6167	18.5420 - 18.7047
18.5875	18.5420 - 18.7047
18.6	18.5420 - 18.7047
18.6167	18.5420 - 18.7047
18.6333	18.5420 - 18.7047
18.6917	18.5420 - 18.7047
18.6583	18.5420 - 18.7047
18.6275	18.5420 - 18.7047
18.55	18.5420 - 18.7047
18.6167	18.5420 - 18.7047
18.56	18.5420 - 18.7047
18.6863	18.5420 - 18.7047
18.6633	18.5420 - 18.7047
18.5476	18.5420 - 18.7047
18.6596	18.5420 - 18.7047
18.5883	18.5420 - 18.7047
18.6497	18.5420 - 18.7047
18.7	18.5420 - 18.7047
18.5558	18.5420 - 18.7047
18.6382	18.5420 - 18.7047
18.6333	18.5420 - 18.7047
18.6062	18.5420 - 18.7047
18.5875	18.5420 - 18.7047
18.5425	18.5420 - 18.7047
18.6442	18.5420 - 18.7047
18.55	18.5420 - 18.7047
18.5633	18.5420 - 18.7047
18.63	18.5420 - 18.7047
18.5971	18.5420 - 18.7047
18.6212	18.5420 - 18.7047
18.603	18.5420 - 18.7047
18.6142	18.5420 - 18.7047
18.615	18.5420 - 18.7047
18.6021	18.5420 - 18.7047
18.6417	18.5420 - 18.7047
18.6333	18.5420 - 18.7047
18.6396	18.5420 - 18.7047
18.6167	18.5420 - 18.7047
18.5875	18.5420 - 18.7047
18.6333	18.5420 - 18.7047
18.6667	18.5420 - 18.7047
18.6667	18.5420 - 18.7047
18.5667	18.5420 - 18.7047
18.5617	18.5420 - 18.7047
18.6167	18.5420 - 18.7047
18.5437	18.5420 - 18.7047
18.65	18.5420 - 18.7047
18.6604	18.5420 - 18.7047
18.5667	18.5420 - 18.7047
18.65	18.5420 - 18.7047
18.5642	18.5420 - 18.7047
18.7042	18.5420 - 18.7047
18.6425	18.5420 - 18.7047
18.6667	18.5420 - 18.7047
18.665	18.5420 - 18.7047
18.6317	18.5420 - 18.7047
18.6333	18.5420 - 18.7047
18.6783	18.5420 - 18.7047
18.6833	18.5420 - 18.7047
18.6667	18.5420 - 18.7047
18.6	18.5420 - 18.7047
18.5467	18.5420 - 18.7047
18.5975	18.5420 - 18.7047
18.6558	18.5420 - 18.7047
18.6729	18.5420 - 18.7047
18.6092	18.5420 - 18.7047
18.6828	18.5420 - 18.7047
18.6187	18.5420 - 18.7047
18.6667	18.5420 - 18.7047
18.5927	18.5420 - 18.7047
18.6167	18.5420 - 18.7047
18.5717	18.5420 - 18.7047
18.5883	18.5420 - 18.7047
18.7006	18.5420 - 18.7047
18.55	18.5420 - 18.7047
18.6825	18.5420 - 18.7047
18.65	18.5420 - 18.7047
18.6583	18.5420 - 18.7047
18.7	18.5420 - 18.7047
18.7017	18.5420 - 18.7047
18.5817	18.5420 - 18.7047
18.5517	18.5420 - 18.7047
18.6067	18.5420 - 18.7047
18.6	18.5420 - 18.7047
18.6233	18.5420 - 18.7047
18.7	18.5420 - 18.7047
18.6167	18.5420 - 18.7047
18.6667	18.5420 - 18.7047
18.65	18.5420 - 18.7047
18.55	18.5420 - 18.7047
18.65	18.5420 - 18.7047
18.6917	18.5420 - 18.7047
18.5683	18.5420 - 18.7047
18.6925	18.5420 - 18.7047
18.65	18.5420 - 18.7047
18.7	18.5420 - 18.7047
18.579	18.5420 - 18.7047
18.6167	18.5420 - 18.7047
18.5667	18.5420 - 18.7047
18.595	18.5420 - 18.7047
18.675	18.5420 - 18.7047
18.6333	18.5420 - 18.7047
18.6	18.5420 - 18.7047
18.5592	18.5420 - 18.7047
18.6947	18.5420 - 18.7047
18.65	18.5420 - 18.7047
18.6069	18.5420 - 18.7047
18.5481	18.5420 - 18.7047
18.6333	18.5420 - 18.7047
18.6667	18.5420 - 18.7047
18.6146	18.5420 - 18.7047
18.6264	18.5420 - 18.7047
18.7017	18.5420 - 18.7047
18.6412	18.5420 - 18.7047
18.6667	18.5420 - 18.7047
18.6562	18.5420 - 18.7047
18.65	18.5420 - 18.7047
18.56	18.5420 - 18.7047
18.6917	18.5420 - 18.7047
18.5458	18.5420 - 18.7047
18.655	18.5420 - 18.7047
18.6508	18.5420 - 18.7047
18.5787	18.5420 - 18.7047
18.6833	18.5420 - 18.7047
18.6037	18.5420 - 18.7047
18.5908	18.5420 - 18.7047
18.6779	18.5420 - 18.7047
18.5533	18.5420 - 18.7047
18.6849	18.5420 - 18.7047
18.6583	18.5420 - 18.7047
18.6333	18.5420 - 18.7047
18.7	18.5420 - 18.7047
18.6531	18.5420 - 18.7047
18.6667	18.5420 - 18.7047
18.6708	18.5420 - 18.7047
18.6889	18.5420 - 18.7047
18.7	18.5420 - 18.7047
18.6288	18.5420 - 18.7047
18.6808	18.5420 - 18.7047
18.5667	18.5420 - 18.7047
18.6317	18.5420 - 18.7047
18.5742	18.5420 - 18.7047
18.6167	18.5420 - 18.7047
18.5503	18.5420 - 18.7047
18.5683	18.5420 - 18.7047
18.6946	18.5420 - 18.7047
18.6842	18.5420 - 18.7047
18.6917	18.5420 - 18.7047
18.6021	18.5420 - 18.7047
18.5583	18.5420 - 18.7047
18.5933	18.5420 - 18.7047
18.6933	18.5420 - 18.7047
18.645	18.5420 - 18.7047
18.6083	18.5420 - 18.7047
18.5733	18.5420 - 18.7047
18.6208	18.5420 - 18.7047
18.6521	18.5420 - 18.7047
18.5632	18.5420 - 18.7047
18.6333	18.5420 - 18.7047
18.65	18.5420 - 18.7047
18.65	18.5420 - 18.7047
18.5442	18.5420 - 18.7047
18.5642	18.5420 - 18.7047
18.6179	18.5420 - 18.7047
18.5667	18.5420 - 18.7047
18.5489	18.5420 - 18.7047
18.55	18.5420 - 18.7047
18.6406	18.5420 - 18.7047
18.6833	18.5420 - 18.7047
18.6496	18.5420 - 18.7047
18.7	18.5420 - 18.7047
18.6942	18.5420 - 18.7047
18.5475	18.5420 - 18.7047
18.6017	18.5420 - 18.7047
18.645	18.5420 - 18.7047
18.6729	18.5420 - 18.7047
18.6333	18.5420 - 18.7047
18.5496	18.5420 - 18.7047
18.6158	18.5420 - 18.7047
18.65	18.5420 - 18.7047
18.675	18.5420 - 18.7047
18.6029	18.5420 - 18.7047
18.5833	18.5420 - 18.7047
18.5912	18.5420 - 18.7047
18.6792	18.5420 - 18.7047
18.6483	18.5420 - 18.7047
18.6833	18.5420 - 18.7047
18.6146	18.5420 - 18.7047
18.5683	18.5420 - 18.7047
18.7033	18.5420 - 18.7047
18.6271	18.5420 - 18.7047
18.585	18.5420 - 18.7047
18.6521	18.5420 - 18.7047
18.6233	18.5420 - 18.7047
18.62	18.5420 - 18.7047
18.5667	18.5420 - 18.7047
18.6367	18.5420 - 18.7047
18.6333	18.5420 - 18.7047
18.6375	18.5420 - 18.7047
18.6059	18.5420 - 18.7047
18.6346	18.5420 - 18.7047
18.6105	18.5420 - 18.7047
18.805	18.7047 - 18.8673
18.8167	18.7047 - 18.8673
18.7486	18.7047 - 18.8673
18.8388	18.7047 - 18.8673
18.8667	18.7047 - 18.8673
18.7833	18.7047 - 18.8673
18.85	18.7047 - 18.8673
18.8438	18.7047 - 18.8673
18.7714	18.7047 - 18.8673
18.7167	18.7047 - 18.8673
18.7479	18.7047 - 18.8673
18.8065	18.7047 - 18.8673
18.8505	18.7047 - 18.8673
18.7263	18.7047 - 18.8673
18.8217	18.7047 - 18.8673
18.8333	18.7047 - 18.8673
18.8667	18.7047 - 18.8673
18.8313	18.7047 - 18.8673
18.7563	18.7047 - 18.8673
18.8333	18.7047 - 18.8673
18.78	18.7047 - 18.8673
18.7167	18.7047 - 18.8673
18.7342	18.7047 - 18.8673
18.8571	18.7047 - 18.8673
18.7833	18.7047 - 18.8673
18.73	18.7047 - 18.8673
18.7912	18.7047 - 18.8673
18.7233	18.7047 - 18.8673
18.8667	18.7047 - 18.8673
18.7183	18.7047 - 18.8673
18.7231	18.7047 - 18.8673
18.7646	18.7047 - 18.8673
18.7606	18.7047 - 18.8673
18.8333	18.7047 - 18.8673
18.8133	18.7047 - 18.8673
18.7208	18.7047 - 18.8673
18.8023	18.7047 - 18.8673
18.8382	18.7047 - 18.8673
18.7746	18.7047 - 18.8673
18.8667	18.7047 - 18.8673
18.8	18.7047 - 18.8673
18.7596	18.7047 - 18.8673
18.7642	18.7047 - 18.8673
18.75	18.7047 - 18.8673
18.8333	18.7047 - 18.8673
18.775	18.7047 - 18.8673
18.7333	18.7047 - 18.8673
18.8517	18.7047 - 18.8673
18.85	18.7047 - 18.8673
18.7346	18.7047 - 18.8673
18.7354	18.7047 - 18.8673
18.8092	18.7047 - 18.8673
18.7083	18.7047 - 18.8673
18.778	18.7047 - 18.8673
18.8092	18.7047 - 18.8673
18.8333	18.7047 - 18.8673
18.7577	18.7047 - 18.8673
18.7396	18.7047 - 18.8673
18.8017	18.7047 - 18.8673
18.8133	18.7047 - 18.8673
18.7442	18.7047 - 18.8673
18.8229	18.7047 - 18.8673
18.7125	18.7047 - 18.8673
18.7333	18.7047 - 18.8673
18.7442	18.7047 - 18.8673
18.85	18.7047 - 18.8673
18.7419	18.7047 - 18.8673
18.8206	18.7047 - 18.8673
18.74	18.7047 - 18.8673
18.8008	18.7047 - 18.8673
18.835	18.7047 - 18.8673
18.845	18.7047 - 18.8673
18.7617	18.7047 - 18.8673
18.7833	18.7047 - 18.8673
18.7333	18.7047 - 18.8673
18.8333	18.7047 - 18.8673
18.8017	18.7047 - 18.8673
18.7958	18.7047 - 18.8673
18.7108	18.7047 - 18.8673
18.7921	18.7047 - 18.8673
18.7667	18.7047 - 18.8673
18.7929	18.7047 - 18.8673
18.8303	18.7047 - 18.8673
18.7242	18.7047 - 18.8673
18.7658	18.7047 - 18.8673
18.8383	18.7047 - 18.8673
18.7167	18.7047 - 18.8673
18.85	18.7047 - 18.8673
18.8396	18.7047 - 18.8673
18.7667	18.7047 - 18.8673
18.7492	18.7047 - 18.8673
18.8146	18.7047 - 18.8673
18.7333	18.7047 - 18.8673
18.7367	18.7047 - 18.8673
18.8667	18.7047 - 18.8673
18.8117	18.7047 - 18.8673
18.74	18.7047 - 18.8673
18.8308	18.7047 - 18.8673
18.7833	18.7047 - 18.8673
18.7754	18.7047 - 18.8673
18.71	18.7047 - 18.8673
18.8667	18.7047 - 18.8673
18.76	18.7047 - 18.8673
18.8103	18.7047 - 18.8673
18.8333	18.7047 - 18.8673
18.7125	18.7047 - 18.8673
18.8136	18.7047 - 18.8673
18.7667	18.7047 - 18.8673
18.74	18.7047 - 18.8673
18.832	18.7047 - 18.8673
18.8167	18.7047 - 18.8673
18.7267	18.7047 - 18.8673
18.8221	18.7047 - 18.8673
18.7613	18.7047 - 18.8673
18.7271	18.7047 - 18.8673
18.8524	18.7047 - 18.8673
18.8	18.7047 - 18.8673
18.7909	18.7047 - 18.8673
18.75	18.7047 - 18.8673
18.7533	18.7047 - 18.8673
18.77	18.7047 - 18.8673
18.85	18.7047 - 18.8673
18.8558	18.7047 - 18.8673
18.7792	18.7047 - 18.8673
18.7538	18.7047 - 18.8673
18.7167	18.7047 - 18.8673
18.8644	18.7047 - 18.8673
18.7871	18.7047 - 18.8673
18.8438	18.7047 - 18.8673
18.85	18.7047 - 18.8673
18.729	18.7047 - 18.8673
18.8167	18.7047 - 18.8673
18.7833	18.7047 - 18.8673
18.7533	18.7047 - 18.8673
18.7833	18.7047 - 18.8673
18.7921	18.7047 - 18.8673
18.7967	18.7047 - 18.8673
18.7967	18.7047 - 18.8673
18.7771	18.7047 - 18.8673
18.8179	18.7047 - 18.8673
18.8383	18.7047 - 18.8673
18.7167	18.7047 - 18.8673
18.8354	18.7047 - 18.8673
18.7436	18.7047 - 18.8673
18.8083	18.7047 - 18.8673
18.7492	18.7047 - 18.8673
18.7617	18.7047 - 18.8673
18.7404	18.7047 - 18.8673
18.7933	18.7047 - 18.8673
18.8117	18.7047 - 18.8673
18.8403	18.7047 - 18.8673
18.7579	18.7047 - 18.8673
18.7188	18.7047 - 18.8673
18.8529	18.7047 - 18.8673
18.8333	18.7047 - 18.8673
18.8246	18.7047 - 18.8673
18.85	18.7047 - 18.8673
18.85	18.7047 - 18.8673
18.7438	18.7047 - 18.8673
18.8346	18.7047 - 18.8673
18.7667	18.7047 - 18.8673
18.806	18.7047 - 18.8673
18.8367	18.7047 - 18.8673
18.8333	18.7047 - 18.8673
18.7746	18.7047 - 18.8673
18.7542	18.7047 - 18.8673
18.7436	18.7047 - 18.8673
18.7564	18.7047 - 18.8673
18.7343	18.7047 - 18.8673
18.7925	18.7047 - 18.8673
18.8333	18.7047 - 18.8673
18.8333	18.7047 - 18.8673
18.8	18.7047 - 18.8673
18.7504	18.7047 - 18.8673
18.7333	18.7047 - 18.8673
18.8649	18.7047 - 18.8673
18.8487	18.7047 - 18.8673
18.7867	18.7047 - 18.8673
18.75	18.7047 - 18.8673
18.77	18.7047 - 18.8673
18.7209	18.7047 - 18.8673
18.8442	18.7047 - 18.8673
18.8275	18.7047 - 18.8673
18.7354	18.7047 - 18.8673
18.8604	18.7047 - 18.8673
18.7121	18.7047 - 18.8673
18.8333	18.7047 - 18.8673
18.8533	18.7047 - 18.8673
18.7917	18.7047 - 18.8673
18.8667	18.7047 - 18.8673
18.8667	18.7047 - 18.8673
18.8425	18.7047 - 18.8673
18.7925	18.7047 - 18.8673
18.75	18.7047 - 18.8673
18.7462	18.7047 - 18.8673
18.7833	18.7047 - 18.8673
18.7167	18.7047 - 18.8673
18.7175	18.7047 - 18.8673
18.7833	18.7047 - 18.8673
18.8667	18.7047 - 18.8673
18.7158	18.7047 - 18.8673
18.7417	18.7047 - 18.8673
18.7667	18.7047 - 18.8673
18.8542	18.7047 - 18.8673
18.7125	18.7047 - 18.8673
18.725	18.7047 - 18.8673
18.8558	18.7047 - 18.8673
18.7833	18.7047 - 18.8673
18.835	18.7047 - 18.8673
18.8333	18.7047 - 18.8673
18.8383	18.7047 - 18.8673
18.7979	18.7047 - 18.8673
18.8333	18.7047 - 18.8673
18.7867	18.7047 - 18.8673
18.7333	18.7047 - 18.8673
18.7696	18.7047 - 18.8673
18.8667	18.7047 - 18.8673
18.8167	18.7047 - 18.8673
18.795	18.7047 - 18.8673
18.7167	18.7047 - 18.8673
18.7333	18.7047 - 18.8673
18.8667	18.7047 - 18.8673
18.75	18.7047 - 18.8673
18.8667	18.7047 - 18.8673
18.835	18.7047 - 18.8673
18.8617	18.7047 - 18.8673
18.8408	18.7047 - 18.8673
18.8067	18.7047 - 18.8673
18.7833	18.7047 - 18.8673
18.8	18.7047 - 18.8673
18.8321	18.7047 - 18.8673
18.8583	18.7047 - 18.8673
18.8404	18.7047 - 18.8673
18.7967	18.7047 - 18.8673
18.8243	18.7047 - 18.8673
18.7958	18.7047 - 18.8673
18.8333	18.7047 - 18.8673
18.8358	18.7047 - 18.8673
18.7333	18.7047 - 18.8673
18.7875	18.7047 - 18.8673
18.81	18.7047 - 18.8673
18.73	18.7047 - 18.8673
18.8333	18.7047 - 18.8673
18.8	18.7047 - 18.8673
18.85	18.7047 - 18.8673
18.75	18.7047 - 18.8673
18.7483	18.7047 - 18.8673
18.7167	18.7047 - 18.8673
18.8633	18.7047 - 18.8673
18.7297	18.7047 - 18.8673
18.7417	18.7047 - 18.8673
18.7875	18.7047 - 18.8673
18.75	18.7047 - 18.8673
18.7629	18.7047 - 18.8673
18.8567	18.7047 - 18.8673
18.7983	18.7047 - 18.8673
18.8579	18.7047 - 18.8673
18.85	18.7047 - 18.8673
18.7917	18.7047 - 18.8673
18.7383	18.7047 - 18.8673
18.8167	18.7047 - 18.8673
18.7917	18.7047 - 18.8673
18.8333	18.7047 - 18.8673
18.8567	18.7047 - 18.8673
18.8229	18.7047 - 18.8673
18.7571	18.7047 - 18.8673
18.8625	18.7047 - 18.8673
18.8033	18.7047 - 18.8673
18.8583	18.7047 - 18.8673
18.8	18.7047 - 18.8673
18.72	18.7047 - 18.8673
18.85	18.7047 - 18.8673
18.7996	18.7047 - 18.8673
18.7701	18.7047 - 18.8673
18.7833	18.7047 - 18.8673
18.7771	18.7047 - 18.8673
18.8	18.7047 - 18.8673
18.7333	18.7047 - 18.8673
18.8314	18.7047 - 18.8673
18.72	18.7047 - 18.8673
18.75	18.7047 - 18.8673
18.7996	18.7047 - 18.8673
18.7685	18.7047 - 18.8673
18.8333	18.7047 - 18.8673
18.8304	18.7047 - 18.8673
18.8667	18.7047 - 18.8673
18.8046	18.7047 - 18.8673
18.8476	18.7047 - 18.8673
18.85	18.7047 - 18.8673
18.7333	18.7047 - 18.8673
18.8167	18.7047 - 18.8673
18.8533	18.7047 - 18.8673
18.8142	18.7047 - 18.8673
18.85	18.7047 - 18.8673
18.8667	18.7047 - 18.8673
18.75	18.7047 - 18.8673
18.8047	18.7047 - 18.8673
18.7167	18.7047 - 18.8673
18.7987	18.7047 - 18.8673
18.8383	18.7047 - 18.8673
18.855	18.7047 - 18.8673
18.8579	18.7047 - 18.8673
18.8325	18.7047 - 18.8673
18.7667	18.7047 - 18.8673
18.8433	18.7047 - 18.8673
18.7583	18.7047 - 18.8673
18.8	18.7047 - 18.8673
19.0275	18.8673 - 19.0300
18.925	18.8673 - 19.0300
18.9354	18.8673 - 19.0300
19	18.8673 - 19.0300
18.91	18.8673 - 19.0300
19	18.8673 - 19.0300
18.8883	18.8673 - 19.0300
19.0283	18.8673 - 19.0300
18.9721	18.8673 - 19.0300
19	18.8673 - 19.0300
18.9792	18.8673 - 19.0300
18.9833	18.8673 - 19.0300
19	18.8673 - 19.0300
19	18.8673 - 19.0300
18.9267	18.8673 - 19.0300
18.9706	18.8673 - 19.0300
18.9713	18.8673 - 19.0300
18.9558	18.8673 - 19.0300
18.9333	18.8673 - 19.0300
18.8687	18.8673 - 19.0300
18.9112	18.8673 - 19.0300
18.9683	18.8673 - 19.0300
18.94	18.8673 - 19.0300
18.8692	18.8673 - 19.0300
19	18.8673 - 19.0300
19.0275	18.8673 - 19.0300
19.0033	18.8673 - 19.0300
18.9917	18.8673 - 19.0300
18.9167	18.8673 - 19.0300
18.9667	18.8673 - 19.0300
18.99	18.8673 - 19.0300
18.9856	18.8673 - 19.0300
18.895	18.8673 - 19.0300
18.9175	18.8673 - 19.0300
18.9833	18.8673 - 19.0300
19	18.8673 - 19.0300
19	18.8673 - 19.0300
19	18.8673 - 19.0300
18.9187	18.8673 - 19.0300
19.0129	18.8673 - 19.0300
18.9667	18.8673 - 19.0300
18.9567	18.8673 - 19.0300
19	18.8673 - 19.0300
18.9505	18.8673 - 19.0300
18.8833	18.8673 - 19.0300
18.9596	18.8673 - 19.0300
19.0267	18.8673 - 19.0300
19.0183	18.8673 - 19.0300
18.9375	18.8673 - 19.0300
18.9083	18.8673 - 19.0300
18.9833	18.8673 - 19.0300
18.9833	18.8673 - 19.0300
19.0167	18.8673 - 19.0300
19.0025	18.8673 - 19.0300
18.9167	18.8673 - 19.0300
19.0075	18.8673 - 19.0300
18.9333	18.8673 - 19.0300
19.0018	18.8673 - 19.0300
18.9187	18.8673 - 19.0300
18.8833	18.8673 - 19.0300
18.97	18.8673 - 19.0300
18.9958	18.8673 - 19.0300
18.9833	18.8673 - 19.0300
18.9646	18.8673 - 19.0300
18.9667	18.8673 - 19.0300
19	18.8673 - 19.0300
18.9042	18.8673 - 19.0300
18.9767	18.8673 - 19.0300
18.9812	18.8673 - 19.0300
18.9667	18.8673 - 19.0300
19	18.8673 - 19.0300
18.9067	18.8673 - 19.0300
19.01	18.8673 - 19.0300
18.8898	18.8673 - 19.0300
18.8813	18.8673 - 19.0300
18.9317	18.8673 - 19.0300
18.9667	18.8673 - 19.0300
18.8833	18.8673 - 19.0300
19.0167	18.8673 - 19.0300
18.9842	18.8673 - 19.0300
18.8833	18.8673 - 19.0300
18.965	18.8673 - 19.0300
19.0042	18.8673 - 19.0300
19.0087	18.8673 - 19.0300
18.9933	18.8673 - 19.0300
18.8858	18.8673 - 19.0300
18.8833	18.8673 - 19.0300
18.9733	18.8673 - 19.0300
18.8783	18.8673 - 19.0300
18.9817	18.8673 - 19.0300
19.0167	18.8673 - 19.0300
18.9333	18.8673 - 19.0300
18.9	18.8673 - 19.0300
19.0167	18.8673 - 19.0300
18.9167	18.8673 - 19.0300
18.9828	18.8673 - 19.0300
19.0107	18.8673 - 19.0300
18.9812	18.8673 - 19.0300
18.9	18.8673 - 19.0300
19.0167	18.8673 - 19.0300
18.9167	18.8673 - 19.0300
19	18.8673 - 19.0300
18.9333	18.8673 - 19.0300
18.99	18.8673 - 19.0300
18.9829	18.8673 - 19.0300
19.0167	18.8673 - 19.0300
19	18.8673 - 19.0300
19.0229	18.8673 - 19.0300
18.9629	18.8673 - 19.0300
18.9167	18.8673 - 19.0300
18.965	18.8673 - 19.0300
18.9867	18.8673 - 19.0300
19.0167	18.8673 - 19.0300
19	18.8673 - 19.0300
18.96	18.8673 - 19.0300
18.9235	18.8673 - 19.0300
19	18.8673 - 19.0300
18.9846	18.8673 - 19.0300
18.8875	18.8673 - 19.0300
19.0067	18.8673 - 19.0300
18.8846	18.8673 - 19.0300
19.0063	18.8673 - 19.0300
19	18.8673 - 19.0300
19.0188	18.8673 - 19.0300
18.9433	18.8673 - 19.0300
18.9	18.8673 - 19.0300
18.89	18.8673 - 19.0300
18.9325	18.8673 - 19.0300
18.8825	18.8673 - 19.0300
18.9788	18.8673 - 19.0300
18.8735	18.8673 - 19.0300
18.8762	18.8673 - 19.0300
19	18.8673 - 19.0300
18.9667	18.8673 - 19.0300
18.8958	18.8673 - 19.0300
18.9083	18.8673 - 19.0300
18.966	18.8673 - 19.0300
18.9325	18.8673 - 19.0300
18.9421	18.8673 - 19.0300
18.94	18.8673 - 19.0300
18.9075	18.8673 - 19.0300
19	18.8673 - 19.0300
18.955	18.8673 - 19.0300
19	18.8673 - 19.0300
18.9333	18.8673 - 19.0300
18.8768	18.8673 - 19.0300
18.9667	18.8673 - 19.0300
19	18.8673 - 19.0300
18.9563	18.8673 - 19.0300
18.9583	18.8673 - 19.0300
19.0167	18.8673 - 19.0300
19	18.8673 - 19.0300
18.95	18.8673 - 19.0300
19	18.8673 - 19.0300
18.9667	18.8673 - 19.0300
18.9417	18.8673 - 19.0300
18.9833	18.8673 - 19.0300
18.965	18.8673 - 19.0300
19	18.8673 - 19.0300
19.0063	18.8673 - 19.0300
18.885	18.8673 - 19.0300
18.9233	18.8673 - 19.0300
18.8792	18.8673 - 19.0300
18.9083	18.8673 - 19.0300
18.9	18.8673 - 19.0300
19.01	18.8673 - 19.0300
18.9464	18.8673 - 19.0300
19	18.8673 - 19.0300
18.8683	18.8673 - 19.0300
18.945	18.8673 - 19.0300
18.9042	18.8673 - 19.0300
19.0167	18.8673 - 19.0300
18.9396	18.8673 - 19.0300
18.9267	18.8673 - 19.0300
18.9354	18.8673 - 19.0300
18.9967	18.8673 - 19.0300
19.0108	18.8673 - 19.0300
18.9485	18.8673 - 19.0300
18.9167	18.8673 - 19.0300
19	18.8673 - 19.0300
18.95	18.8673 - 19.0300
18.9058	18.8673 - 19.0300
18.9167	18.8673 - 19.0300
19.0083	18.8673 - 19.0300
18.9333	18.8673 - 19.0300
18.8833	18.8673 - 19.0300
18.9217	18.8673 - 19.0300
19.0167	18.8673 - 19.0300
18.9583	18.8673 - 19.0300
18.9783	18.8673 - 19.0300
19.0287	18.8673 - 19.0300
18.9242	18.8673 - 19.0300
18.9667	18.8673 - 19.0300
19	18.8673 - 19.0300
19.0267	18.8673 - 19.0300
18.9283	18.8673 - 19.0300
18.8983	18.8673 - 19.0300
18.9167	18.8673 - 19.0300
18.9533	18.8673 - 19.0300
18.9816	18.8673 - 19.0300
19.0247	18.8673 - 19.0300
18.9333	18.8673 - 19.0300
18.9167	18.8673 - 19.0300
18.8954	18.8673 - 19.0300
18.9679	18.8673 - 19.0300
19	18.8673 - 19.0300
19.0167	18.8673 - 19.0300
18.9292	18.8673 - 19.0300
18.8792	18.8673 - 19.0300
18.9937	18.8673 - 19.0300
18.9054	18.8673 - 19.0300
18.9833	18.8673 - 19.0300
18.8683	18.8673 - 19.0300
19.0071	18.8673 - 19.0300
18.9563	18.8673 - 19.0300
18.905	18.8673 - 19.0300
19.0083	18.8673 - 19.0300
18.9471	18.8673 - 19.0300
19	18.8673 - 19.0300
18.9033	18.8673 - 19.0300
18.8754	18.8673 - 19.0300
18.9667	18.8673 - 19.0300
18.8942	18.8673 - 19.0300
19	18.8673 - 19.0300
18.9067	18.8673 - 19.0300
18.9833	18.8673 - 19.0300
19	18.8673 - 19.0300
18.95	18.8673 - 19.0300
18.9833	18.8673 - 19.0300
19	18.8673 - 19.0300
18.94	18.8673 - 19.0300
18.9167	18.8673 - 19.0300
18.9921	18.8673 - 19.0300
18.975	18.8673 - 19.0300
18.8683	18.8673 - 19.0300
18.93	18.8673 - 19.0300
19.0213	18.8673 - 19.0300
18.9833	18.8673 - 19.0300
18.9167	18.8673 - 19.0300
18.9497	18.8673 - 19.0300
19.0167	18.8673 - 19.0300
18.8792	18.8673 - 19.0300
18.9	18.8673 - 19.0300
18.9667	18.8673 - 19.0300
18.9146	18.8673 - 19.0300
18.9458	18.8673 - 19.0300
19	18.8673 - 19.0300
18.9833	18.8673 - 19.0300
18.9062	18.8673 - 19.0300
18.9408	18.8673 - 19.0300
18.8683	18.8673 - 19.0300
18.9783	18.8673 - 19.0300
18.9833	18.8673 - 19.0300
18.9392	18.8673 - 19.0300
19.0167	18.8673 - 19.0300
19	18.8673 - 19.0300
19.0158	18.8673 - 19.0300
18.9842	18.8673 - 19.0300
18.9812	18.8673 - 19.0300
18.9539	18.8673 - 19.0300
18.9	18.8673 - 19.0300
18.8853	18.8673 - 19.0300
18.8817	18.8673 - 19.0300
18.9467	18.8673 - 19.0300
18.9058	18.8673 - 19.0300
18.9417	18.8673 - 19.0300
18.9608	18.8673 - 19.0300
18.9279	18.8673 - 19.0300
18.9683	18.8673 - 19.0300
19	18.8673 - 19.0300
18.9846	18.8673 - 19.0300
18.9875	18.8673 - 19.0300
18.9833	18.8673 - 19.0300
19.0167	18.8673 - 19.0300
18.95	18.8673 - 19.0300
19.0167	18.8673 - 19.0300
18.87	18.8673 - 19.0300
19	18.8673 - 19.0300
18.9	18.8673 - 19.0300
19	18.8673 - 19.0300
18.9696	18.8673 - 19.0300
19	18.8673 - 19.0300
18.9775	18.8673 - 19.0300
18.9925	18.8673 - 19.0300
18.9566	18.8673 - 19.0300
18.9196	18.8673 - 19.0300
18.8967	18.8673 - 19.0300
18.8833	18.8673 - 19.0300
18.9478	18.8673 - 19.0300
18.8716	18.8673 - 19.0300
18.9676	18.8673 - 19.0300
18.9242	18.8673 - 19.0300
18.9242	18.8673 - 19.0300
18.9533	18.8673 - 19.0300
18.95	18.8673 - 19.0300
18.9375	18.8673 - 19.0300
19	18.8673 - 19.0300
18.8833	18.8673 - 19.0300
19	18.8673 - 19.0300
18.9303	18.8673 - 19.0300
19.0225	18.8673 - 19.0300
18.8833	18.8673 - 19.0300
18.9039	18.8673 - 19.0300
19	18.8673 - 19.0300
18.9928	18.8673 - 19.0300
19.0167	18.8673 - 19.0300
18.8781	18.8673 - 19.0300
18.9713	18.8673 - 19.0300
18.9917	18.8673 - 19.0300
19.0012	18.8673 - 19.0300
18.8718	18.8673 - 19.0300
18.9467	18.8673 - 19.0300
18.9435	18.8673 - 19.0300
18.9996	18.8673 - 19.0300
18.9006	18.8673 - 19.0300
18.8972	18.8673 - 19.0300
18.95	18.8673 - 19.0300
18.9333	18.8673 - 19.0300
19.015	18.8673 - 19.0300
18.9563	18.8673 - 19.0300
18.9227	18.8673 - 19.0300
18.9967	18.8673 - 19.0300
19.0278	18.8673 - 19.0300
18.9162	18.8673 - 19.0300
18.94	18.8673 - 19.0300
18.8767	18.8673 - 19.0300
19	18.8673 - 19.0300
18.9272	18.8673 - 19.0300
18.9846	18.8673 - 19.0300
18.9373	18.8673 - 19.0300
19.0092	18.8673 - 19.0300
18.9833	18.8673 - 19.0300
18.8917	18.8673 - 19.0300
18.9417	18.8673 - 19.0300
18.9	18.8673 - 19.0300
19	18.8673 - 19.0300
19	18.8673 - 19.0300
18.9551	18.8673 - 19.0300
18.9667	18.8673 - 19.0300
19.0083	18.8673 - 19.0300
18.9209	18.8673 - 19.0300
19	18.8673 - 19.0300
18.9833	18.8673 - 19.0300
18.9483	18.8673 - 19.0300
18.9755	18.8673 - 19.0300
18.9949	18.8673 - 19.0300
19.0167	18.8673 - 19.0300
18.9873	18.8673 - 19.0300
18.8833	18.8673 - 19.0300
19	18.8673 - 19.0300
18.9332	18.8673 - 19.0300
18.9713	18.8673 - 19.0300
18.95	18.8673 - 19.0300
18.9079	18.8673 - 19.0300
18.9367	18.8673 - 19.0300
19.0175	18.8673 - 19.0300
19.0125	18.8673 - 19.0300
18.9846	18.8673 - 19.0300
18.9333	18.8673 - 19.0300
18.9208	18.8673 - 19.0300
18.9375	18.8673 - 19.0300
18.9512	18.8673 - 19.0300
18.9667	18.8673 - 19.0300
18.9667	18.8673 - 19.0300
19.0108	18.8673 - 19.0300
18.97	18.8673 - 19.0300
18.9642	18.8673 - 19.0300
18.9796	18.8673 - 19.0300
18.8721	18.8673 - 19.0300
18.9207	18.8673 - 19.0300
18.95	18.8673 - 19.0300
18.9721	18.8673 - 19.0300
18.9706	18.8673 - 19.0300
18.9833	18.8673 - 19.0300
19	18.8673 - 19.0300
19	18.8673 - 19.0300
18.9575	18.8673 - 19.0300
18.965	18.8673 - 19.0300
18.9467	18.8673 - 19.0300
19.1267	19.0300 - 19.1927
19.1	19.0300 - 19.1927
19.1583	19.0300 - 19.1927
19.12	19.0300 - 19.1927
19.1167	19.0300 - 19.1927
19.1833	19.0300 - 19.1927
19.15	19.0300 - 19.1927
19.1869	19.0300 - 19.1927
19.05	19.0300 - 19.1927
19.17	19.0300 - 19.1927
19.1062	19.0300 - 19.1927
19.1767	19.0300 - 19.1927
19.1167	19.0300 - 19.1927
19.1313	19.0300 - 19.1927
19.1142	19.0300 - 19.1927
19.1731	19.0300 - 19.1927
19.1304	19.0300 - 19.1927
19.1458	19.0300 - 19.1927
19.0514	19.0300 - 19.1927
19.1	19.0300 - 19.1927
19.19	19.0300 - 19.1927
19.1404	19.0300 - 19.1927
19.1375	19.0300 - 19.1927
19.19	19.0300 - 19.1927
19.1294	19.0300 - 19.1927
19.1167	19.0300 - 19.1927
19.0896	19.0300 - 19.1927
19.1728	19.0300 - 19.1927
19.0467	19.0300 - 19.1927
19.1167	19.0300 - 19.1927
19.1833	19.0300 - 19.1927
19.1237	19.0300 - 19.1927
19.1146	19.0300 - 19.1927
19.0708	19.0300 - 19.1927
19.1525	19.0300 - 19.1927
19.1583	19.0300 - 19.1927
[truncated: 19,007 more rows]

## Sheet: ED_Fig_1i
Avg_First_Calorie_Shift	bin_label
0.0690476	0.0333 - 0.0996
0.0333333	0.0333 - 0.0996
0.0940476	0.0333 - 0.0996
0.0492824	0.0333 - 0.0996
0.164365	0.0996 - 0.1659
0.160256	0.0996 - 0.1659
0.15391	0.0996 - 0.1659
0.165152	0.0996 - 0.1659
0.14881	0.0996 - 0.1659
0.140718	0.0996 - 0.1659
0.126583	0.0996 - 0.1659
0.133333	0.0996 - 0.1659
0.141432	0.0996 - 0.1659
0.151627	0.0996 - 0.1659
0.165456	0.0996 - 0.1659
0.207449	0.1659 - 0.2322
0.225758	0.1659 - 0.2322
0.184615	0.1659 - 0.2322
0.216667	0.1659 - 0.2322
0.180556	0.1659 - 0.2322
0.202778	0.1659 - 0.2322
0.226239	0.1659 - 0.2322
0.197424	0.1659 - 0.2322
0.221429	0.1659 - 0.2322
0.229187	0.1659 - 0.2322
0.228571	0.1659 - 0.2322
0.173333	0.1659 - 0.2322
0.167857	0.1659 - 0.2322
0.197424	0.1659 - 0.2322
0.20641	0.1659 - 0.2322
0.285347	0.2322 - 0.2984
0.269048	0.2322 - 0.2984
0.285357	0.2322 - 0.2984
0.271429	0.2322 - 0.2984
0.29359	0.2322 - 0.2984
0.282222	0.2322 - 0.2984
0.287579	0.2322 - 0.2984
0.291667	0.2322 - 0.2984
0.283333	0.2322 - 0.2984
0.289286	0.2322 - 0.2984
0.233333	0.2322 - 0.2984
0.251282	0.2322 - 0.2984
0.257381	0.2322 - 0.2984
0.24412	0.2322 - 0.2984
0.294722	0.2322 - 0.2984
0.280317	0.2322 - 0.2984
0.293182	0.2322 - 0.2984
0.273657	0.2322 - 0.2984
0.282051	0.2322 - 0.2984
0.275	0.2322 - 0.2984
0.26096	0.2322 - 0.2984
0.288889	0.2322 - 0.2984
0.291869	0.2322 - 0.2984
0.281984	0.2322 - 0.2984
0.233162	0.2322 - 0.2984
0.233718	0.2322 - 0.2984
0.29697	0.2322 - 0.2984
0.296429	0.2322 - 0.2984
0.28502	0.2322 - 0.2984
0.278782	0.2322 - 0.2984
0.297619	0.2322 - 0.2984
0.292857	0.2322 - 0.2984
0.291591	0.2322 - 0.2984
0.235023	0.2322 - 0.2984
0.248611	0.2322 - 0.2984
0.277778	0.2322 - 0.2984
0.254762	0.2322 - 0.2984
0.234524	0.2322 - 0.2984
0.296429	0.2322 - 0.2984
0.267857	0.2322 - 0.2984
0.259722	0.2322 - 0.2984
0.264286	0.2322 - 0.2984
0.288462	0.2322 - 0.2984
0.290774	0.2322 - 0.2984
0.298333	0.2322 - 0.2984
0.287753	0.2322 - 0.2984
0.252564	0.2322 - 0.2984
0.293939	0.2322 - 0.2984
0.264103	0.2322 - 0.2984
0.269048	0.2322 - 0.2984
0.294872	0.2322 - 0.2984
0.257143	0.2322 - 0.2984
0.255913	0.2322 - 0.2984
0.284524	0.2322 - 0.2984
0.267949	0.2322 - 0.2984
0.25594	0.2322 - 0.2984
0.238462	0.2322 - 0.2984
0.290476	0.2322 - 0.2984
0.24881	0.2322 - 0.2984
0.241667	0.2322 - 0.2984
0.253571	0.2322 - 0.2984
0.253333	0.2322 - 0.2984
0.280255	0.2322 - 0.2984
0.243056	0.2322 - 0.2984
0.281818	0.2322 - 0.2984
0.233333	0.2322 - 0.2984
0.3	0.2984 - 0.3647
0.361905	0.2984 - 0.3647
0.312821	0.2984 - 0.3647
0.323611	0.2984 - 0.3647
0.354762	0.2984 - 0.3647
0.303571	0.2984 - 0.3647
0.346154	0.2984 - 0.3647
0.347436	0.2984 - 0.3647
0.342308	0.2984 - 0.3647
0.344444	0.2984 - 0.3647
0.361538	0.2984 - 0.3647
0.315385	0.2984 - 0.3647
0.328056	0.2984 - 0.3647
0.3375	0.2984 - 0.3647
0.342857	0.2984 - 0.3647
0.355128	0.2984 - 0.3647
0.311905	0.2984 - 0.3647
0.359081	0.2984 - 0.3647
0.316667	0.2984 - 0.3647
0.346984	0.2984 - 0.3647
0.319213	0.2984 - 0.3647
0.312564	0.2984 - 0.3647
0.315152	0.2984 - 0.3647
0.311944	0.2984 - 0.3647
0.311905	0.2984 - 0.3647
0.336667	0.2984 - 0.3647
0.326923	0.2984 - 0.3647
0.363397	0.2984 - 0.3647
0.315385	0.2984 - 0.3647
0.301389	0.2984 - 0.3647
0.34697	0.2984 - 0.3647
0.33756	0.2984 - 0.3647
0.309091	0.2984 - 0.3647
0.345238	0.2984 - 0.3647
0.330952	0.2984 - 0.3647
0.3	0.2984 - 0.3647
0.326667	0.2984 - 0.3647
0.361905	0.2984 - 0.3647
0.325641	0.2984 - 0.3647
0.302321	0.2984 - 0.3647
0.329762	0.2984 - 0.3647
0.35641	0.2984 - 0.3647
0.35641	0.2984 - 0.3647
0.348333	0.2984 - 0.3647
0.364425	0.2984 - 0.3647
0.358333	0.2984 - 0.3647
0.360256	0.2984 - 0.3647
0.345833	0.2984 - 0.3647
0.338462	0.2984 - 0.3647
0.330577	0.2984 - 0.3647
0.302381	0.2984 - 0.3647
0.337179	0.2984 - 0.3647
0.336905	0.2984 - 0.3647
0.337179	0.2984 - 0.3647
0.330303	0.2984 - 0.3647
0.317738	0.2984 - 0.3647
0.301667	0.2984 - 0.3647
0.338397	0.2984 - 0.3647
0.343056	0.2984 - 0.3647
0.310754	0.2984 - 0.3647
0.35	0.2984 - 0.3647
0.311905	0.2984 - 0.3647
0.345764	0.2984 - 0.3647
0.348611	0.2984 - 0.3647
0.319231	0.2984 - 0.3647
0.344048	0.2984 - 0.3647
0.319048	0.2984 - 0.3647
0.317897	0.2984 - 0.3647
0.35	0.2984 - 0.3647
0.334615	0.2984 - 0.3647
0.325	0.2984 - 0.3647
0.303846	0.2984 - 0.3647
0.325202	0.2984 - 0.3647
0.337179	0.2984 - 0.3647
0.363636	0.2984 - 0.3647
0.316154	0.2984 - 0.3647
0.345256	0.2984 - 0.3647
0.320833	0.2984 - 0.3647
0.35119	0.2984 - 0.3647
0.341667	0.2984 - 0.3647
0.355	0.2984 - 0.3647
0.342308	0.2984 - 0.3647
0.360139	0.2984 - 0.3647
0.320513	0.2984 - 0.3647
0.344444	0.2984 - 0.3647
0.323194	0.2984 - 0.3647
0.326389	0.2984 - 0.3647
0.343333	0.2984 - 0.3647
0.336364	0.2984 - 0.3647
0.333333	0.2984 - 0.3647
0.312821	0.2984 - 0.3647
0.343056	0.2984 - 0.3647
0.3	0.2984 - 0.3647
0.35119	0.2984 - 0.3647
0.378571	0.3647 - 0.4310
0.383333	0.3647 - 0.4310
0.391667	0.3647 - 0.4310
0.402381	0.3647 - 0.4310
0.384615	0.3647 - 0.4310
0.415754	0.3647 - 0.4310
0.385714	0.3647 - 0.4310
0.388333	0.3647 - 0.4310
0.42	0.3647 - 0.4310
0.391667	0.3647 - 0.4310
0.423333	0.3647 - 0.4310
0.368333	0.3647 - 0.4310
0.428671	0.3647 - 0.4310
0.382996	0.3647 - 0.4310
0.384419	0.3647 - 0.4310
0.401515	0.3647 - 0.4310
0.423077	0.3647 - 0.4310
0.414646	0.3647 - 0.4310
0.409066	0.3647 - 0.4310
0.420101	0.3647 - 0.4310
0.425	0.3647 - 0.4310
0.37	0.3647 - 0.4310
0.406944	0.3647 - 0.4310
0.421429	0.3647 - 0.4310
0.404167	0.3647 - 0.4310
0.39881	0.3647 - 0.4310
0.365385	0.3647 - 0.4310
0.42048	0.3647 - 0.4310
0.386905	0.3647 - 0.4310
0.370833	0.3647 - 0.4310
0.37619	0.3647 - 0.4310
0.428571	0.3647 - 0.4310
0.428205	0.3647 - 0.4310
0.377341	0.3647 - 0.4310
0.366528	0.3647 - 0.4310
0.406068	0.3647 - 0.4310
0.371667	0.3647 - 0.4310
0.40359	0.3647 - 0.4310
0.400556	0.3647 - 0.4310
0.425	0.3647 - 0.4310
0.373838	0.3647 - 0.4310
0.386028	0.3647 - 0.4310
0.373077	0.3647 - 0.4310
0.390794	0.3647 - 0.4310
0.407738	0.3647 - 0.4310
0.382051	0.3647 - 0.4310
0.418492	0.3647 - 0.4310
0.384615	0.3647 - 0.4310
0.417949	0.3647 - 0.4310
0.412738	0.3647 - 0.4310
0.388462	0.3647 - 0.4310
0.42375	0.3647 - 0.4310
0.417103	0.3647 - 0.4310
0.427381	0.3647 - 0.4310
0.428373	0.3647 - 0.4310
0.385556	0.3647 - 0.4310
0.371548	0.3647 - 0.4310
0.395417	0.3647 - 0.4310
0.386759	0.3647 - 0.4310
0.374242	0.3647 - 0.4310
0.402381	0.3647 - 0.4310
0.370238	0.3647 - 0.4310
0.388889	0.3647 - 0.4310
0.4	0.3647 - 0.4310
0.385897	0.3647 - 0.4310
0.403846	0.3647 - 0.4310
0.37619	0.3647 - 0.4310
0.40119	0.3647 - 0.4310
0.426667	0.3647 - 0.4310
0.386389	0.3647 - 0.4310
0.369028	0.3647 - 0.4310
0.372619	0.3647 - 0.4310
0.430919	0.3647 - 0.4310
0.411538	0.3647 - 0.4310
0.422222	0.3647 - 0.4310
0.384524	0.3647 - 0.4310
0.368512	0.3647 - 0.4310
0.400778	0.3647 - 0.4310
0.42619	0.3647 - 0.4310
0.39359	0.3647 - 0.4310
0.383588	0.3647 - 0.4310
0.375	0.3647 - 0.4310
0.379167	0.3647 - 0.4310
0.384848	0.3647 - 0.4310
0.414545	0.3647 - 0.4310
0.366303	0.3647 - 0.4310
0.409524	0.3647 - 0.4310
0.387179	0.3647 - 0.4310
0.377381	0.3647 - 0.4310
0.396154	0.3647 - 0.4310
0.403056	0.3647 - 0.4310
0.391667	0.3647 - 0.4310
0.403333	0.3647 - 0.4310
0.366667	0.3647 - 0.4310
0.416667	0.3647 - 0.4310
0.420238	0.3647 - 0.4310
0.42381	0.3647 - 0.4310
0.402381	0.3647 - 0.4310
0.387179	0.3647 - 0.4310
0.392857	0.3647 - 0.4310
0.424252	0.3647 - 0.4310
0.398611	0.3647 - 0.4310
0.379762	0.3647 - 0.4310
0.423095	0.3647 - 0.4310
0.372222	0.3647 - 0.4310
0.427273	0.3647 - 0.4310
0.372222	0.3647 - 0.4310
0.385897	0.3647 - 0.4310
0.425641	0.3647 - 0.4310
0.430556	0.3647 - 0.4310
0.402381	0.3647 - 0.4310
0.410256	0.3647 - 0.4310
0.411538	0.3647 - 0.4310
0.386364	0.3647 - 0.4310
0.38123	0.3647 - 0.4310
0.365152	0.3647 - 0.4310
0.42381	0.3647 - 0.4310
0.425357	0.3647 - 0.4310
0.371667	0.3647 - 0.4310
0.422222	0.3647 - 0.4310
0.382051	0.3647 - 0.4310
0.407576	0.3647 - 0.4310
0.388095	0.3647 - 0.4310
0.379286	0.3647 - 0.4310
0.376068	0.3647 - 0.4310
0.394444	0.3647 - 0.4310
0.37925	0.3647 - 0.4310
0.420238	0.3647 - 0.4310
0.383333	0.3647 - 0.4310
0.404167	0.3647 - 0.4310
0.426966	0.3647 - 0.4310
0.424359	0.3647 - 0.4310
0.366667	0.3647 - 0.4310
0.390476	0.3647 - 0.4310
0.408333	0.3647 - 0.4310
0.398718	0.3647 - 0.4310
0.408333	0.3647 - 0.4310
0.379491	0.3647 - 0.4310
0.417949	0.3647 - 0.4310
0.42381	0.3647 - 0.4310
0.39359	0.3647 - 0.4310
0.384722	0.3647 - 0.4310
0.373611	0.3647 - 0.4310
0.412821	0.3647 - 0.4310
0.408333	0.3647 - 0.4310
0.398718	0.3647 - 0.4310
0.373333	0.3647 - 0.4310
0.407543	0.3647 - 0.4310
0.374359	0.3647 - 0.4310
0.417179	0.3647 - 0.4310
0.398485	0.3647 - 0.4310
0.380321	0.3647 - 0.4310
0.393056	0.3647 - 0.4310
0.409524	0.3647 - 0.4310
0.393184	0.3647 - 0.4310
0.424359	0.3647 - 0.4310
0.382659	0.3647 - 0.4310
0.423013	0.3647 - 0.4310
0.424563	0.3647 - 0.4310
0.395076	0.3647 - 0.4310
0.410256	0.3647 - 0.4310
0.40877	0.3647 - 0.4310
0.424359	0.3647 - 0.4310
0.411825	0.3647 - 0.4310
0.460043	0.4310 - 0.4973
0.474915	0.4310 - 0.4973
0.441222	0.4310 - 0.4973
0.477381	0.4310 - 0.4973
0.459524	0.4310 - 0.4973
0.494048	0.4310 - 0.4973
0.47	0.4310 - 0.4973
0.459524	0.4310 - 0.4973
0.444226	0.4310 - 0.4973
0.486364	0.4310 - 0.4973
0.435983	0.4310 - 0.4973
0.471591	0.4310 - 0.4973
0.465625	0.4310 - 0.4973
0.469048	0.4310 - 0.4973
0.469697	0.4310 - 0.4973
0.458333	0.4310 - 0.4973
0.494048	0.4310 - 0.4973
0.450635	0.4310 - 0.4973
0.479487	0.4310 - 0.4973
0.466574	0.4310 - 0.4973
0.483333	0.4310 - 0.4973
0.438036	0.4310 - 0.4973
0.466667	0.4310 - 0.4973
0.496429	0.4310 - 0.4973
0.466667	0.4310 - 0.4973
0.442857	0.4310 - 0.4973
0.441984	0.4310 - 0.4973
0.482143	0.4310 - 0.4973
0.4875	0.4310 - 0.4973
0.472454	0.4310 - 0.4973
0.463095	0.4310 - 0.4973
0.445238	0.4310 - 0.4973
0.431818	0.4310 - 0.4973
0.493948	0.4310 - 0.4973
0.492857	0.4310 - 0.4973
0.475	0.4310 - 0.4973
0.442424	0.4310 - 0.4973
0.454762	0.4310 - 0.4973
0.45	0.4310 - 0.4973
0.449762	0.4310 - 0.4973
0.490278	0.4310 - 0.4973
0.496154	0.4310 - 0.4973
0.472222	0.4310 - 0.4973
0.473611	0.4310 - 0.4973
0.461905	0.4310 - 0.4973
0.481944	0.4310 - 0.4973
0.482143	0.4310 - 0.4973
0.460714	0.4310 - 0.4973
0.475758	0.4310 - 0.4973
0.479487	0.4310 - 0.4973
0.4875	0.4310 - 0.4973
0.483077	0.4310 - 0.4973
0.451282	0.4310 - 0.4973
0.459444	0.4310 - 0.4973
0.449325	0.4310 - 0.4973
0.483333	0.4310 - 0.4973
0.441667	0.4310 - 0.4973
0.464103	0.4310 - 0.4973
0.442424	0.4310 - 0.4973
0.448333	0.4310 - 0.4973
0.448849	0.4310 - 0.4973
0.479762	0.4310 - 0.4973
0.457692	0.4310 - 0.4973
0.49062	0.4310 - 0.4973
0.459524	0.4310 - 0.4973
0.472222	0.4310 - 0.4973
0.477273	0.4310 - 0.4973
0.45006	0.4310 - 0.4973
0.472619	0.4310 - 0.4973
0.435714	0.4310 - 0.4973
0.495238	0.4310 - 0.4973
0.482143	0.4310 - 0.4973
0.494872	0.4310 - 0.4973
0.440476	0.4310 - 0.4973
0.483333	0.4310 - 0.4973
0.446154	0.4310 - 0.4973
0.459091	0.4310 - 0.4973
0.466667	0.4310 - 0.4973
0.4875	0.4310 - 0.4973
0.45	0.4310 - 0.4973
0.473077	0.4310 - 0.4973
0.468182	0.4310 - 0.4973
0.451515	0.4310 - 0.4973
0.458974	0.4310 - 0.4973
0.435897	0.4310 - 0.4973
0.466667	0.4310 - 0.4973
0.44297	0.4310 - 0.4973
0.457692	0.4310 - 0.4973
0.454167	0.4310 - 0.4973
0.490909	0.4310 - 0.4973
0.489683	0.4310 - 0.4973
0.481774	0.4310 - 0.4973
0.448968	0.4310 - 0.4973
0.486111	0.4310 - 0.4973
0.460256	0.4310 - 0.4973
0.479583	0.4310 - 0.4973
0.475	0.4310 - 0.4973
0.442308	0.4310 - 0.4973
0.431667	0.4310 - 0.4973
0.458333	0.4310 - 0.4973
0.481944	0.4310 - 0.4973
0.482143	0.4310 - 0.4973
0.487202	0.4310 - 0.4973
0.459091	0.4310 - 0.4973
0.471667	0.4310 - 0.4973
0.466774	0.4310 - 0.4973
0.487094	0.4310 - 0.4973
0.477454	0.4310 - 0.4973
0.434848	0.4310 - 0.4973
0.458944	0.4310 - 0.4973
0.453846	0.4310 - 0.4973
0.471429	0.4310 - 0.4973
0.490476	0.4310 - 0.4973
0.438636	0.4310 - 0.4973
0.435876	0.4310 - 0.4973
0.465476	0.4310 - 0.4973
0.487179	0.4310 - 0.4973
0.444048	0.4310 - 0.4973
0.491667	0.4310 - 0.4973
0.488889	0.4310 - 0.4973
0.495	0.4310 - 0.4973
0.441026	0.4310 - 0.4973
0.465278	0.4310 - 0.4973
0.4875	0.4310 - 0.4973
0.470238	0.4310 - 0.4973
0.446429	0.4310 - 0.4973
0.43631	0.4310 - 0.4973
0.483333	0.4310 - 0.4973
0.496806	0.4310 - 0.4973
0.447619	0.4310 - 0.4973
0.485556	0.4310 - 0.4973
0.464884	0.4310 - 0.4973
0.475	0.4310 - 0.4973
0.440726	0.4310 - 0.4973
0.484944	0.4310 - 0.4973
0.451667	0.4310 - 0.4973
0.435714	0.4310 - 0.4973
0.447361	0.4310 - 0.4973
0.439286	0.4310 - 0.4973
0.451667	0.4310 - 0.4973
0.438148	0.4310 - 0.4973
0.466667	0.4310 - 0.4973
0.471429	0.4310 - 0.4973
0.447222	0.4310 - 0.4973
0.462176	0.4310 - 0.4973
0.459722	0.4310 - 0.4973
0.462579	0.4310 - 0.4973
0.442857	0.4310 - 0.4973
0.432222	0.4310 - 0.4973
0.463095	0.4310 - 0.4973
0.433194	0.4310 - 0.4973
0.451047	0.4310 - 0.4973
0.484615	0.4310 - 0.4973
0.447436	0.4310 - 0.4973
0.466902	0.4310 - 0.4973
0.494017	0.4310 - 0.4973
0.470238	0.4310 - 0.4973
0.485897	0.4310 - 0.4973
0.454762	0.4310 - 0.4973
0.467949	0.4310 - 0.4973
0.447619	0.4310 - 0.4973
0.486111	0.4310 - 0.4973
0.467619	0.4310 - 0.4973
0.463611	0.4310 - 0.4973
0.448115	0.4310 - 0.4973
0.480769	0.4310 - 0.4973
0.479762	0.4310 - 0.4973
0.48	0.4310 - 0.4973
0.47381	0.4310 - 0.4973
0.471825	0.4310 - 0.4973
0.461088	0.4310 - 0.4973
0.465476	0.4310 - 0.4973
0.461111	0.4310 - 0.4973
0.494872	0.4310 - 0.4973
0.487879	0.4310 - 0.4973
0.493929	0.4310 - 0.4973
0.471795	0.4310 - 0.4973
0.44881	0.4310 - 0.4973
0.489266	0.4310 - 0.4973
0.467619	0.4310 - 0.4973
0.487179	0.4310 - 0.4973
0.495534	0.4310 - 0.4973
0.492857	0.4310 - 0.4973
0.458333	0.4310 - 0.4973
0.496429	0.4310 - 0.4973
0.445833	0.4310 - 0.4973
0.462821	0.4310 - 0.4973
0.431818	0.4310 - 0.4973
0.442424	0.4310 - 0.4973
0.433591	0.4310 - 0.4973
0.44619	0.4310 - 0.4973
0.471175	0.4310 - 0.4973
0.46881	0.4310 - 0.4973
0.488333	0.4310 - 0.4973
0.446429	0.4310 - 0.4973
0.478205	0.4310 - 0.4973
0.49	0.4310 - 0.4973
0.470238	0.4310 - 0.4973
0.462121	0.4310 - 0.4973
0.460606	0.4310 - 0.4973
0.461538	0.4310 - 0.4973
0.485714	0.4310 - 0.4973
0.45	0.4310 - 0.4973
0.454762	0.4310 - 0.4973
0.464286	0.4310 - 0.4973
0.454762	0.4310 - 0.4973
0.445238	0.4310 - 0.4973
0.475	0.4310 - 0.4973
0.431667	0.4310 - 0.4973
0.478849	0.4310 - 0.4973
0.481818	0.4310 - 0.4973
0.492063	0.4310 - 0.4973
0.494107	0.4310 - 0.4973
0.457692	0.4310 - 0.4973
0.453571	0.4310 - 0.4973
0.435714	0.4310 - 0.4973
0.441667	0.4310 - 0.4973
0.480952	0.4310 - 0.4973
0.45	0.4310 - 0.4973
0.459091	0.4310 - 0.4973
0.475641	0.4310 - 0.4973
0.4875	0.4310 - 0.4973
0.435714	0.4310 - 0.4973
0.488462	0.4310 - 0.4973
0.468182	0.4310 - 0.4973
0.471795	0.4310 - 0.4973
0.465983	0.4310 - 0.4973
0.470238	0.4310 - 0.4973
0.487521	0.4310 - 0.4973
0.443373	0.4310 - 0.4973
0.439786	0.4310 - 0.4973
0.484848	0.4310 - 0.4973
0.480769	0.4310 - 0.4973
0.464286	0.4310 - 0.4973
0.49656	0.4310 - 0.4973
0.483333	0.4310 - 0.4973
0.4325	0.4310 - 0.4973
0.448611	0.4310 - 0.4973
0.476687	0.4310 - 0.4973
0.458974	0.4310 - 0.4973
0.436845	0.4310 - 0.4973
0.483333	0.4310 - 0.4973
0.486364	0.4310 - 0.4973
0.477778	0.4310 - 0.4973
0.487607	0.4310 - 0.4973
0.45	0.4310 - 0.4973
0.461905	0.4310 - 0.4973
0.433333	0.4310 - 0.4973
0.452242	0.4310 - 0.4973
0.44359	0.4310 - 0.4973
0.435714	0.4310 - 0.4973
0.491667	0.4310 - 0.4973
0.431111	0.4310 - 0.4973
0.441026	0.4310 - 0.4973
0.47404	0.4310 - 0.4973
0.490476	0.4310 - 0.4973
0.461389	0.4310 - 0.4973
0.477778	0.4310 - 0.4973
0.558333	0.4973 - 0.5635
0.50641	0.4973 - 0.5635
0.539744	0.4973 - 0.5635
0.542659	0.4973 - 0.5635
0.499295	0.4973 - 0.5635
0.497619	0.4973 - 0.5635
0.515152	0.4973 - 0.5635
0.540909	0.4973 - 0.5635
0.556528	0.4973 - 0.5635
0.529915	0.4973 - 0.5635
0.528571	0.4973 - 0.5635
0.558718	0.4973 - 0.5635
0.508974	0.4973 - 0.5635
0.511111	0.4973 - 0.5635
0.54359	0.4973 - 0.5635
0.50756	0.4973 - 0.5635
0.555128	0.4973 - 0.5635
0.517698	0.4973 - 0.5635
0.552381	0.4973 - 0.5635
0.5375	0.4973 - 0.5635
0.517906	0.4973 - 0.5635
0.528036	0.4973 - 0.5635
0.535714	0.4973 - 0.5635
0.530278	0.4973 - 0.5635
0.501282	0.4973 - 0.5635
0.517857	0.4973 - 0.5635
0.521845	0.4973 - 0.5635
0.536204	0.4973 - 0.5635
0.535714	0.4973 - 0.5635
0.546726	0.4973 - 0.5635
0.554637	0.4973 - 0.5635
0.507692	0.4973 - 0.5635
0.553846	0.4973 - 0.5635
0.543939	0.4973 - 0.5635
0.500437	0.4973 - 0.5635
0.546667	0.4973 - 0.5635
0.542778	0.4973 - 0.5635
0.502381	0.4973 - 0.5635
0.516667	0.4973 - 0.5635
0.55641	0.4973 - 0.5635
0.557143	0.4973 - 0.5635
0.528981	0.4973 - 0.5635
0.523547	0.4973 - 0.5635
0.544048	0.4973 - 0.5635
0.499124	0.4973 - 0.5635
0.55629	0.4973 - 0.5635
0.552778	0.4973 - 0.5635
0.507401	0.4973 - 0.5635
0.511538	0.4973 - 0.5635
0.531667	0.4973 - 0.5635
0.561905	0.4973 - 0.5635
0.502063	0.4973 - 0.5635
0.53373	0.4973 - 0.5635
0.557679	0.4973 - 0.5635
0.519048	0.4973 - 0.5635
0.56	0.4973 - 0.5635
0.516667	0.4973 - 0.5635
0.527381	0.4973 - 0.5635
0.534615	0.4973 - 0.5635
0.559087	0.4973 - 0.5635
0.532139	0.4973 - 0.5635
0.525476	0.4973 - 0.5635
0.556944	0.4973 - 0.5635
0.544872	0.4973 - 0.5635
0.560152	0.4973 - 0.5635
0.55287	0.4973 - 0.5635
0.516825	0.4973 - 0.5635
0.533333	0.4973 - 0.5635
0.531944	0.4973 - 0.5635
0.542222	0.4973 - 0.5635
0.521091	0.4973 - 0.5635
0.519008	0.4973 - 0.5635
0.552917	0.4973 - 0.5635
0.540476	0.4973 - 0.5635
0.549663	0.4973 - 0.5635
0.508778	0.4973 - 0.5635
0.523611	0.4973 - 0.5635
0.507143	0.4973 - 0.5635
0.538889	0.4973 - 0.5635
0.497619	0.4973 - 0.5635
0.52619	0.4973 - 0.5635
0.504398	0.4973 - 0.5635
0.531944	0.4973 - 0.5635
0.546154	0.4973 - 0.5635
0.527384	0.4973 - 0.5635
0.530056	0.4973 - 0.5635
0.561538	0.4973 - 0.5635
0.545238	0.4973 - 0.5635
0.55	0.4973 - 0.5635
0.560256	0.4973 - 0.5635
0.509524	0.4973 - 0.5635
0.516132	0.4973 - 0.5635
0.515152	0.4973 - 0.5635
0.561667	0.4973 - 0.5635
0.533333	0.4973 - 0.5635
0.541667	0.4973 - 0.5635
0.52369	0.4973 - 0.5635
0.524658	0.4973 - 0.5635
0.563095	0.4973 - 0.5635
0.511111	0.4973 - 0.5635
0.497619	0.4973 - 0.5635
0.554188	0.4973 - 0.5635
0.524425	0.4973 - 0.5635
0.5	0.4973 - 0.5635
0.548333	0.4973 - 0.5635
0.533333	0.4973 - 0.5635
0.521429	0.4973 - 0.5635
0.515256	0.4973 - 0.5635
0.561538	0.4973 - 0.5635
0.517929	0.4973 - 0.5635
0.551389	0.4973 - 0.5635
0.554167	0.4973 - 0.5635
0.536111	0.4973 - 0.5635
0.559524	0.4973 - 0.5635
0.541786	0.4973 - 0.5635
0.559901	0.4973 - 0.5635
0.542857	0.4973 - 0.5635
0.52381	0.4973 - 0.5635
0.517949	0.4973 - 0.5635
0.532051	0.4973 - 0.5635
0.542424	0.4973 - 0.5635
0.49881	0.4973 - 0.5635
0.504829	0.4973 - 0.5635
0.543651	0.4973 - 0.5635
0.526923	0.4973 - 0.5635
0.52	0.4973 - 0.5635
0.531944	0.4973 - 0.5635
0.503571	0.4973 - 0.5635
0.511838	0.4973 - 0.5635
0.538095	0.4973 - 0.5635
0.511538	0.4973 - 0.5635
0.50248	0.4973 - 0.5635
0.502991	0.4973 - 0.5635
0.507384	0.4973 - 0.5635
0.534524	0.4973 - 0.5635
0.535897	0.4973 - 0.5635
0.50303	0.4973 - 0.5635
0.538889	0.4973 - 0.5635
0.561706	0.4973 - 0.5635
0.555556	0.4973 - 0.5635
0.520556	0.4973 - 0.5635
0.545455	0.4973 - 0.5635
0.505128	0.4973 - 0.5635
0.508333	0.4973 - 0.5635
0.563095	0.4973 - 0.5635
0.528504	0.4973 - 0.5635
0.505556	0.4973 - 0.5635
0.559773	0.4973 - 0.5635
0.511111	0.4973 - 0.5635
0.502381	0.4973 - 0.5635
0.543056	0.4973 - 0.5635
0.501282	0.4973 - 0.5635
0.547837	0.4973 - 0.5635
0.538333	0.4973 - 0.5635
0.556944	0.4973 - 0.5635
0.525	0.4973 - 0.5635
0.538095	0.4973 - 0.5635
0.497436	0.4973 - 0.5635
0.502139	0.4973 - 0.5635
0.499213	0.4973 - 0.5635
0.534722	0.4973 - 0.5635
0.561905	0.4973 - 0.5635
0.519167	0.4973 - 0.5635
0.563095	0.4973 - 0.5635
0.557143	0.4973 - 0.5635
0.5625	0.4973 - 0.5635
0.513333	0.4973 - 0.5635
0.5	0.4973 - 0.5635
0.533333	0.4973 - 0.5635
0.547436	0.4973 - 0.5635
0.543333	0.4973 - 0.5635
0.544048	0.4973 - 0.5635
0.497963	0.4973 - 0.5635
0.517857	0.4973 - 0.5635
0.557163	0.4973 - 0.5635
0.541667	0.4973 - 0.5635
0.538889	0.4973 - 0.5635
0.498333	0.4973 - 0.5635
0.544048	0.4973 - 0.5635
0.551667	0.4973 - 0.5635
0.5625	0.4973 - 0.5635
0.508141	0.4973 - 0.5635
0.505128	0.4973 - 0.5635
0.55641	0.4973 - 0.5635
0.539744	0.4973 - 0.5635
0.507381	0.4973 - 0.5635
0.55119	0.4973 - 0.5635
0.527381	0.4973 - 0.5635
0.536667	0.4973 - 0.5635
0.508333	0.4973 - 0.5635
0.561905	0.4973 - 0.5635
0.552381	0.4973 - 0.5635
0.538889	0.4973 - 0.5635
0.520513	0.4973 - 0.5635
0.561759	0.4973 - 0.5635
0.52619	0.4973 - 0.5635
0.513095	0.4973 - 0.5635
0.553846	0.4973 - 0.5635
0.55	0.4973 - 0.5635
0.525	0.4973 - 0.5635
0.505128	0.4973 - 0.5635
0.535794	0.4973 - 0.5635
0.552381	0.4973 - 0.5635
0.516667	0.4973 - 0.5635
0.522929	0.4973 - 0.5635
0.547222	0.4973 - 0.5635
0.500159	0.4973 - 0.5635
0.506944	0.4973 - 0.5635
0.517857	0.4973 - 0.5635
0.551333	0.4973 - 0.5635
0.563095	0.4973 - 0.5635
0.53256	0.4973 - 0.5635
0.531902	0.4973 - 0.5635
0.55	0.4973 - 0.5635
0.548333	0.4973 - 0.5635
0.511111	0.4973 - 0.5635
0.532051	0.4973 - 0.5635
0.507143	0.4973 - 0.5635
0.542308	0.4973 - 0.5635
0.55	0.4973 - 0.5635
0.55	0.4973 - 0.5635
0.534615	0.4973 - 0.5635
0.523077	0.4973 - 0.5635
0.513095	0.4973 - 0.5635
0.553588	0.4973 - 0.5635
0.541667	0.4973 - 0.5635
0.526468	0.4973 - 0.5635
0.525641	0.4973 - 0.5635
0.524365	0.4973 - 0.5635
0.541667	0.4973 - 0.5635
0.506667	0.4973 - 0.5635
0.501389	0.4973 - 0.5635
0.497619	0.4973 - 0.5635
0.528205	0.4973 - 0.5635
0.514286	0.4973 - 0.5635
0.517679	0.4973 - 0.5635
0.508426	0.4973 - 0.5635
0.530516	0.4973 - 0.5635
0.553846	0.4973 - 0.5635
0.519048	0.4973 - 0.5635
0.503571	0.4973 - 0.5635
0.552564	0.4973 - 0.5635
0.541667	0.4973 - 0.5635
0.561667	0.4973 - 0.5635
0.522083	0.4973 - 0.5635
0.527381	0.4973 - 0.5635
0.513611	0.4973 - 0.5635
0.560615	0.4973 - 0.5635
0.510397	0.4973 - 0.5635
0.535714	0.4973 - 0.5635
0.519048	0.4973 - 0.5635
0.534722	0.4973 - 0.5635
0.555377	0.4973 - 0.5635
0.5375	0.4973 - 0.5635
0.547222	0.4973 - 0.5635
0.561538	0.4973 - 0.5635
0.534889	0.4973 - 0.5635
0.52994	0.4973 - 0.5635
0.552381	0.4973 - 0.5635
0.535714	0.4973 - 0.5635
0.525	0.4973 - 0.5635
0.556944	0.4973 - 0.5635
0.52619	0.4973 - 0.5635
0.556061	0.4973 - 0.5635
0.518194	0.4973 - 0.5635
0.533333	0.4973 - 0.5635
0.503571	0.4973 - 0.5635
0.561905	0.4973 - 0.5635
0.513889	0.4973 - 0.5635
0.557143	0.4973 - 0.5635
0.532024	0.4973 - 0.5635
0.56	0.4973 - 0.5635
0.502778	0.4973 - 0.5635
0.521412	0.4973 - 0.5635
0.561111	0.4973 - 0.5635
0.556061	0.4973 - 0.5635
0.550769	0.4973 - 0.5635
0.561905	0.4973 - 0.5635
0.526667	0.4973 - 0.5635
0.517857	0.4973 - 0.5635
0.529487	0.4973 - 0.5635
0.528205	0.4973 - 0.5635
0.544444	0.4973 - 0.5635
0.528788	0.4973 - 0.5635
0.513333	0.4973 - 0.5635
0.5	0.4973 - 0.5635
0.525641	0.4973 - 0.5635
0.5375	0.4973 - 0.5635
0.560714	0.4973 - 0.5635
0.537179	0.4973 - 0.5635
0.542308	0.4973 - 0.5635
0.54359	0.4973 - 0.5635
0.541026	0.4973 - 0.5635
0.515385	0.4973 - 0.5635
0.516667	0.4973 - 0.5635
0.541667	0.4973 - 0.5635
0.517857	0.4973 - 0.5635
0.497436	0.4973 - 0.5635
0.510714	0.4973 - 0.5635
0.551389	0.4973 - 0.5635
0.539744	0.4973 - 0.5635
0.501389	0.4973 - 0.5635
0.519231	0.4973 - 0.5635
0.507063	0.4973 - 0.5635
0.497619	0.4973 - 0.5635
0.555128	0.4973 - 0.5635
0.539286	0.4973 - 0.5635
0.562564	0.4973 - 0.5635
0.560556	0.4973 - 0.5635
0.52619	0.4973 - 0.5635
0.545238	0.4973 - 0.5635
0.524405	0.4973 - 0.5635
0.55	0.4973 - 0.5635
0.546587	0.4973 - 0.5635
0.563095	0.4973 - 0.5635
0.517949	0.4973 - 0.5635
0.511306	0.4973 - 0.5635
0.546845	0.4973 - 0.5635
0.548611	0.4973 - 0.5635
0.510714	0.4973 - 0.5635
0.49754	0.4973 - 0.5635
0.534615	0.4973 - 0.5635
0.507692	0.4973 - 0.5635
0.532702	0.4973 - 0.5635
0.521429	0.4973 - 0.5635
0.558333	0.4973 - 0.5635
0.513889	0.4973 - 0.5635
0.513846	0.4973 - 0.5635
0.539464	0.4973 - 0.5635
0.498294	0.4973 - 0.5635
0.523611	0.4973 - 0.5635
0.55	0.4973 - 0.5635
0.528788	0.4973 - 0.5635
0.55119	0.4973 - 0.5635
0.542051	0.4973 - 0.5635
0.499722	0.4973 - 0.5635
0.540476	0.4973 - 0.5635
0.536709	0.4973 - 0.5635
0.540909	0.4973 - 0.5635
0.517163	0.4973 - 0.5635
0.555128	0.4973 - 0.5635
0.534097	0.4973 - 0.5635
0.511329	0.4973 - 0.5635
0.50119	0.4973 - 0.5635
0.524242	0.4973 - 0.5635
0.518333	0.4973 - 0.5635
0.535	0.4973 - 0.5635
0.521795	0.4973 - 0.5635
0.557528	0.4973 - 0.5635
0.526778	0.4973 - 0.5635
0.543333	0.4973 - 0.5635
0.539491	0.4973 - 0.5635
0.5125	0.4973 - 0.5635
0.553571	0.4973 - 0.5635
0.625758	0.5635 - 0.6298
0.588889	0.5635 - 0.6298
0.581468	0.5635 - 0.6298
0.6	0.5635 - 0.6298
0.623889	0.5635 - 0.6298
0.589944	0.5635 - 0.6298
0.606667	0.5635 - 0.6298
0.570513	0.5635 - 0.6298
0.627381	0.5635 - 0.6298
0.565406	0.5635 - 0.6298
0.565385	0.5635 - 0.6298
0.570238	0.5635 - 0.6298
0.571131	0.5635 - 0.6298
0.610962	0.5635 - 0.6298
0.576838	0.5635 - 0.6298
0.611905	0.5635 - 0.6298
0.579167	0.5635 - 0.6298
0.60641	0.5635 - 0.6298
0.571795	0.5635 - 0.6298
0.605952	0.5635 - 0.6298
0.565278	0.5635 - 0.6298
0.616667	0.5635 - 0.6298
0.584722	0.5635 - 0.6298
0.619444	0.5635 - 0.6298
0.607897	0.5635 - 0.6298
0.57381	0.5635 - 0.6298
0.615152	0.5635 - 0.6298
0.612821	0.5635 - 0.6298
0.612121	0.5635 - 0.6298
0.601282	0.5635 - 0.6298
0.609524	0.5635 - 0.6298
0.57619	0.5635 - 0.6298
0.605377	0.5635 - 0.6298
0.567949	0.5635 - 0.6298
0.590476	0.5635 - 0.6298
0.589915	0.5635 - 0.6298
0.590909	0.5635 - 0.6298
0.572222	0.5635 - 0.6298
0.584524	0.5635 - 0.6298
0.622619	0.5635 - 0.6298
0.588846	0.5635 - 0.6298
0.580303	0.5635 - 0.6298
0.566667	0.5635 - 0.6298
0.617857	0.5635 - 0.6298
0.575641	0.5635 - 0.6298
0.59881	0.5635 - 0.6298
0.565385	0.5635 - 0.6298
0.595455	0.5635 - 0.6298
0.611538	0.5635 - 0.6298
0.584524	0.5635 - 0.6298
0.598485	0.5635 - 0.6298
0.610714	0.5635 - 0.6298
0.628571	0.5635 - 0.6298
0.579762	0.5635 - 0.6298
0.615476	0.5635 - 0.6298
0.620833	0.5635 - 0.6298
0.62619	0.5635 - 0.6298
0.568056	0.5635 - 0.6298
0.627381	0.5635 - 0.6298
0.618739	0.5635 - 0.6298
0.605	0.5635 - 0.6298
0.575	0.5635 - 0.6298
0.580769	0.5635 - 0.6298
0.604167	0.5635 - 0.6298
0.614286	0.5635 - 0.6298
0.617949	0.5635 - 0.6298
0.625	0.5635 - 0.6298
0.609278	0.5635 - 0.6298
0.57	0.5635 - 0.6298
0.566944	0.5635 - 0.6298
0.617103	0.5635 - 0.6298
0.592137	0.5635 - 0.6298
0.611752	0.5635 - 0.6298
0.616667	0.5635 - 0.6298
0.613016	0.5635 - 0.6298
0.57381	0.5635 - 0.6298
0.570238	0.5635 - 0.6298
0.566597	0.5635 - 0.6298
0.598611	0.5635 - 0.6298
0.600813	0.5635 - 0.6298
0.588889	0.5635 - 0.6298
0.584524	0.5635 - 0.6298
0.566667	0.5635 - 0.6298
0.589286	0.5635 - 0.6298
0.602546	0.5635 - 0.6298
0.571692	0.5635 - 0.6298
0.584722	0.5635 - 0.6298
0.581818	0.5635 - 0.6298
0.620513	0.5635 - 0.6298
0.575	0.5635 - 0.6298
0.583472	0.5635 - 0.6298
0.626923	0.5635 - 0.6298
0.615152	0.5635 - 0.6298
0.571795	0.5635 - 0.6298
0.577306	0.5635 - 0.6298
0.600303	0.5635 - 0.6298
0.579762	0.5635 - 0.6298
0.589008	0.5635 - 0.6298
0.611905	0.5635 - 0.6298
0.61006	0.5635 - 0.6298
0.573909	0.5635 - 0.6298
0.591026	0.5635 - 0.6298
0.598718	0.5635 - 0.6298
0.602564	0.5635 - 0.6298
0.620513	0.5635 - 0.6298
0.597222	0.5635 - 0.6298
0.585714	0.5635 - 0.6298
0.586667	0.5635 - 0.6298
0.629487	0.5635 - 0.6298
0.583333	0.5635 - 0.6298
0.577778	0.5635 - 0.6298
0.594444	0.5635 - 0.6298
0.6	0.5635 - 0.6298
0.564286	0.5635 - 0.6298
0.62688	0.5635 - 0.6298
0.59359	0.5635 - 0.6298
0.621429	0.5635 - 0.6298
0.591026	0.5635 - 0.6298
0.613636	0.5635 - 0.6298
0.6	0.5635 - 0.6298
0.629762	0.5635 - 0.6298
0.576923	0.5635 - 0.6298
0.589744	0.5635 - 0.6298
0.565476	0.5635 - 0.6298
0.604762	0.5635 - 0.6298
0.573135	0.5635 - 0.6298
0.568056	0.5635 - 0.6298
0.574359	0.5635 - 0.6298
0.614623	0.5635 - 0.6298
0.592308	0.5635 - 0.6298
0.612121	0.5635 - 0.6298
0.621795	0.5635 - 0.6298
0.568974	0.5635 - 0.6298
0.623611	0.5635 - 0.6298
0.616607	0.5635 - 0.6298
0.616667	0.5635 - 0.6298
0.615278	0.5635 - 0.6298
0.60303	0.5635 - 0.6298
0.583333	0.5635 - 0.6298
0.624802	0.5635 - 0.6298
0.587179	0.5635 - 0.6298
0.60119	0.5635 - 0.6298
0.571429	0.5635 - 0.6298
0.619663	0.5635 - 0.6298
0.6	0.5635 - 0.6298
0.614103	0.5635 - 0.6298
0.567949	0.5635 - 0.6298
0.597222	0.5635 - 0.6298
0.563636	0.5635 - 0.6298
0.625641	0.5635 - 0.6298
0.627273	0.5635 - 0.6298
0.614286	0.5635 - 0.6298
0.566667	0.5635 - 0.6298
0.606984	0.5635 - 0.6298
0.583356	0.5635 - 0.6298
0.594048	0.5635 - 0.6298
0.613333	0.5635 - 0.6298
0.596429	0.5635 - 0.6298
0.616667	0.5635 - 0.6298
0.592424	0.5635 - 0.6298
0.594872	0.5635 - 0.6298
0.616607	0.5635 - 0.6298
0.566667	0.5635 - 0.6298
0.62381	0.5635 - 0.6298
0.59	0.5635 - 0.6298
0.621795	0.5635 - 0.6298
0.570833	0.5635 - 0.6298
0.585675	0.5635 - 0.6298
0.579762	0.5635 - 0.6298
0.567302	0.5635 - 0.6298
0.564286	0.5635 - 0.6298
0.574676	0.5635 - 0.6298
0.606061	0.5635 - 0.6298
0.578788	0.5635 - 0.6298
0.619697	0.5635 - 0.6298
0.622619	0.5635 - 0.6298
0.62381	0.5635 - 0.6298
0.587273	0.5635 - 0.6298
0.602381	0.5635 - 0.6298
0.601515	0.5635 - 0.6298
0.605556	0.5635 - 0.6298
0.570417	0.5635 - 0.6298
0.607044	0.5635 - 0.6298
0.580303	0.5635 - 0.6298
0.627045	0.5635 - 0.6298
0.628819	0.5635 - 0.6298
0.585	0.5635 - 0.6298
0.610256	0.5635 - 0.6298
0.590856	0.5635 - 0.6298
0.626154	0.5635 - 0.6298
0.6	0.5635 - 0.6298
0.588462	0.5635 - 0.6298
0.620513	0.5635 - 0.6298
0.57619	0.5635 - 0.6298
0.601694	0.5635 - 0.6298
0.616071	0.5635 - 0.6298
0.58765	0.5635 - 0.6298
0.567302	0.5635 - 0.6298
0.571795	0.5635 - 0.6298
0.588095	0.5635 - 0.6298
0.611111	0.5635 - 0.6298
0.615812	0.5635 - 0.6298
0.57619	0.5635 - 0.6298
0.619048	0.5635 - 0.6298
0.605556	0.5635 - 0.6298
0.625758	0.5635 - 0.6298
0.601325	0.5635 - 0.6298
0.625	0.5635 - 0.6298
0.61351	0.5635 - 0.6298
0.599491	0.5635 - 0.6298
0.568631	0.5635 - 0.6298
0.59881	0.5635 - 0.6298
0.604762	0.5635 - 0.6298
0.574359	0.5635 - 0.6298
0.583333	0.5635 - 0.6298
0.611905	0.5635 - 0.6298
0.569231	0.5635 - 0.6298
0.580769	0.5635 - 0.6298
0.570238	0.5635 - 0.6298
0.608974	0.5635 - 0.6298
0.582393	0.5635 - 0.6298
0.606061	0.5635 - 0.6298
0.572222	0.5635 - 0.6298
0.587628	0.5635 - 0.6298
0.581818	0.5635 - 0.6298
0.570513	0.5635 - 0.6298
0.580952	0.5635 - 0.6298
0.622619	0.5635 - 0.6298
0.621212	0.5635 - 0.6298
0.580208	0.5635 - 0.6298
0.569444	0.5635 - 0.6298
0.571429	0.5635 - 0.6298
0.579637	0.5635 - 0.6298
0.575278	0.5635 - 0.6298
0.580769	0.5635 - 0.6298
0.575794	0.5635 - 0.6298
0.595598	0.5635 - 0.6298
0.625128	0.5635 - 0.6298
0.5765	0.5635 - 0.6298
0.578571	0.5635 - 0.6298
0.596154	0.5635 - 0.6298
0.606944	0.5635 - 0.6298
0.595	0.5635 - 0.6298
0.611905	0.5635 - 0.6298
0.567949	0.5635 - 0.6298
0.577273	0.5635 - 0.6298
0.588095	0.5635 - 0.6298
0.617372	0.5635 - 0.6298
0.628571	0.5635 - 0.6298
0.598681	0.5635 - 0.6298
0.586905	0.5635 - 0.6298
0.573611	0.5635 - 0.6298
0.625	0.5635 - 0.6298
0.575641	0.5635 - 0.6298
0.571795	0.5635 - 0.6298
0.591667	0.5635 - 0.6298
0.567949	0.5635 - 0.6298
0.579167	0.5635 - 0.6298
0.580952	0.5635 - 0.6298
0.6	0.5635 - 0.6298
0.605128	0.5635 - 0.6298
0.609524	0.5635 - 0.6298
0.589394	0.5635 - 0.6298
0.602381	0.5635 - 0.6298
0.593535	0.5635 - 0.6298
0.587879	0.5635 - 0.6298
0.592857	0.5635 - 0.6298
0.610476	0.5635 - 0.6298
0.625	0.5635 - 0.6298
0.620513	0.5635 - 0.6298
0.61202	0.5635 - 0.6298
0.628205	0.5635 - 0.6298
0.627381	0.5635 - 0.6298
0.60119	0.5635 - 0.6298
0.576389	0.5635 - 0.6298
0.583333	0.5635 - 0.6298
0.579048	0.5635 - 0.6298
0.591667	0.5635 - 0.6298
0.621429	0.5635 - 0.6298
0.571032	0.5635 - 0.6298
0.613095	0.5635 - 0.6298
0.566667	0.5635 - 0.6298
0.619048	0.5635 - 0.6298
0.624861	0.5635 - 0.6298
0.588462	0.5635 - 0.6298
0.625	0.5635 - 0.6298
0.574359	0.5635 - 0.6298
0.572619	0.5635 - 0.6298
0.59	0.5635 - 0.6298
0.564293	0.5635 - 0.6298
0.629487	0.5635 - 0.6298
0.606944	0.5635 - 0.6298
0.605952	0.5635 - 0.6298
0.612944	0.5635 - 0.6298
0.615385	0.5635 - 0.6298
0.621212	0.5635 - 0.6298
0.580303	0.5635 - 0.6298
0.608974	0.5635 - 0.6298
0.577778	0.5635 - 0.6298
0.608833	0.5635 - 0.6298
0.569697	0.5635 - 0.6298
0.585	0.5635 - 0.6298
0.629487	0.5635 - 0.6298
0.598833	0.5635 - 0.6298
0.581709	0.5635 - 0.6298
0.612877	0.5635 - 0.6298
0.591667	0.5635 - 0.6298
0.583333	0.5635 - 0.6298
0.584901	0.5635 - 0.6298
0.613095	0.5635 - 0.6298
0.565171	0.5635 - 0.6298
0.596154	0.5635 - 0.6298
0.570595	0.5635 - 0.6298
0.627381	0.5635 - 0.6298
0.584524	0.5635 - 0.6298
0.628571	0.5635 - 0.6298
0.621795	0.5635 - 0.6298
0.583333	0.5635 - 0.6298
0.60119	0.5635 - 0.6298
0.627273	0.5635 - 0.6298
0.619231	0.5635 - 0.6298
0.585934	0.5635 - 0.6298
0.605952	0.5635 - 0.6298
0.586364	0.5635 - 0.6298
0.575972	0.5635 - 0.6298
0.566667	0.5635 - 0.6298
0.580769	0.5635 - 0.6298
0.588889	0.5635 - 0.6298
0.609167	0.5635 - 0.6298
0.585714	0.5635 - 0.6298
0.597619	0.5635 - 0.6298
0.6	0.5635 - 0.6298
0.629762	0.5635 - 0.6298
0.602854	0.5635 - 0.6298
0.585714	0.5635 - 0.6298
0.587179	0.5635 - 0.6298
0.605556	0.5635 - 0.6298
0.628788	0.5635 - 0.6298
0.603571	0.5635 - 0.6298
0.579762	0.5635 - 0.6298
0.597436	0.5635 - 0.6298
0.571627	0.5635 - 0.6298
0.596429	0.5635 - 0.6298
0.624359	0.5635 - 0.6298
0.571852	0.5635 - 0.6298
0.564286	0.5635 - 0.6298
0.578333	0.5635 - 0.6298
0.618333	0.5635 - 0.6298
0.62619	0.5635 - 0.6298
0.582143	0.5635 - 0.6298
0.588889	0.5635 - 0.6298
0.60875	0.5635 - 0.6298
0.609091	0.5635 - 0.6298
0.607692	0.5635 - 0.6298
0.59359	0.5635 - 0.6298
0.628571	0.5635 - 0.6298
0.629762	0.5635 - 0.6298
0.582051	0.5635 - 0.6298
0.576923	0.5635 - 0.6298
0.626389	0.5635 - 0.6298
0.575	0.5635 - 0.6298
0.609524	0.5635 - 0.6298
0.602381	0.5635 - 0.6298
0.613095	0.5635 - 0.6298
0.608974	0.5635 - 0.6298
0.606944	0.5635 - 0.6298
0.604893	0.5635 - 0.6298
0.598968	0.5635 - 0.6298
0.6	0.5635 - 0.6298
0.590516	0.5635 - 0.6298
0.587399	0.5635 - 0.6298
0.627727	0.5635 - 0.6298
0.567778	0.5635 - 0.6298
0.570238	0.5635 - 0.6298
0.626923	0.5635 - 0.6298
0.571088	0.5635 - 0.6298
0.606944	0.5635 - 0.6298
0.610714	0.5635 - 0.6298
0.598718	0.5635 - 0.6298
0.610714	0.5635 - 0.6298
0.568056	0.5635 - 0.6298
0.568175	0.5635 - 0.6298
0.622222	0.5635 - 0.6298
0.596667	0.5635 - 0.6298
0.599821	0.5635 - 0.6298
0.592424	0.5635 - 0.6298
0.625758	0.5635 - 0.6298
0.606944	0.5635 - 0.6298
0.566667	0.5635 - 0.6298
0.594841	0.5635 - 0.6298
0.6	0.5635 - 0.6298
0.582143	0.5635 - 0.6298
0.593373	0.5635 - 0.6298
0.597885	0.5635 - 0.6298
0.576389	0.5635 - 0.6298
0.616667	0.5635 - 0.6298
0.616667	0.5635 - 0.6298
0.602564	0.5635 - 0.6298
0.583333	0.5635 - 0.6298
0.566086	0.5635 - 0.6298
0.616667	0.5635 - 0.6298
0.573671	0.5635 - 0.6298
0.620238	0.5635 - 0.6298
0.577163	0.5635 - 0.6298
0.588095	0.5635 - 0.6298
0.619048	0.5635 - 0.6298
0.565385	0.5635 - 0.6298
0.623077	0.5635 - 0.6298
0.615152	0.5635 - 0.6298
0.62596	0.5635 - 0.6298
0.570513	0.5635 - 0.6298
0.569048	0.5635 - 0.6298
0.609091	0.5635 - 0.6298
0.621795	0.5635 - 0.6298
0.591026	0.5635 - 0.6298
0.616667	0.5635 - 0.6298
0.609722	0.5635 - 0.6298
0.599325	0.5635 - 0.6298
0.629762	0.5635 - 0.6298
0.6	0.5635 - 0.6298
0.580303	0.5635 - 0.6298
0.612821	0.5635 - 0.6298
0.620833	0.5635 - 0.6298
0.606061	0.5635 - 0.6298
0.62619	0.5635 - 0.6298
0.595534	0.5635 - 0.6298
0.580769	0.5635 - 0.6298
0.611905	0.5635 - 0.6298
0.622619	0.5635 - 0.6298
0.607692	0.5635 - 0.6298
0.57859	0.5635 - 0.6298
0.612821	0.5635 - 0.6298
0.601282	0.5635 - 0.6298
0.628205	0.5635 - 0.6298
0.627381	0.5635 - 0.6298
0.695598	0.6298 - 0.6961
0.664103	0.6298 - 0.6961
0.677714	0.6298 - 0.6961
0.635897	0.6298 - 0.6961
0.686364	0.6298 - 0.6961
0.686905	0.6298 - 0.6961
0.67619	0.6298 - 0.6961
0.646667	0.6298 - 0.6961
0.682051	0.6298 - 0.6961
0.685675	0.6298 - 0.6961
0.64494	0.6298 - 0.6961
0.645833	0.6298 - 0.6961
0.65351	0.6298 - 0.6961
0.638889	0.6298 - 0.6961
0.663889	0.6298 - 0.6961
0.691667	0.6298 - 0.6961
0.679145	0.6298 - 0.6961
0.686905	0.6298 - 0.6961
0.661667	0.6298 - 0.6961
0.678687	0.6298 - 0.6961
0.664286	0.6298 - 0.6961
0.672222	0.6298 - 0.6961
0.661111	0.6298 - 0.6961
0.635	0.6298 - 0.6961
0.668333	0.6298 - 0.6961
0.685051	0.6298 - 0.6961
0.634524	0.6298 - 0.6961
0.679487	0.6298 - 0.6961
0.691667	0.6298 - 0.6961
0.65641	0.6298 - 0.6961
0.65119	0.6298 - 0.6961
0.659091	0.6298 - 0.6961
0.655556	0.6298 - 0.6961
0.655556	0.6298 - 0.6961
0.661905	0.6298 - 0.6961
0.667857	0.6298 - 0.6961
0.674694	0.6298 - 0.6961
0.645397	0.6298 - 0.6961
0.642308	0.6298 - 0.6961
0.680437	0.6298 - 0.6961
0.635714	0.6298 - 0.6961
0.650258	0.6298 - 0.6961
0.650769	0.6298 - 0.6961
0.663333	0.6298 - 0.6961
0.687854	0.6298 - 0.6961
0.647619	0.6298 - 0.6961
0.676923	0.6298 - 0.6961
0.670532	0.6298 - 0.6961
0.6625	0.6298 - 0.6961
0.680303	0.6298 - 0.6961
0.638095	0.6298 - 0.6961
0.675	0.6298 - 0.6961
0.633333	0.6298 - 0.6961
0.67381	0.6298 - 0.6961
0.671349	0.6298 - 0.6961
0.69359	0.6298 - 0.6961
0.677381	0.6298 - 0.6961
0.659524	0.6298 - 0.6961
0.639762	0.6298 - 0.6961
0.634722	0.6298 - 0.6961
0.673077	0.6298 - 0.6961
0.692308	0.6298 - 0.6961
0.680952	0.6298 - 0.6961
0.647619	0.6298 - 0.6961
0.646667	0.6298 - 0.6961
0.669365	0.6298 - 0.6961
0.65	0.6298 - 0.6961
0.68006	0.6298 - 0.6961
0.677273	0.6298 - 0.6961
0.634848	0.6298 - 0.6961
0.640909	0.6298 - 0.6961
0.686111	0.6298 - 0.6961
0.66359	0.6298 - 0.6961
0.65119	0.6298 - 0.6961
0.689188	0.6298 - 0.6961
0.637879	0.6298 - 0.6961
0.6375	0.6298 - 0.6961
0.659145	0.6298 - 0.6961
0.67381	0.6298 - 0.6961
0.689286	0.6298 - 0.6961
0.644048	0.6298 - 0.6961
0.677778	0.6298 - 0.6961
0.648889	0.6298 - 0.6961
0.672929	0.6298 - 0.6961
0.634615	0.6298 - 0.6961
0.645455	0.6298 - 0.6961
0.692424	0.6298 - 0.6961
0.644444	0.6298 - 0.6961
0.676923	0.6298 - 0.6961
0.671859	0.6298 - 0.6961
0.683333	0.6298 - 0.6961
0.639286	0.6298 - 0.6961
0.67381	0.6298 - 0.6961
0.657143	0.6298 - 0.6961
0.665256	0.6298 - 0.6961
0.652607	0.6298 - 0.6961
0.667949	0.6298 - 0.6961
0.661538	0.6298 - 0.6961
0.637179	0.6298 - 0.6961
0.687179	0.6298 - 0.6961
0.630556	0.6298 - 0.6961
0.665476	0.6298 - 0.6961
0.636852	0.6298 - 0.6961
0.641667	0.6298 - 0.6961
0.640476	0.6298 - 0.6961
0.68906	0.6298 - 0.6961
0.639744	0.6298 - 0.6961
0.654545	0.6298 - 0.6961
0.693333	0.6298 - 0.6961
0.693932	0.6298 - 0.6961
0.64359	0.6298 - 0.6961
0.644048	0.6298 - 0.6961
0.645152	0.6298 - 0.6961
0.668611	0.6298 - 0.6961
0.631667	0.6298 - 0.6961
0.670513	0.6298 - 0.6961
0.684722	0.6298 - 0.6961
0.679167	0.6298 - 0.6961
0.692308	0.6298 - 0.6961
0.67419	0.6298 - 0.6961
0.677333	0.6298 - 0.6961
0.654762	0.6298 - 0.6961
0.680952	0.6298 - 0.6961
0.638462	0.6298 - 0.6961
0.66703	0.6298 - 0.6961
0.681136	0.6298 - 0.6961
0.663889	0.6298 - 0.6961
0.691647	0.6298 - 0.6961
0.636364	0.6298 - 0.6961
0.665171	0.6298 - 0.6961
0.632143	0.6298 - 0.6961
0.633389	0.6298 - 0.6961
0.688095	0.6298 - 0.6961
0.658036	0.6298 - 0.6961
0.672727	0.6298 - 0.6961
0.643974	0.6298 - 0.6961
0.679762	0.6298 - 0.6961
0.65	0.6298 - 0.6961
0.658333	0.6298 - 0.6961
0.645238	0.6298 - 0.6961
0.679762	0.6298 - 0.6961
0.682143	0.6298 - 0.6961
0.640655	0.6298 - 0.6961
0.643125	0.6298 - 0.6961
0.679762	0.6298 - 0.6961
0.666667	0.6298 - 0.6961
0.695238	0.6298 - 0.6961
0.659722	0.6298 - 0.6961
0.668526	0.6298 - 0.6961
0.670238	0.6298 - 0.6961
0.647436	0.6298 - 0.6961
0.648718	0.6298 - 0.6961
0.641026	0.6298 - 0.6961
0.695238	0.6298 - 0.6961
0.651667	0.6298 - 0.6961
0.643056	0.6298 - 0.6961
0.688462	0.6298 - 0.6961
0.65641	0.6298 - 0.6961
0.677778	0.6298 - 0.6961
0.684524	0.6298 - 0.6961
0.663571	0.6298 - 0.6961
0.669697	0.6298 - 0.6961
0.695833	0.6298 - 0.6961
0.69359	0.6298 - 0.6961
0.660278	0.6298 - 0.6961
0.671795	0.6298 - 0.6961
0.641026	0.6298 - 0.6961
0.691667	0.6298 - 0.6961
0.673333	0.6298 - 0.6961
0.689643	0.6298 - 0.6961
0.67381	0.6298 - 0.6961
0.67004	0.6298 - 0.6961
0.633333	0.6298 - 0.6961
0.647009	0.6298 - 0.6961
0.671667	0.6298 - 0.6961
0.662821	0.6298 - 0.6961
0.691026	0.6298 - 0.6961
0.657143	0.6298 - 0.6961
0.653611	0.6298 - 0.6961
0.658974	0.6298 - 0.6961
0.634615	0.6298 - 0.6961
0.656944	0.6298 - 0.6961
0.680556	0.6298 - 0.6961
0.692833	0.6298 - 0.6961
0.662906	0.6298 - 0.6961
0.652564	0.6298 - 0.6961
0.668333	0.6298 - 0.6961
0.693056	0.6298 - 0.6961
0.634103	0.6298 - 0.6961
0.676923	0.6298 - 0.6961
0.672222	0.6298 - 0.6961
0.644872	0.6298 - 0.6961
0.678571	0.6298 - 0.6961
0.641667	0.6298 - 0.6961
0.673077	0.6298 - 0.6961
0.679762	0.6298 - 0.6961
0.679167	0.6298 - 0.6961
0.667421	0.6298 - 0.6961
0.645238	0.6298 - 0.6961
0.632143	0.6298 - 0.6961
0.666667	0.6298 - 0.6961
0.669048	0.6298 - 0.6961
0.692857	0.6298 - 0.6961
0.660714	0.6298 - 0.6961
0.641667	0.6298 - 0.6961
0.668889	0.6298 - 0.6961
0.641667	0.6298 - 0.6961
0.658974	0.6298 - 0.6961
0.672778	0.6298 - 0.6961
0.679487	0.6298 - 0.6961
0.684524	0.6298 - 0.6961
0.635714	0.6298 - 0.6961
0.664286	0.6298 - 0.6961
0.647222	0.6298 - 0.6961
0.689402	0.6298 - 0.6961
0.655	0.6298 - 0.6961
0.67619	0.6298 - 0.6961
0.636726	0.6298 - 0.6961
0.65119	0.6298 - 0.6961
0.675579	0.6298 - 0.6961
0.664103	0.6298 - 0.6961
0.654167	0.6298 - 0.6961
0.65	0.6298 - 0.6961
0.645	0.6298 - 0.6961
0.640909	0.6298 - 0.6961
0.672245	0.6298 - 0.6961
0.655128	0.6298 - 0.6961
0.6375	0.6298 - 0.6961
0.681052	0.6298 - 0.6961
0.640505	0.6298 - 0.6961
0.664762	0.6298 - 0.6961
0.669048	0.6298 - 0.6961
0.689744	0.6298 - 0.6961
0.671429	0.6298 - 0.6961
0.655952	0.6298 - 0.6961
0.670238	0.6298 - 0.6961
0.658333	0.6298 - 0.6961
0.641222	0.6298 - 0.6961
0.675128	0.6298 - 0.6961
0.671429	0.6298 - 0.6961
0.681607	0.6298 - 0.6961
0.637949	0.6298 - 0.6961
0.674242	0.6298 - 0.6961
0.665476	0.6298 - 0.6961
0.693632	0.6298 - 0.6961
0.664286	0.6298 - 0.6961
0.672906	0.6298 - 0.6961
0.666667	0.6298 - 0.6961
0.679487	0.6298 - 0.6961
0.695238	0.6298 - 0.6961
0.642857	0.6298 - 0.6961
0.683333	0.6298 - 0.6961
0.686389	0.6298 - 0.6961
0.693333	0.6298 - 0.6961
0.679762	0.6298 - 0.6961
0.674017	0.6298 - 0.6961
0.655556	0.6298 - 0.6961
0.650139	0.6298 - 0.6961
0.689744	0.6298 - 0.6961
0.640909	0.6298 - 0.6961
0.674242	0.6298 - 0.6961
0.65	0.6298 - 0.6961
0.653846	0.6298 - 0.6961
0.65	0.6298 - 0.6961
0.665	0.6298 - 0.6961
0.668182	0.6298 - 0.6961
0.690476	0.6298 - 0.6961
0.65	0.6298 - 0.6961
0.675641	0.6298 - 0.6961
0.691026	0.6298 - 0.6961
0.666667	0.6298 - 0.6961
0.644872	0.6298 - 0.6961
0.65	0.6298 - 0.6961
0.692308	0.6298 - 0.6961
0.691047	0.6298 - 0.6961
0.670238	0.6298 - 0.6961
0.675	0.6298 - 0.6961
0.695	0.6298 - 0.6961
0.636364	0.6298 - 0.6961
0.67381	0.6298 - 0.6961
0.685833	0.6298 - 0.6961
0.68	0.6298 - 0.6961
0.684008	0.6298 - 0.6961
0.675641	0.6298 - 0.6961
0.649472	0.6298 - 0.6961
0.652564	0.6298 - 0.6961
0.679167	0.6298 - 0.6961
0.684524	0.6298 - 0.6961
0.671795	0.6298 - 0.6961
0.641026	0.6298 - 0.6961
0.695238	0.6298 - 0.6961
0.692628	0.6298 - 0.6961
0.683241	0.6298 - 0.6961
0.630179	0.6298 - 0.6961
0.671795	0.6298 - 0.6961
0.678205	0.6298 - 0.6961
0.635714	0.6298 - 0.6961
0.645778	0.6298 - 0.6961
0.659444	0.6298 - 0.6961
0.635337	0.6298 - 0.6961
0.646587	0.6298 - 0.6961
0.633333	0.6298 - 0.6961
0.630769	0.6298 - 0.6961
0.657143	0.6298 - 0.6961
0.640897	0.6298 - 0.6961
0.65	0.6298 - 0.6961
0.685714	0.6298 - 0.6961
0.684524	0.6298 - 0.6961
0.654167	0.6298 - 0.6961
0.647877	0.6298 - 0.6961
0.630556	0.6298 - 0.6961
0.684615	0.6298 - 0.6961
0.681667	0.6298 - 0.6961
0.661538	0.6298 - 0.6961
0.666667	0.6298 - 0.6961
0.630769	0.6298 - 0.6961
0.651389	0.6298 - 0.6961
0.689394	0.6298 - 0.6961
0.653571	0.6298 - 0.6961
0.645641	0.6298 - 0.6961
0.633333	0.6298 - 0.6961
0.652381	0.6298 - 0.6961
0.684524	0.6298 - 0.6961
0.645	0.6298 - 0.6961
0.665476	0.6298 - 0.6961
0.690278	0.6298 - 0.6961
0.636905	0.6298 - 0.6961
0.633333	0.6298 - 0.6961
0.652564	0.6298 - 0.6961
0.691026	0.6298 - 0.6961
0.691667	0.6298 - 0.6961
0.665476	0.6298 - 0.6961
0.653571	0.6298 - 0.6961
0.630303	0.6298 - 0.6961
0.631944	0.6298 - 0.6961
0.644293	0.6298 - 0.6961
0.673611	0.6298 - 0.6961
0.671795	0.6298 - 0.6961
0.673333	0.6298 - 0.6961
0.671212	0.6298 - 0.6961
0.69	0.6298 - 0.6961
0.69359	0.6298 - 0.6961
0.670513	0.6298 - 0.6961
0.673671	0.6298 - 0.6961
0.64123	0.6298 - 0.6961
0.639744	0.6298 - 0.6961
0.691026	0.6298 - 0.6961
0.679762	0.6298 - 0.6961
0.663333	0.6298 - 0.6961
0.668376	0.6298 - 0.6961
0.685897	0.6298 - 0.6961
0.638462	0.6298 - 0.6961
0.686197	0.6298 - 0.6961
0.666667	0.6298 - 0.6961
0.683333	0.6298 - 0.6961
0.658333	0.6298 - 0.6961
0.684615	0.6298 - 0.6961
0.633333	0.6298 - 0.6961
0.696026	0.6298 - 0.6961
0.633333	0.6298 - 0.6961
0.660778	0.6298 - 0.6961
0.694551	0.6298 - 0.6961
0.695455	0.6298 - 0.6961
0.654222	0.6298 - 0.6961
0.6425	0.6298 - 0.6961
0.671429	0.6298 - 0.6961
0.684722	0.6298 - 0.6961
0.64881	0.6298 - 0.6961
0.687879	0.6298 - 0.6961
0.630769	0.6298 - 0.6961
0.665732	0.6298 - 0.6961
0.691667	0.6298 - 0.6961
0.658333	0.6298 - 0.6961
0.64015	0.6298 - 0.6961
0.64375	0.6298 - 0.6961
0.67381	0.6298 - 0.6961
0.682143	0.6298 - 0.6961
0.694048	0.6298 - 0.6961
0.664103	0.6298 - 0.6961
0.652564	0.6298 - 0.6961
0.694127	0.6298 - 0.6961
0.687121	0.6298 - 0.6961
0.658974	0.6298 - 0.6961
0.676923	0.6298 - 0.6961
0.673611	0.6298 - 0.6961
0.670513	0.6298 - 0.6961
0.647937	0.6298 - 0.6961
0.644048	0.6298 - 0.6961
0.641026	0.6298 - 0.6961
0.690472	0.6298 - 0.6961
0.683333	0.6298 - 0.6961
0.658333	0.6298 - 0.6961
0.691026	0.6298 - 0.6961
0.647616	0.6298 - 0.6961
0.662579	0.6298 - 0.6961
0.658333	0.6298 - 0.6961
0.648718	0.6298 - 0.6961
0.659594	0.6298 - 0.6961
0.673077	0.6298 - 0.6961
0.661984	0.6298 - 0.6961
0.669444	0.6298 - 0.6961
0.682083	0.6298 - 0.6961
0.641667	0.6298 - 0.6961
0.686364	0.6298 - 0.6961
0.661111	0.6298 - 0.6961
0.673077	0.6298 - 0.6961
0.65298	0.6298 - 0.6961
0.679444	0.6298 - 0.6961
0.639394	0.6298 - 0.6961
0.694107	0.6298 - 0.6961
0.673077	0.6298 - 0.6961
0.661111	0.6298 - 0.6961
0.679744	0.6298 - 0.6961
0.633333	0.6298 - 0.6961
0.689744	0.6298 - 0.6961
0.661538	0.6298 - 0.6961
0.655952	0.6298 - 0.6961
0.673077	0.6298 - 0.6961
0.695238	0.6298 - 0.6961
0.691026	0.6298 - 0.6961
0.67	0.6298 - 0.6961
0.678205	0.6298 - 0.6961
0.686667	0.6298 - 0.6961
0.695	0.6298 - 0.6961
0.691667	0.6298 - 0.6961
0.6925	0.6298 - 0.6961
0.685992	0.6298 - 0.6961
0.675	0.6298 - 0.6961
0.684615	0.6298 - 0.6961
0.646795	0.6298 - 0.6961
0.676035	0.6298 - 0.6961
0.678571	0.6298 - 0.6961
0.691667	0.6298 - 0.6961
0.663095	0.6298 - 0.6961
0.631818	0.6298 - 0.6961
0.680952	0.6298 - 0.6961
0.667857	0.6298 - 0.6961
0.689295	0.6298 - 0.6961
0.673611	0.6298 - 0.6961
0.689286	0.6298 - 0.6961
0.646154	0.6298 - 0.6961
0.671667	0.6298 - 0.6961
0.694048	0.6298 - 0.6961
0.68	0.6298 - 0.6961
0.630303	0.6298 - 0.6961
0.692857	0.6298 - 0.6961
0.666667	0.6298 - 0.6961
0.67381	0.6298 - 0.6961
0.660354	0.6298 - 0.6961
0.645833	0.6298 - 0.6961
0.693056	0.6298 - 0.6961
0.677817	0.6298 - 0.6961
0.661667	0.6298 - 0.6961
0.641667	0.6298 - 0.6961
0.656061	0.6298 - 0.6961
0.647222	0.6298 - 0.6961
0.663889	0.6298 - 0.6961
0.656667	0.6298 - 0.6961
0.669697	0.6298 - 0.6961
0.665476	0.6298 - 0.6961
0.689286	0.6298 - 0.6961
0.666667	0.6298 - 0.6961
0.631944	0.6298 - 0.6961
0.633333	0.6298 - 0.6961
0.695238	0.6298 - 0.6961
0.630303	0.6298 - 0.6961
0.677273	0.6298 - 0.6961
0.684563	0.6298 - 0.6961
0.65641	0.6298 - 0.6961
0.630769	0.6298 - 0.6961
0.670833	0.6298 - 0.6961
0.67619	0.6298 - 0.6961
0.687714	0.6298 - 0.6961
0.658333	0.6298 - 0.6961
0.683333	0.6298 - 0.6961
0.669048	0.6298 - 0.6961
0.676389	0.6298 - 0.6961
0.685897	0.6298 - 0.6961
0.671795	0.6298 - 0.6961
0.656667	0.6298 - 0.6961
0.666667	0.6298 - 0.6961
0.677083	0.6298 - 0.6961
0.646154	0.6298 - 0.6961
0.636111	0.6298 - 0.6961
0.662821	0.6298 - 0.6961
0.677273	0.6298 - 0.6961
0.694369	0.6298 - 0.6961
0.661581	0.6298 - 0.6961
0.657094	0.6298 - 0.6961
0.691548	0.6298 - 0.6961
0.654545	0.6298 - 0.6961
0.683333	0.6298 - 0.6961
0.684286	0.6298 - 0.6961
0.641667	0.6298 - 0.6961
0.671795	0.6298 - 0.6961
0.660256	0.6298 - 0.6961
0.651068	0.6298 - 0.6961
0.673397	0.6298 - 0.6961
0.688095	0.6298 - 0.6961
0.634615	0.6298 - 0.6961
0.689286	0.6298 - 0.6961
0.646154	0.6298 - 0.6961
0.647262	0.6298 - 0.6961
0.680085	0.6298 - 0.6961
0.650192	0.6298 - 0.6961
0.652564	0.6298 - 0.6961
0.634742	0.6298 - 0.6961
0.633413	0.6298 - 0.6961
0.657692	0.6298 - 0.6961
0.674861	0.6298 - 0.6961
0.659091	0.6298 - 0.6961
0.644048	0.6298 - 0.6961
0.645238	0.6298 - 0.6961
0.631818	0.6298 - 0.6961
0.679425	0.6298 - 0.6961
0.635913	0.6298 - 0.6961
0.686364	0.6298 - 0.6961
0.633333	0.6298 - 0.6961
0.691667	0.6298 - 0.6961
0.657692	0.6298 - 0.6961
0.632143	0.6298 - 0.6961
0.647361	0.6298 - 0.6961
0.686865	0.6298 - 0.6961
0.676923	0.6298 - 0.6961
0.634848	0.6298 - 0.6961
0.646706	0.6298 - 0.6961
0.685714	0.6298 - 0.6961
0.647879	0.6298 - 0.6961
0.642308	0.6298 - 0.6961
0.694139	0.6298 - 0.6961
0.651409	0.6298 - 0.6961
0.683452	0.6298 - 0.6961
0.644444	0.6298 - 0.6961
0.672619	0.6298 - 0.6961
0.666667	0.6298 - 0.6961
0.683704	0.6298 - 0.6961
0.678205	0.6298 - 0.6961
0.639394	0.6298 - 0.6961
0.677817	0.6298 - 0.6961
0.666667	0.6298 - 0.6961
0.690337	0.6298 - 0.6961
0.674192	0.6298 - 0.6961
0.688462	0.6298 - 0.6961
0.676923	0.6298 - 0.6961
0.686692	0.6298 - 0.6961
0.680952	0.6298 - 0.6961
0.680913	0.6298 - 0.6961
0.682143	0.6298 - 0.6961
0.652778	0.6298 - 0.6961
0.651726	0.6298 - 0.6961
0.684524	0.6298 - 0.6961
0.658333	0.6298 - 0.6961
0.647436	0.6298 - 0.6961
0.694872	0.6298 - 0.6961
0.686905	0.6298 - 0.6961
0.656368	0.6298 - 0.6961
0.630748	0.6298 - 0.6961
0.65	0.6298 - 0.6961
0.634615	0.6298 - 0.6961
0.674359	0.6298 - 0.6961
0.677381	0.6298 - 0.6961
0.65131	0.6298 - 0.6961
0.683333	0.6298 - 0.6961
0.69359	0.6298 - 0.6961
0.640476	0.6298 - 0.6961
0.632579	0.6298 - 0.6961
0.644444	0.6298 - 0.6961
0.695	0.6298 - 0.6961
0.652381	0.6298 - 0.6961
0.664316	0.6298 - 0.6961
0.692308	0.6298 - 0.6961
0.663095	0.6298 - 0.6961
0.661538	0.6298 - 0.6961
0.69359	0.6298 - 0.6961
0.65794	0.6298 - 0.6961
0.692857	0.6298 - 0.6961
0.64744	0.6298 - 0.6961
0.651239	0.6298 - 0.6961
0.674359	0.6298 - 0.6961
0.655128	0.6298 - 0.6961
0.681944	0.6298 - 0.6961
0.655	0.6298 - 0.6961
0.681068	0.6298 - 0.6961
0.661538	0.6298 - 0.6961
0.753571	0.6961 - 0.7624
0.729487	0.6961 - 0.7624
0.720513	0.6961 - 0.7624
0.704762	0.6961 - 0.7624
0.738095	0.6961 - 0.7624
0.703287	0.6961 - 0.7624
0.705128	0.6961 - 0.7624
0.743333	0.6961 - 0.7624
0.698333	0.6961 - 0.7624
0.725	0.6961 - 0.7624
0.733333	0.6961 - 0.7624
0.720833	0.6961 - 0.7624
0.706944	0.6961 - 0.7624
0.725694	0.6961 - 0.7624
[truncated: 19,007 more rows]

## Sheet: ED_Fig_1j
Avg_Last_Calorie_Shift	bin_label
0.115278	0.0397 - 0.1155
0.0397436	0.0397 - 0.1155
0.152718	0.1155 - 0.1913
0.147619	0.1155 - 0.1913
0.152381	0.1155 - 0.1913
0.20303	0.1913 - 0.2671
0.205952	0.1913 - 0.2671
0.221429	0.1913 - 0.2671
0.252564	0.1913 - 0.2671
0.257708	0.1913 - 0.2671
0.23798	0.1913 - 0.2671
0.205556	0.1913 - 0.2671
0.246759	0.1913 - 0.2671
0.238462	0.1913 - 0.2671
0.255952	0.1913 - 0.2671
0.255556	0.1913 - 0.2671
0.257692	0.1913 - 0.2671
0.20303	0.1913 - 0.2671
0.201282	0.1913 - 0.2671
0.208974	0.1913 - 0.2671
0.282143	0.2671 - 0.3429
0.338167	0.2671 - 0.3429
0.304222	0.2671 - 0.3429
0.270694	0.2671 - 0.3429
0.318056	0.2671 - 0.3429
0.268355	0.2671 - 0.3429
0.325	0.2671 - 0.3429
0.280952	0.2671 - 0.3429
0.325791	0.2671 - 0.3429
0.307143	0.2671 - 0.3429
0.28	0.2671 - 0.3429
0.338988	0.2671 - 0.3429
0.341667	0.2671 - 0.3429
0.335	0.2671 - 0.3429
0.328333	0.2671 - 0.3429
0.292857	0.2671 - 0.3429
0.292262	0.2671 - 0.3429
0.302564	0.2671 - 0.3429
0.307576	0.2671 - 0.3429
0.284187	0.2671 - 0.3429
0.3	0.2671 - 0.3429
0.293333	0.2671 - 0.3429
0.280556	0.2671 - 0.3429
0.307576	0.2671 - 0.3429
0.382051	0.3429 - 0.4187
0.4055	0.3429 - 0.4187
0.40303	0.3429 - 0.4187
0.361905	0.3429 - 0.4187
0.361538	0.3429 - 0.4187
0.408333	0.3429 - 0.4187
0.410256	0.3429 - 0.4187
0.4	0.3429 - 0.4187
0.359091	0.3429 - 0.4187
0.366667	0.3429 - 0.4187
0.403333	0.3429 - 0.4187
0.357143	0.3429 - 0.4187
0.388462	0.3429 - 0.4187
0.404345	0.3429 - 0.4187
0.354838	0.3429 - 0.4187
0.409524	0.3429 - 0.4187
0.40996	0.3429 - 0.4187
0.353571	0.3429 - 0.4187
0.359722	0.3429 - 0.4187
0.366667	0.3429 - 0.4187
0.391026	0.3429 - 0.4187
0.346991	0.3429 - 0.4187
0.360714	0.3429 - 0.4187
0.379487	0.3429 - 0.4187
0.393056	0.3429 - 0.4187
0.361361	0.3429 - 0.4187
0.366667	0.3429 - 0.4187
0.379167	0.3429 - 0.4187
0.379487	0.3429 - 0.4187
0.364286	0.3429 - 0.4187
0.359524	0.3429 - 0.4187
0.344872	0.3429 - 0.4187
0.345	0.3429 - 0.4187
0.410595	0.3429 - 0.4187
0.403355	0.3429 - 0.4187
0.364286	0.3429 - 0.4187
0.364286	0.3429 - 0.4187
0.354701	0.3429 - 0.4187
0.404762	0.3429 - 0.4187
0.3625	0.3429 - 0.4187
0.410606	0.3429 - 0.4187
0.34881	0.3429 - 0.4187
0.353671	0.3429 - 0.4187
0.3625	0.3429 - 0.4187
0.364206	0.3429 - 0.4187
0.373077	0.3429 - 0.4187
0.461538	0.4187 - 0.4945
0.492265	0.4187 - 0.4945
0.471795	0.4187 - 0.4945
0.454762	0.4187 - 0.4945
0.434306	0.4187 - 0.4945
0.435714	0.4187 - 0.4945
0.466667	0.4187 - 0.4945
0.465	0.4187 - 0.4945
0.444048	0.4187 - 0.4945
0.480769	0.4187 - 0.4945
0.488095	0.4187 - 0.4945
0.425	0.4187 - 0.4945
0.471429	0.4187 - 0.4945
0.481556	0.4187 - 0.4945
0.493333	0.4187 - 0.4945
0.488095	0.4187 - 0.4945
0.428571	0.4187 - 0.4945
0.439744	0.4187 - 0.4945
0.423077	0.4187 - 0.4945
0.461885	0.4187 - 0.4945
0.49	0.4187 - 0.4945
0.427431	0.4187 - 0.4945
0.494048	0.4187 - 0.4945
0.480853	0.4187 - 0.4945
0.489286	0.4187 - 0.4945
0.473135	0.4187 - 0.4945
0.436111	0.4187 - 0.4945
0.48544	0.4187 - 0.4945
0.47254	0.4187 - 0.4945
0.47254	0.4187 - 0.4945
0.462143	0.4187 - 0.4945
0.457576	0.4187 - 0.4945
0.452679	0.4187 - 0.4945
0.457183	0.4187 - 0.4945
0.469048	0.4187 - 0.4945
0.427735	0.4187 - 0.4945
0.479563	0.4187 - 0.4945
0.461111	0.4187 - 0.4945
0.480456	0.4187 - 0.4945
0.463552	0.4187 - 0.4945
0.460278	0.4187 - 0.4945
0.489286	0.4187 - 0.4945
0.476175	0.4187 - 0.4945
0.466667	0.4187 - 0.4945
0.448988	0.4187 - 0.4945
0.457576	0.4187 - 0.4945
0.422619	0.4187 - 0.4945
0.475	0.4187 - 0.4945
0.474881	0.4187 - 0.4945
0.459583	0.4187 - 0.4945
0.473333	0.4187 - 0.4945
0.460714	0.4187 - 0.4945
0.491667	0.4187 - 0.4945
0.431818	0.4187 - 0.4945
0.422727	0.4187 - 0.4945
0.475	0.4187 - 0.4945
0.481818	0.4187 - 0.4945
0.422727	0.4187 - 0.4945
0.49	0.4187 - 0.4945
0.439744	0.4187 - 0.4945
0.428547	0.4187 - 0.4945
0.47619	0.4187 - 0.4945
0.480952	0.4187 - 0.4945
0.420128	0.4187 - 0.4945
0.476517	0.4187 - 0.4945
0.430476	0.4187 - 0.4945
0.443274	0.4187 - 0.4945
0.439286	0.4187 - 0.4945
0.484615	0.4187 - 0.4945
0.44141	0.4187 - 0.4945
0.442308	0.4187 - 0.4945
0.425	0.4187 - 0.4945
0.427381	0.4187 - 0.4945
0.442308	0.4187 - 0.4945
0.490909	0.4187 - 0.4945
0.4375	0.4187 - 0.4945
0.493333	0.4187 - 0.4945
0.447436	0.4187 - 0.4945
0.447436	0.4187 - 0.4945
0.487179	0.4187 - 0.4945
0.488095	0.4187 - 0.4945
0.428333	0.4187 - 0.4945
0.433333	0.4187 - 0.4945
0.44359	0.4187 - 0.4945
0.436667	0.4187 - 0.4945
0.494048	0.4187 - 0.4945
0.434615	0.4187 - 0.4945
0.445	0.4187 - 0.4945
0.478788	0.4187 - 0.4945
0.489286	0.4187 - 0.4945
0.458333	0.4187 - 0.4945
0.486667	0.4187 - 0.4945
0.488462	0.4187 - 0.4945
0.453571	0.4187 - 0.4945
0.492308	0.4187 - 0.4945
0.481818	0.4187 - 0.4945
0.419048	0.4187 - 0.4945
0.462821	0.4187 - 0.4945
0.420238	0.4187 - 0.4945
0.560606	0.4945 - 0.5703
0.542521	0.4945 - 0.5703
0.525256	0.4945 - 0.5703
0.533333	0.4945 - 0.5703
0.500306	0.4945 - 0.5703
0.567179	0.4945 - 0.5703
0.543333	0.4945 - 0.5703
0.518056	0.4945 - 0.5703
0.557698	0.4945 - 0.5703
0.507917	0.4945 - 0.5703
0.51906	0.4945 - 0.5703
0.534658	0.4945 - 0.5703
0.50985	0.4945 - 0.5703
0.514286	0.4945 - 0.5703
0.511806	0.4945 - 0.5703
0.546966	0.4945 - 0.5703
0.497619	0.4945 - 0.5703
0.498718	0.4945 - 0.5703
0.506944	0.4945 - 0.5703
0.539402	0.4945 - 0.5703
0.563988	0.4945 - 0.5703
0.565	0.4945 - 0.5703
0.534615	0.4945 - 0.5703
0.495238	0.4945 - 0.5703
0.559524	0.4945 - 0.5703
0.567949	0.4945 - 0.5703
0.540476	0.4945 - 0.5703
0.525	0.4945 - 0.5703
0.548718	0.4945 - 0.5703
0.555128	0.4945 - 0.5703
0.564286	0.4945 - 0.5703
0.495397	0.4945 - 0.5703
0.530769	0.4945 - 0.5703
0.534848	0.4945 - 0.5703
0.542857	0.4945 - 0.5703
0.501515	0.4945 - 0.5703
0.501282	0.4945 - 0.5703
0.557692	0.4945 - 0.5703
0.555952	0.4945 - 0.5703
0.55	0.4945 - 0.5703
0.511538	0.4945 - 0.5703
0.511667	0.4945 - 0.5703
0.553846	0.4945 - 0.5703
0.556944	0.4945 - 0.5703
0.538333	0.4945 - 0.5703
0.515333	0.4945 - 0.5703
0.553571	0.4945 - 0.5703
0.516667	0.4945 - 0.5703
0.533929	0.4945 - 0.5703
0.513095	0.4945 - 0.5703
0.560256	0.4945 - 0.5703
0.516667	0.4945 - 0.5703
0.544444	0.4945 - 0.5703
0.540598	0.4945 - 0.5703
0.558819	0.4945 - 0.5703
0.566944	0.4945 - 0.5703
0.531838	0.4945 - 0.5703
0.50744	0.4945 - 0.5703
0.545455	0.4945 - 0.5703
0.508974	0.4945 - 0.5703
0.517949	0.4945 - 0.5703
0.509802	0.4945 - 0.5703
0.501875	0.4945 - 0.5703
0.495992	0.4945 - 0.5703
0.547619	0.4945 - 0.5703
0.518611	0.4945 - 0.5703
0.569127	0.4945 - 0.5703
0.499278	0.4945 - 0.5703
0.530128	0.4945 - 0.5703
0.520893	0.4945 - 0.5703
0.520238	0.4945 - 0.5703
0.566667	0.4945 - 0.5703
0.551551	0.4945 - 0.5703
0.523333	0.4945 - 0.5703
0.55	0.4945 - 0.5703
0.541389	0.4945 - 0.5703
0.544048	0.4945 - 0.5703
0.570238	0.4945 - 0.5703
0.495455	0.4945 - 0.5703
0.561905	0.4945 - 0.5703
0.563413	0.4945 - 0.5703
0.548611	0.4945 - 0.5703
0.511905	0.4945 - 0.5703
0.50641	0.4945 - 0.5703
0.516667	0.4945 - 0.5703
0.52381	0.4945 - 0.5703
0.560714	0.4945 - 0.5703
0.526917	0.4945 - 0.5703
0.518333	0.4945 - 0.5703
0.54	0.4945 - 0.5703
0.566004	0.4945 - 0.5703
0.543056	0.4945 - 0.5703
0.565476	0.4945 - 0.5703
0.55	0.4945 - 0.5703
0.540417	0.4945 - 0.5703
0.558333	0.4945 - 0.5703
0.555556	0.4945 - 0.5703
0.502063	0.4945 - 0.5703
0.50119	0.4945 - 0.5703
0.521667	0.4945 - 0.5703
0.52381	0.4945 - 0.5703
0.549107	0.4945 - 0.5703
0.546429	0.4945 - 0.5703
0.522619	0.4945 - 0.5703
0.514286	0.4945 - 0.5703
0.552564	0.4945 - 0.5703
0.564103	0.4945 - 0.5703
0.5	0.4945 - 0.5703
0.541667	0.4945 - 0.5703
0.533333	0.4945 - 0.5703
0.569444	0.4945 - 0.5703
0.502778	0.4945 - 0.5703
0.507143	0.4945 - 0.5703
0.502564	0.4945 - 0.5703
0.512194	0.4945 - 0.5703
0.5	0.4945 - 0.5703
0.525758	0.4945 - 0.5703
0.560256	0.4945 - 0.5703
0.509524	0.4945 - 0.5703
0.544949	0.4945 - 0.5703
0.522619	0.4945 - 0.5703
0.508974	0.4945 - 0.5703
0.536364	0.4945 - 0.5703
0.504762	0.4945 - 0.5703
0.55	0.4945 - 0.5703
0.50869	0.4945 - 0.5703
0.55	0.4945 - 0.5703
0.49881	0.4945 - 0.5703
0.55641	0.4945 - 0.5703
0.572222	0.5703 - 0.6461
0.611538	0.5703 - 0.6461
0.602381	0.5703 - 0.6461
0.630952	0.5703 - 0.6461
0.626923	0.5703 - 0.6461
0.619389	0.5703 - 0.6461
0.588333	0.5703 - 0.6461
0.626444	0.5703 - 0.6461
0.625641	0.5703 - 0.6461
0.594444	0.5703 - 0.6461
0.600726	0.5703 - 0.6461
0.573333	0.5703 - 0.6461
0.580952	0.5703 - 0.6461
0.619697	0.5703 - 0.6461
0.634615	0.5703 - 0.6461
0.59881	0.5703 - 0.6461
0.634848	0.5703 - 0.6461
0.594444	0.5703 - 0.6461
0.577381	0.5703 - 0.6461
0.585111	0.5703 - 0.6461
0.609524	0.5703 - 0.6461
0.621667	0.5703 - 0.6461
0.615152	0.5703 - 0.6461
0.58	0.5703 - 0.6461
0.573077	0.5703 - 0.6461
0.60119	0.5703 - 0.6461
0.637564	0.5703 - 0.6461
0.641026	0.5703 - 0.6461
0.578205	0.5703 - 0.6461
0.63	0.5703 - 0.6461
0.627585	0.5703 - 0.6461
0.630952	0.5703 - 0.6461
0.597436	0.5703 - 0.6461
0.617857	0.5703 - 0.6461
0.570833	0.5703 - 0.6461
0.586364	0.5703 - 0.6461
0.644048	0.5703 - 0.6461
0.645	0.5703 - 0.6461
0.6	0.5703 - 0.6461
0.598333	0.5703 - 0.6461
0.575758	0.5703 - 0.6461
0.597222	0.5703 - 0.6461
0.57619	0.5703 - 0.6461
0.598333	0.5703 - 0.6461
0.611197	0.5703 - 0.6461
0.630385	0.5703 - 0.6461
0.627381	0.5703 - 0.6461
0.628778	0.5703 - 0.6461
0.575	0.5703 - 0.6461
0.641306	0.5703 - 0.6461
0.633333	0.5703 - 0.6461
0.641667	0.5703 - 0.6461
0.588095	0.5703 - 0.6461
0.608974	0.5703 - 0.6461
0.607143	0.5703 - 0.6461
0.606944	0.5703 - 0.6461
0.630303	0.5703 - 0.6461
0.621429	0.5703 - 0.6461
0.635897	0.5703 - 0.6461
0.628571	0.5703 - 0.6461
0.607659	0.5703 - 0.6461
0.594444	0.5703 - 0.6461
0.595238	0.5703 - 0.6461
0.615476	0.5703 - 0.6461
0.583333	0.5703 - 0.6461
0.580769	0.5703 - 0.6461
0.625	0.5703 - 0.6461
0.628571	0.5703 - 0.6461
0.615278	0.5703 - 0.6461
0.610256	0.5703 - 0.6461
0.641667	0.5703 - 0.6461
0.629167	0.5703 - 0.6461
0.605128	0.5703 - 0.6461
0.628205	0.5703 - 0.6461
0.593333	0.5703 - 0.6461
0.581032	0.5703 - 0.6461
0.638333	0.5703 - 0.6461
0.622222	0.5703 - 0.6461
0.645833	0.5703 - 0.6461
0.572619	0.5703 - 0.6461
0.592857	0.5703 - 0.6461
0.571429	0.5703 - 0.6461
0.608333	0.5703 - 0.6461
0.609722	0.5703 - 0.6461
0.639286	0.5703 - 0.6461
0.63952	0.5703 - 0.6461
0.630769	0.5703 - 0.6461
0.618472	0.5703 - 0.6461
0.639206	0.5703 - 0.6461
0.580769	0.5703 - 0.6461
0.63629	0.5703 - 0.6461
0.595595	0.5703 - 0.6461
0.5775	0.5703 - 0.6461
0.575085	0.5703 - 0.6461
0.606061	0.5703 - 0.6461
0.627269	0.5703 - 0.6461
0.584524	0.5703 - 0.6461
0.640278	0.5703 - 0.6461
0.619316	0.5703 - 0.6461
0.627778	0.5703 - 0.6461
0.581944	0.5703 - 0.6461
0.631667	0.5703 - 0.6461
0.619231	0.5703 - 0.6461
0.636905	0.5703 - 0.6461
0.596429	0.5703 - 0.6461
0.617857	0.5703 - 0.6461
0.610256	0.5703 - 0.6461
0.641667	0.5703 - 0.6461
0.576923	0.5703 - 0.6461
0.605556	0.5703 - 0.6461
0.615476	0.5703 - 0.6461
0.585714	0.5703 - 0.6461
0.642308	0.5703 - 0.6461
0.644872	0.5703 - 0.6461
0.615	0.5703 - 0.6461
0.626667	0.5703 - 0.6461
0.639286	0.5703 - 0.6461
0.586667	0.5703 - 0.6461
0.596706	0.5703 - 0.6461
0.629762	0.5703 - 0.6461
0.596154	0.5703 - 0.6461
0.575758	0.5703 - 0.6461
0.601139	0.5703 - 0.6461
0.617857	0.5703 - 0.6461
0.612821	0.5703 - 0.6461
0.596429	0.5703 - 0.6461
0.609091	0.5703 - 0.6461
0.617857	0.5703 - 0.6461
0.585635	0.5703 - 0.6461
0.586905	0.5703 - 0.6461
0.576239	0.5703 - 0.6461
0.60641	0.5703 - 0.6461
0.628788	0.5703 - 0.6461
0.571778	0.5703 - 0.6461
0.578571	0.5703 - 0.6461
0.621429	0.5703 - 0.6461
0.643939	0.5703 - 0.6461
0.628571	0.5703 - 0.6461
0.635897	0.5703 - 0.6461
0.579762	0.5703 - 0.6461
0.580952	0.5703 - 0.6461
0.591444	0.5703 - 0.6461
0.60303	0.5703 - 0.6461
0.574359	0.5703 - 0.6461
0.631944	0.5703 - 0.6461
0.612137	0.5703 - 0.6461
0.574583	0.5703 - 0.6461
0.623796	0.5703 - 0.6461
0.573081	0.5703 - 0.6461
0.597436	0.5703 - 0.6461
0.629487	0.5703 - 0.6461
0.579762	0.5703 - 0.6461
0.619048	0.5703 - 0.6461
0.62381	0.5703 - 0.6461
0.634365	0.5703 - 0.6461
0.607576	0.5703 - 0.6461
0.625641	0.5703 - 0.6461
0.60119	0.5703 - 0.6461
0.60875	0.5703 - 0.6461
0.570615	0.5703 - 0.6461
0.641746	0.5703 - 0.6461
0.575278	0.5703 - 0.6461
0.603532	0.5703 - 0.6461
0.603846	0.5703 - 0.6461
0.592302	0.5703 - 0.6461
0.582677	0.5703 - 0.6461
0.640909	0.5703 - 0.6461
0.592308	0.5703 - 0.6461
0.603571	0.5703 - 0.6461
0.591667	0.5703 - 0.6461
0.575	0.5703 - 0.6461
0.587179	0.5703 - 0.6461
0.641026	0.5703 - 0.6461
0.572727	0.5703 - 0.6461
0.611905	0.5703 - 0.6461
0.640476	0.5703 - 0.6461
0.587179	0.5703 - 0.6461
0.627381	0.5703 - 0.6461
0.61803	0.5703 - 0.6461
0.606528	0.5703 - 0.6461
0.638373	0.5703 - 0.6461
0.620357	0.5703 - 0.6461
0.602626	0.5703 - 0.6461
0.603953	0.5703 - 0.6461
0.623194	0.5703 - 0.6461
0.640873	0.5703 - 0.6461
0.607143	0.5703 - 0.6461
0.621611	0.5703 - 0.6461
0.589915	0.5703 - 0.6461
0.577521	0.5703 - 0.6461
0.573542	0.5703 - 0.6461
0.574861	0.5703 - 0.6461
0.643917	0.5703 - 0.6461
0.62621	0.5703 - 0.6461
0.626389	0.5703 - 0.6461
0.650171	0.6461 - 0.7218
0.709722	0.6461 - 0.7218
0.692308	0.6461 - 0.7218
0.686111	0.6461 - 0.7218
0.657576	0.6461 - 0.7218
0.707753	0.6461 - 0.7218
0.707143	0.6461 - 0.7218
0.648413	0.6461 - 0.7218
0.663333	0.6461 - 0.7218
0.660256	0.6461 - 0.7218
0.707457	0.6461 - 0.7218
0.713333	0.6461 - 0.7218
0.695238	0.6461 - 0.7218
0.64881	0.6461 - 0.7218
0.720238	0.6461 - 0.7218
0.718056	0.6461 - 0.7218
0.691667	0.6461 - 0.7218
0.695909	0.6461 - 0.7218
0.673077	0.6461 - 0.7218
0.721795	0.6461 - 0.7218
0.680952	0.6461 - 0.7218
0.64697	0.6461 - 0.7218
0.681944	0.6461 - 0.7218
0.716667	0.6461 - 0.7218
0.706688	0.6461 - 0.7218
0.710256	0.6461 - 0.7218
0.7	0.6461 - 0.7218
0.646369	0.6461 - 0.7218
0.701389	0.6461 - 0.7218
0.671667	0.6461 - 0.7218
0.674048	0.6461 - 0.7218
0.705	0.6461 - 0.7218
0.704167	0.6461 - 0.7218
0.714103	0.6461 - 0.7218
0.710714	0.6461 - 0.7218
0.694048	0.6461 - 0.7218
0.684524	0.6461 - 0.7218
0.710625	0.6461 - 0.7218
0.714286	0.6461 - 0.7218
0.702381	0.6461 - 0.7218
0.688333	0.6461 - 0.7218
0.7	0.6461 - 0.7218
0.674359	0.6461 - 0.7218
0.678788	0.6461 - 0.7218
0.70641	0.6461 - 0.7218
0.654167	0.6461 - 0.7218
0.721551	0.6461 - 0.7218
0.67381	0.6461 - 0.7218
0.672619	0.6461 - 0.7218
0.672222	0.6461 - 0.7218
0.701667	0.6461 - 0.7218
0.716667	0.6461 - 0.7218
0.720833	0.6461 - 0.7218
0.718056	0.6461 - 0.7218
0.717857	0.6461 - 0.7218
0.704762	0.6461 - 0.7218
0.658974	0.6461 - 0.7218
0.712121	0.6461 - 0.7218
0.696154	0.6461 - 0.7218
0.690476	0.6461 - 0.7218
0.68197	0.6461 - 0.7218
0.703846	0.6461 - 0.7218
0.646429	0.6461 - 0.7218
0.682051	0.6461 - 0.7218
0.690119	0.6461 - 0.7218
0.6875	0.6461 - 0.7218
0.72	0.6461 - 0.7218
0.719423	0.6461 - 0.7218
0.674008	0.6461 - 0.7218
0.656587	0.6461 - 0.7218
0.697619	0.6461 - 0.7218
0.678333	0.6461 - 0.7218
0.666667	0.6461 - 0.7218
0.689286	0.6461 - 0.7218
0.691667	0.6461 - 0.7218
0.666667	0.6461 - 0.7218
0.676389	0.6461 - 0.7218
0.687199	0.6461 - 0.7218
0.715385	0.6461 - 0.7218
0.672222	0.6461 - 0.7218
0.703803	0.6461 - 0.7218
0.693056	0.6461 - 0.7218
0.694048	0.6461 - 0.7218
0.658929	0.6461 - 0.7218
0.668182	0.6461 - 0.7218
0.68627	0.6461 - 0.7218
0.647619	0.6461 - 0.7218
0.714103	0.6461 - 0.7218
0.669091	0.6461 - 0.7218
0.65119	0.6461 - 0.7218
0.661905	0.6461 - 0.7218
0.683333	0.6461 - 0.7218
0.709808	0.6461 - 0.7218
0.651389	0.6461 - 0.7218
0.65	0.6461 - 0.7218
0.646204	0.6461 - 0.7218
0.675758	0.6461 - 0.7218
0.704676	0.6461 - 0.7218
0.705	0.6461 - 0.7218
0.70303	0.6461 - 0.7218
0.719702	0.6461 - 0.7218
0.647619	0.6461 - 0.7218
0.700764	0.6461 - 0.7218
0.705556	0.6461 - 0.7218
0.646429	0.6461 - 0.7218
0.657576	0.6461 - 0.7218
0.655556	0.6461 - 0.7218
0.662821	0.6461 - 0.7218
0.673333	0.6461 - 0.7218
0.67381	0.6461 - 0.7218
0.670513	0.6461 - 0.7218
0.669286	0.6461 - 0.7218
0.679167	0.6461 - 0.7218
0.716667	0.6461 - 0.7218
0.696154	0.6461 - 0.7218
0.689861	0.6461 - 0.7218
0.65	0.6461 - 0.7218
0.70156	0.6461 - 0.7218
0.711905	0.6461 - 0.7218
0.692381	0.6461 - 0.7218
0.695218	0.6461 - 0.7218
0.692308	0.6461 - 0.7218
0.675126	0.6461 - 0.7218
0.669676	0.6461 - 0.7218
0.674359	0.6461 - 0.7218
0.708333	0.6461 - 0.7218
0.652698	0.6461 - 0.7218
0.698333	0.6461 - 0.7218
0.688182	0.6461 - 0.7218
0.669861	0.6461 - 0.7218
0.688889	0.6461 - 0.7218
0.676627	0.6461 - 0.7218
0.69	0.6461 - 0.7218
0.678226	0.6461 - 0.7218
0.672308	0.6461 - 0.7218
0.717857	0.6461 - 0.7218
0.682671	0.6461 - 0.7218
0.708333	0.6461 - 0.7218
0.716667	0.6461 - 0.7218
0.708632	0.6461 - 0.7218
0.704762	0.6461 - 0.7218
0.689765	0.6461 - 0.7218
0.66	0.6461 - 0.7218
0.656667	0.6461 - 0.7218
0.653397	0.6461 - 0.7218
0.718135	0.6461 - 0.7218
0.705648	0.6461 - 0.7218
0.694048	0.6461 - 0.7218
0.708974	0.6461 - 0.7218
0.651282	0.6461 - 0.7218
0.669444	0.6461 - 0.7218
0.692103	0.6461 - 0.7218
0.696429	0.6461 - 0.7218
0.648718	0.6461 - 0.7218
0.67381	0.6461 - 0.7218
0.665476	0.6461 - 0.7218
0.664286	0.6461 - 0.7218
0.708974	0.6461 - 0.7218
0.679167	0.6461 - 0.7218
0.663095	0.6461 - 0.7218
0.716667	0.6461 - 0.7218
0.70775	0.6461 - 0.7218
0.64656	0.6461 - 0.7218
0.687179	0.6461 - 0.7218
0.687917	0.6461 - 0.7218
0.693333	0.6461 - 0.7218
0.71346	0.6461 - 0.7218
0.667857	0.6461 - 0.7218
0.702381	0.6461 - 0.7218
0.71	0.6461 - 0.7218
0.707024	0.6461 - 0.7218
0.656508	0.6461 - 0.7218
0.661581	0.6461 - 0.7218
0.710873	0.6461 - 0.7218
0.661538	0.6461 - 0.7218
0.716667	0.6461 - 0.7218
0.706346	0.6461 - 0.7218
0.668333	0.6461 - 0.7218
0.672619	0.6461 - 0.7218
0.713095	0.6461 - 0.7218
0.695299	0.6461 - 0.7218
0.696154	0.6461 - 0.7218
0.711551	0.6461 - 0.7218
0.707009	0.6461 - 0.7218
0.688462	0.6461 - 0.7218
0.675641	0.6461 - 0.7218
0.670238	0.6461 - 0.7218
0.702778	0.6461 - 0.7218
0.715152	0.6461 - 0.7218
0.680769	0.6461 - 0.7218
0.704167	0.6461 - 0.7218
0.654762	0.6461 - 0.7218
0.716667	0.6461 - 0.7218
0.698452	0.6461 - 0.7218
0.671667	0.6461 - 0.7218
0.671032	0.6461 - 0.7218
0.667806	0.6461 - 0.7218
0.660258	0.6461 - 0.7218
0.716667	0.6461 - 0.7218
0.660577	0.6461 - 0.7218
0.717949	0.6461 - 0.7218
0.680952	0.6461 - 0.7218
0.716667	0.6461 - 0.7218
0.657817	0.6461 - 0.7218
0.697619	0.6461 - 0.7218
0.683184	0.6461 - 0.7218
0.684722	0.6461 - 0.7218
0.708333	0.6461 - 0.7218
0.712121	0.6461 - 0.7218
0.65119	0.6461 - 0.7218
0.666778	0.6461 - 0.7218
0.668333	0.6461 - 0.7218
0.693056	0.6461 - 0.7218
0.71047	0.6461 - 0.7218
0.657692	0.6461 - 0.7218
0.676923	0.6461 - 0.7218
0.698611	0.6461 - 0.7218
0.672619	0.6461 - 0.7218
0.669048	0.6461 - 0.7218
0.716667	0.6461 - 0.7218
0.702472	0.6461 - 0.7218
0.7	0.6461 - 0.7218
0.713095	0.6461 - 0.7218
0.656667	0.6461 - 0.7218
0.653333	0.6461 - 0.7218
0.683205	0.6461 - 0.7218
0.697222	0.6461 - 0.7218
0.654167	0.6461 - 0.7218
0.702564	0.6461 - 0.7218
0.716838	0.6461 - 0.7218
0.715476	0.6461 - 0.7218
0.70129	0.6461 - 0.7218
0.665385	0.6461 - 0.7218
0.698611	0.6461 - 0.7218
0.706944	0.6461 - 0.7218
0.716587	0.6461 - 0.7218
0.658333	0.6461 - 0.7218
0.675	0.6461 - 0.7218
0.710606	0.6461 - 0.7218
0.702778	0.6461 - 0.7218
0.707576	0.6461 - 0.7218
0.665152	0.6461 - 0.7218
0.666667	0.6461 - 0.7218
0.666624	0.6461 - 0.7218
0.695455	0.6461 - 0.7218
0.705556	0.6461 - 0.7218
0.655128	0.6461 - 0.7218
0.677384	0.6461 - 0.7218
0.677381	0.6461 - 0.7218
0.703571	0.6461 - 0.7218
0.705333	0.6461 - 0.7218
0.703571	0.6461 - 0.7218
0.702564	0.6461 - 0.7218
0.715385	0.6461 - 0.7218
0.694444	0.6461 - 0.7218
0.710455	0.6461 - 0.7218
0.653846	0.6461 - 0.7218
0.646154	0.6461 - 0.7218
0.65641	0.6461 - 0.7218
0.647222	0.6461 - 0.7218
0.7	0.6461 - 0.7218
0.669048	0.6461 - 0.7218
0.670238	0.6461 - 0.7218
0.725	0.7218 - 0.7976
0.792917	0.7218 - 0.7976
0.792897	0.7218 - 0.7976
0.782143	0.7218 - 0.7976
0.758333	0.7218 - 0.7976
0.745238	0.7218 - 0.7976
0.779762	0.7218 - 0.7976
0.734722	0.7218 - 0.7976
0.730437	0.7218 - 0.7976
0.783333	0.7218 - 0.7976
0.788889	0.7218 - 0.7976
0.728571	0.7218 - 0.7976
0.795754	0.7218 - 0.7976
0.786905	0.7218 - 0.7976
0.7785	0.7218 - 0.7976
0.767242	0.7218 - 0.7976
0.734848	0.7218 - 0.7976
0.743333	0.7218 - 0.7976
0.787179	0.7218 - 0.7976
0.780769	0.7218 - 0.7976
0.749423	0.7218 - 0.7976
0.723333	0.7218 - 0.7976
0.780769	0.7218 - 0.7976
0.752692	0.7218 - 0.7976
0.7625	0.7218 - 0.7976
0.792308	0.7218 - 0.7976
0.763333	0.7218 - 0.7976
0.780952	0.7218 - 0.7976
0.745238	0.7218 - 0.7976
0.777273	0.7218 - 0.7976
0.761667	0.7218 - 0.7976
0.758373	0.7218 - 0.7976
0.736905	0.7218 - 0.7976
0.763095	0.7218 - 0.7976
0.75641	0.7218 - 0.7976
0.788889	0.7218 - 0.7976
0.760714	0.7218 - 0.7976
0.723333	0.7218 - 0.7976
0.757976	0.7218 - 0.7976
0.739394	0.7218 - 0.7976
0.763889	0.7218 - 0.7976
0.742308	0.7218 - 0.7976
0.722619	0.7218 - 0.7976
0.752381	0.7218 - 0.7976
0.775758	0.7218 - 0.7976
0.737179	0.7218 - 0.7976
0.754017	0.7218 - 0.7976
0.788095	0.7218 - 0.7976
0.775748	0.7218 - 0.7976
0.758974	0.7218 - 0.7976
0.786905	0.7218 - 0.7976
0.761944	0.7218 - 0.7976
0.795238	0.7218 - 0.7976
0.791667	0.7218 - 0.7976
0.74	0.7218 - 0.7976
0.733333	0.7218 - 0.7976
0.729762	0.7218 - 0.7976
0.778571	0.7218 - 0.7976
0.737265	0.7218 - 0.7976
0.752564	0.7218 - 0.7976
0.755	0.7218 - 0.7976
0.74697	0.7218 - 0.7976
0.775	0.7218 - 0.7976
0.754762	0.7218 - 0.7976
0.757692	0.7218 - 0.7976
0.792857	0.7218 - 0.7976
0.784615	0.7218 - 0.7976
0.767885	0.7218 - 0.7976
0.797619	0.7218 - 0.7976
0.775	0.7218 - 0.7976
0.77619	0.7218 - 0.7976
0.764286	0.7218 - 0.7976
0.728571	0.7218 - 0.7976
0.75	0.7218 - 0.7976
0.797436	0.7218 - 0.7976
0.770513	0.7218 - 0.7976
0.772262	0.7218 - 0.7976
0.752381	0.7218 - 0.7976
0.730303	0.7218 - 0.7976
0.75	0.7218 - 0.7976
0.796667	0.7218 - 0.7976
0.732708	0.7218 - 0.7976
0.788333	0.7218 - 0.7976
0.747436	0.7218 - 0.7976
0.75	0.7218 - 0.7976
0.752521	0.7218 - 0.7976
0.782083	0.7218 - 0.7976
0.790909	0.7218 - 0.7976
0.75641	0.7218 - 0.7976
0.782143	0.7218 - 0.7976
0.742857	0.7218 - 0.7976
0.77381	0.7218 - 0.7976
0.741026	0.7218 - 0.7976
0.742885	0.7218 - 0.7976
0.784615	0.7218 - 0.7976
0.733384	0.7218 - 0.7976
0.736364	0.7218 - 0.7976
0.777778	0.7218 - 0.7976
0.757889	0.7218 - 0.7976
0.755952	0.7218 - 0.7976
0.72381	0.7218 - 0.7976
0.766667	0.7218 - 0.7976
0.762821	0.7218 - 0.7976
0.791667	0.7218 - 0.7976
0.771429	0.7218 - 0.7976
0.775641	0.7218 - 0.7976
0.731667	0.7218 - 0.7976
0.766667	0.7218 - 0.7976
0.766667	0.7218 - 0.7976
0.765513	0.7218 - 0.7976
0.784957	0.7218 - 0.7976
0.726667	0.7218 - 0.7976
0.79359	0.7218 - 0.7976
0.745238	0.7218 - 0.7976
0.783333	0.7218 - 0.7976
0.737179	0.7218 - 0.7976
0.733547	0.7218 - 0.7976
0.752381	0.7218 - 0.7976
0.785714	0.7218 - 0.7976
0.723077	0.7218 - 0.7976
[truncated: 20,110 more rows]

[truncated: 2 more sheets: ED_Fig_2, ED_Fig_3]
